# Supplementary material for: Detailed molecular and epigenetic characterization of the pig IPEC-J2 and chicken SL-29 cell lines
Source: iScience. 2023 Feb 20;26(3):106252. doi: 10.1016/j.isci.2023.106252 (PMC10018572; doi:10.1016/j.isci.2023.106252)
Supplement: Data S1. Complete homer output for identified motifs in Pig IPECJ-2, related to Table 2 — Homer motif analysis results for histone modifications H3K4me1, H3K4me3, H3K27ac, and enhancer elements of pig IPECJ2 cell line. P-values >1e-10 are possible false positives. Within each folder (e.g. peak_files_CTCF) are the html files showing the identified motifs when using homer (e.g. homerResults.html). [file mmc2.zip]

Archive with 3,188 entries (3,171 files):
- S5/
- S5/Pig_IPECJ_2/
- S5/Pig_IPECJ_2/peak_fileS_CTCF/
- S5/Pig_IPECJ_2/peak_fileS_CTCF/0.85831972731194.tmp
- S5/Pig_IPECJ_2/peak_fileS_CTCF/homerMotifs.all.motifs
- S5/Pig_IPECJ_2/peak_fileS_CTCF/homerMotifs.motifs10
- S5/Pig_IPECJ_2/peak_fileS_CTCF/homerMotifs.motifs13
- S5/Pig_IPECJ_2/peak_fileS_CTCF/homerMotifs.motifs8
- S5/Pig_IPECJ_2/peak_fileS_CTCF/homerResults/
- S5/Pig_IPECJ_2/peak_fileS_CTCF/homerResults.html
- S5/Pig_IPECJ_2/peak_fileS_CTCF/homerResults/motif1.info.html
- S5/Pig_IPECJ_2/peak_fileS_CTCF/homerResults/motif1.logo.svg
- S5/Pig_IPECJ_2/peak_fileS_CTCF/homerResults/motif1.motif
- S5/Pig_IPECJ_2/peak_fileS_CTCF/homerResults/motif1.similar.html
- S5/Pig_IPECJ_2/peak_fileS_CTCF/homerResults/motif1.similar1.motif
- S5/Pig_IPECJ_2/peak_fileS_CTCF/homerResults/motif1.similar10.motif
- S5/Pig_IPECJ_2/peak_fileS_CTCF/homerResults/motif1.similar11.motif
- S5/Pig_IPECJ_2/peak_fileS_CTCF/homerResults/motif1.similar12.motif
- S5/Pig_IPECJ_2/peak_fileS_CTCF/homerResults/motif1.similar13.motif
- S5/Pig_IPECJ_2/peak_fileS_CTCF/homerResults/motif1.similar2.motif
- S5/Pig_IPECJ_2/peak_fileS_CTCF/homerResults/motif1.similar3.motif
- S5/Pig_IPECJ_2/peak_fileS_CTCF/homerResults/motif1.similar4.motif
- S5/Pig_IPECJ_2/peak_fileS_CTCF/homerResults/motif1.similar5.motif
- S5/Pig_IPECJ_2/peak_fileS_CTCF/homerResults/motif1.similar6.motif
- S5/Pig_IPECJ_2/peak_fileS_CTCF/homerResults/motif1.similar7.motif
- S5/Pig_IPECJ_2/peak_fileS_CTCF/homerResults/motif1.similar8.motif
- S5/Pig_IPECJ_2/peak_fileS_CTCF/homerResults/motif1.similar9.motif
- S5/Pig_IPECJ_2/peak_fileS_CTCF/homerResults/motif10.info.html
- S5/Pig_IPECJ_2/peak_fileS_CTCF/homerResults/motif10.logo.svg
- S5/Pig_IPECJ_2/peak_fileS_CTCF/homerResults/motif10.motif
- S5/Pig_IPECJ_2/peak_fileS_CTCF/homerResults/motif10.similar.html
- S5/Pig_IPECJ_2/peak_fileS_CTCF/homerResults/motif10.similar1.motif
- S5/Pig_IPECJ_2/peak_fileS_CTCF/homerResults/motif10RV.logo.svg
- S5/Pig_IPECJ_2/peak_fileS_CTCF/homerResults/motif10RV.motif
- S5/Pig_IPECJ_2/peak_fileS_CTCF/homerResults/motif11.info.html
- S5/Pig_IPECJ_2/peak_fileS_CTCF/homerResults/motif11.logo.svg
- S5/Pig_IPECJ_2/peak_fileS_CTCF/homerResults/motif11.motif
- S5/Pig_IPECJ_2/peak_fileS_CTCF/homerResults/motif11.similar.html
- S5/Pig_IPECJ_2/peak_fileS_CTCF/homerResults/motif11.similar1.motif
- S5/Pig_IPECJ_2/peak_fileS_CTCF/homerResults/motif11RV.logo.svg
- S5/Pig_IPECJ_2/peak_fileS_CTCF/homerResults/motif11RV.motif
- S5/Pig_IPECJ_2/peak_fileS_CTCF/homerResults/motif12.info.html
- S5/Pig_IPECJ_2/peak_fileS_CTCF/homerResults/motif12.logo.svg
- S5/Pig_IPECJ_2/peak_fileS_CTCF/homerResults/motif12.motif
- S5/Pig_IPECJ_2/peak_fileS_CTCF/homerResults/motif12.similar.html
- S5/Pig_IPECJ_2/peak_fileS_CTCF/homerResults/motif12RV.logo.svg
- S5/Pig_IPECJ_2/peak_fileS_CTCF/homerResults/motif12RV.motif
- S5/Pig_IPECJ_2/peak_fileS_CTCF/homerResults/motif13.info.html
- S5/Pig_IPECJ_2/peak_fileS_CTCF/homerResults/motif13.logo.svg
- S5/Pig_IPECJ_2/peak_fileS_CTCF/homerResults/motif13.motif
- S5/Pig_IPECJ_2/peak_fileS_CTCF/homerResults/motif13.similar.html
- S5/Pig_IPECJ_2/peak_fileS_CTCF/homerResults/motif13RV.logo.svg
- S5/Pig_IPECJ_2/peak_fileS_CTCF/homerResults/motif13RV.motif
- S5/Pig_IPECJ_2/peak_fileS_CTCF/homerResults/motif14.info.html
- S5/Pig_IPECJ_2/peak_fileS_CTCF/homerResults/motif14.logo.svg
- S5/Pig_IPECJ_2/peak_fileS_CTCF/homerResults/motif14.motif
- S5/Pig_IPECJ_2/peak_fileS_CTCF/homerResults/motif14.similar.html
- S5/Pig_IPECJ_2/peak_fileS_CTCF/homerResults/motif14RV.logo.svg
- S5/Pig_IPECJ_2/peak_fileS_CTCF/homerResults/motif14RV.motif
- S5/Pig_IPECJ_2/peak_fileS_CTCF/homerResults/motif15.info.html
- S5/Pig_IPECJ_2/peak_fileS_CTCF/homerResults/motif15.logo.svg
- S5/Pig_IPECJ_2/peak_fileS_CTCF/homerResults/motif15.motif
- S5/Pig_IPECJ_2/peak_fileS_CTCF/homerResults/motif15.similar.html
- S5/Pig_IPECJ_2/peak_fileS_CTCF/homerResults/motif15RV.logo.svg
- S5/Pig_IPECJ_2/peak_fileS_CTCF/homerResults/motif15RV.motif
- S5/Pig_IPECJ_2/peak_fileS_CTCF/homerResults/motif16.info.html
- S5/Pig_IPECJ_2/peak_fileS_CTCF/homerResults/motif16.logo.svg
- S5/Pig_IPECJ_2/peak_fileS_CTCF/homerResults/motif16.motif
- S5/Pig_IPECJ_2/peak_fileS_CTCF/homerResults/motif16.similar.html
- S5/Pig_IPECJ_2/peak_fileS_CTCF/homerResults/motif16.similar1.motif
- S5/Pig_IPECJ_2/peak_fileS_CTCF/homerResults/motif16RV.logo.svg
- S5/Pig_IPECJ_2/peak_fileS_CTCF/homerResults/motif16RV.motif
- S5/Pig_IPECJ_2/peak_fileS_CTCF/homerResults/motif17.info.html
- S5/Pig_IPECJ_2/peak_fileS_CTCF/homerResults/motif17.logo.svg
- S5/Pig_IPECJ_2/peak_fileS_CTCF/homerResults/motif17.motif
- S5/Pig_IPECJ_2/peak_fileS_CTCF/homerResults/motif17.similar.html
- S5/Pig_IPECJ_2/peak_fileS_CTCF/homerResults/motif17RV.logo.svg
- S5/Pig_IPECJ_2/peak_fileS_CTCF/homerResults/motif17RV.motif
- S5/Pig_IPECJ_2/peak_fileS_CTCF/homerResults/motif18.info.html
- S5/Pig_IPECJ_2/peak_fileS_CTCF/homerResults/motif18.logo.svg
- S5/Pig_IPECJ_2/peak_fileS_CTCF/homerResults/motif18.motif
- S5/Pig_IPECJ_2/peak_fileS_CTCF/homerResults/motif18.similar.html
- S5/Pig_IPECJ_2/peak_fileS_CTCF/homerResults/motif18RV.logo.svg
- S5/Pig_IPECJ_2/peak_fileS_CTCF/homerResults/motif18RV.motif
- S5/Pig_IPECJ_2/peak_fileS_CTCF/homerResults/motif19.info.html
- S5/Pig_IPECJ_2/peak_fileS_CTCF/homerResults/motif19.logo.svg
- S5/Pig_IPECJ_2/peak_fileS_CTCF/homerResults/motif19.motif
- S5/Pig_IPECJ_2/peak_fileS_CTCF/homerResults/motif19.similar.html
- S5/Pig_IPECJ_2/peak_fileS_CTCF/homerResults/motif19.similar1.motif
- S5/Pig_IPECJ_2/peak_fileS_CTCF/homerResults/motif19.similar2.motif
- S5/Pig_IPECJ_2/peak_fileS_CTCF/homerResults/motif19RV.logo.svg
- S5/Pig_IPECJ_2/peak_fileS_CTCF/homerResults/motif19RV.motif
- S5/Pig_IPECJ_2/peak_fileS_CTCF/homerResults/motif1RV.logo.svg
- S5/Pig_IPECJ_2/peak_fileS_CTCF/homerResults/motif1RV.motif
- S5/Pig_IPECJ_2/peak_fileS_CTCF/homerResults/motif2.info.html
- S5/Pig_IPECJ_2/peak_fileS_CTCF/homerResults/motif2.logo.svg
- S5/Pig_IPECJ_2/peak_fileS_CTCF/homerResults/motif2.motif
- S5/Pig_IPECJ_2/peak_fileS_CTCF/homerResults/motif2.similar.html
- S5/Pig_IPECJ_2/peak_fileS_CTCF/homerResults/motif2.similar1.motif
- S5/Pig_IPECJ_2/peak_fileS_CTCF/homerResults/motif2.similar2.motif
- S5/Pig_IPECJ_2/peak_fileS_CTCF/homerResults/motif2.similar3.motif
- S5/Pig_IPECJ_2/peak_fileS_CTCF/homerResults/motif2.similar4.motif
- S5/Pig_IPECJ_2/peak_fileS_CTCF/homerResults/motif2.similar5.motif
- S5/Pig_IPECJ_2/peak_fileS_CTCF/homerResults/motif2.similar6.motif
- S5/Pig_IPECJ_2/peak_fileS_CTCF/homerResults/motif20.info.html
- S5/Pig_IPECJ_2/peak_fileS_CTCF/homerResults/motif20.logo.svg
- S5/Pig_IPECJ_2/peak_fileS_CTCF/homerResults/motif20.motif
- S5/Pig_IPECJ_2/peak_fileS_CTCF/homerResults/motif20.similar.html
- S5/Pig_IPECJ_2/peak_fileS_CTCF/homerResults/motif20.similar1.motif
- S5/Pig_IPECJ_2/peak_fileS_CTCF/homerResults/motif20RV.logo.svg
- S5/Pig_IPECJ_2/peak_fileS_CTCF/homerResults/motif20RV.motif
- S5/Pig_IPECJ_2/peak_fileS_CTCF/homerResults/motif21.info.html
- S5/Pig_IPECJ_2/peak_fileS_CTCF/homerResults/motif21.logo.svg
- S5/Pig_IPECJ_2/peak_fileS_CTCF/homerResults/motif21.motif
- S5/Pig_IPECJ_2/peak_fileS_CTCF/homerResults/motif21.similar.html
- S5/Pig_IPECJ_2/peak_fileS_CTCF/homerResults/motif21RV.logo.svg
- S5/Pig_IPECJ_2/peak_fileS_CTCF/homerResults/motif21RV.motif
- S5/Pig_IPECJ_2/peak_fileS_CTCF/homerResults/motif22.info.html
- S5/Pig_IPECJ_2/peak_fileS_CTCF/homerResults/motif22.logo.svg
- S5/Pig_IPECJ_2/peak_fileS_CTCF/homerResults/motif22.motif
- S5/Pig_IPECJ_2/peak_fileS_CTCF/homerResults/motif22.similar.html
- S5/Pig_IPECJ_2/peak_fileS_CTCF/homerResults/motif22RV.logo.svg
- S5/Pig_IPECJ_2/peak_fileS_CTCF/homerResults/motif22RV.motif
- S5/Pig_IPECJ_2/peak_fileS_CTCF/homerResults/motif23.info.html
- S5/Pig_IPECJ_2/peak_fileS_CTCF/homerResults/motif23.logo.svg
- S5/Pig_IPECJ_2/peak_fileS_CTCF/homerResults/motif23.motif
- S5/Pig_IPECJ_2/peak_fileS_CTCF/homerResults/motif23.similar.html
- S5/Pig_IPECJ_2/peak_fileS_CTCF/homerResults/motif23RV.logo.svg
- S5/Pig_IPECJ_2/peak_fileS_CTCF/homerResults/motif23RV.motif
- S5/Pig_IPECJ_2/peak_fileS_CTCF/homerResults/motif24.info.html
- S5/Pig_IPECJ_2/peak_fileS_CTCF/homerResults/motif24.logo.svg
- S5/Pig_IPECJ_2/peak_fileS_CTCF/homerResults/motif24.motif
- S5/Pig_IPECJ_2/peak_fileS_CTCF/homerResults/motif24.similar.html
- S5/Pig_IPECJ_2/peak_fileS_CTCF/homerResults/motif24RV.logo.svg
- S5/Pig_IPECJ_2/peak_fileS_CTCF/homerResults/motif24RV.motif
- S5/Pig_IPECJ_2/peak_fileS_CTCF/homerResults/motif25.info.html
- S5/Pig_IPECJ_2/peak_fileS_CTCF/homerResults/motif25.logo.svg
- S5/Pig_IPECJ_2/peak_fileS_CTCF/homerResults/motif25.motif
- S5/Pig_IPECJ_2/peak_fileS_CTCF/homerResults/motif25.similar.html
- S5/Pig_IPECJ_2/peak_fileS_CTCF/homerResults/motif25RV.logo.svg
- S5/Pig_IPECJ_2/peak_fileS_CTCF/homerResults/motif25RV.motif
- S5/Pig_IPECJ_2/peak_fileS_CTCF/homerResults/motif26.info.html
- S5/Pig_IPECJ_2/peak_fileS_CTCF/homerResults/motif26.logo.svg
- S5/Pig_IPECJ_2/peak_fileS_CTCF/homerResults/motif26.motif
- S5/Pig_IPECJ_2/peak_fileS_CTCF/homerResults/motif26.similar.html
- S5/Pig_IPECJ_2/peak_fileS_CTCF/homerResults/motif26RV.logo.svg
- S5/Pig_IPECJ_2/peak_fileS_CTCF/homerResults/motif26RV.motif
- S5/Pig_IPECJ_2/peak_fileS_CTCF/homerResults/motif27.info.html
- S5/Pig_IPECJ_2/peak_fileS_CTCF/homerResults/motif27.logo.svg
- S5/Pig_IPECJ_2/peak_fileS_CTCF/homerResults/motif27.motif
- S5/Pig_IPECJ_2/peak_fileS_CTCF/homerResults/motif27.similar.html
- S5/Pig_IPECJ_2/peak_fileS_CTCF/homerResults/motif27RV.logo.svg
- S5/Pig_IPECJ_2/peak_fileS_CTCF/homerResults/motif27RV.motif
- S5/Pig_IPECJ_2/peak_fileS_CTCF/homerResults/motif28.info.html
- S5/Pig_IPECJ_2/peak_fileS_CTCF/homerResults/motif28.logo.svg
- S5/Pig_IPECJ_2/peak_fileS_CTCF/homerResults/motif28.motif
- S5/Pig_IPECJ_2/peak_fileS_CTCF/homerResults/motif28.similar.html
- S5/Pig_IPECJ_2/peak_fileS_CTCF/homerResults/motif28RV.logo.svg
- S5/Pig_IPECJ_2/peak_fileS_CTCF/homerResults/motif28RV.motif
- S5/Pig_IPECJ_2/peak_fileS_CTCF/homerResults/motif29.info.html
- S5/Pig_IPECJ_2/peak_fileS_CTCF/homerResults/motif29.logo.svg
- S5/Pig_IPECJ_2/peak_fileS_CTCF/homerResults/motif29.motif
- S5/Pig_IPECJ_2/peak_fileS_CTCF/homerResults/motif29.similar.html
- S5/Pig_IPECJ_2/peak_fileS_CTCF/homerResults/motif29.similar1.motif
- S5/Pig_IPECJ_2/peak_fileS_CTCF/homerResults/motif29.similar2.motif
- S5/Pig_IPECJ_2/peak_fileS_CTCF/homerResults/motif29RV.logo.svg
- S5/Pig_IPECJ_2/peak_fileS_CTCF/homerResults/motif29RV.motif
- S5/Pig_IPECJ_2/peak_fileS_CTCF/homerResults/motif2RV.logo.svg
- S5/Pig_IPECJ_2/peak_fileS_CTCF/homerResults/motif2RV.motif
- S5/Pig_IPECJ_2/peak_fileS_CTCF/homerResults/motif3.info.html
- S5/Pig_IPECJ_2/peak_fileS_CTCF/homerResults/motif3.logo.svg
- S5/Pig_IPECJ_2/peak_fileS_CTCF/homerResults/motif3.motif
- S5/Pig_IPECJ_2/peak_fileS_CTCF/homerResults/motif3.similar.html
- S5/Pig_IPECJ_2/peak_fileS_CTCF/homerResults/motif3.similar1.motif
- S5/Pig_IPECJ_2/peak_fileS_CTCF/homerResults/motif3RV.logo.svg
- S5/Pig_IPECJ_2/peak_fileS_CTCF/homerResults/motif3RV.motif
- S5/Pig_IPECJ_2/peak_fileS_CTCF/homerResults/motif4.info.html
- S5/Pig_IPECJ_2/peak_fileS_CTCF/homerResults/motif4.logo.svg
- S5/Pig_IPECJ_2/peak_fileS_CTCF/homerResults/motif4.motif
- S5/Pig_IPECJ_2/peak_fileS_CTCF/homerResults/motif4.similar.html
- S5/Pig_IPECJ_2/peak_fileS_CTCF/homerResults/motif4.similar1.motif
- S5/Pig_IPECJ_2/peak_fileS_CTCF/homerResults/motif4RV.logo.svg
- S5/Pig_IPECJ_2/peak_fileS_CTCF/homerResults/motif4RV.motif
- S5/Pig_IPECJ_2/peak_fileS_CTCF/homerResults/motif5.info.html
- S5/Pig_IPECJ_2/peak_fileS_CTCF/homerResults/motif5.logo.svg
- S5/Pig_IPECJ_2/peak_fileS_CTCF/homerResults/motif5.motif
- S5/Pig_IPECJ_2/peak_fileS_CTCF/homerResults/motif5.similar.html
- S5/Pig_IPECJ_2/peak_fileS_CTCF/homerResults/motif5.similar1.motif
- S5/Pig_IPECJ_2/peak_fileS_CTCF/homerResults/motif5.similar10.motif
- S5/Pig_IPECJ_2/peak_fileS_CTCF/homerResults/motif5.similar11.motif
- S5/Pig_IPECJ_2/peak_fileS_CTCF/homerResults/motif5.similar2.motif
- S5/Pig_IPECJ_2/peak_fileS_CTCF/homerResults/motif5.similar3.motif
- S5/Pig_IPECJ_2/peak_fileS_CTCF/homerResults/motif5.similar4.motif
- S5/Pig_IPECJ_2/peak_fileS_CTCF/homerResults/motif5.similar5.motif
- S5/Pig_IPECJ_2/peak_fileS_CTCF/homerResults/motif5.similar6.motif
- S5/Pig_IPECJ_2/peak_fileS_CTCF/homerResults/motif5.similar7.motif
- S5/Pig_IPECJ_2/peak_fileS_CTCF/homerResults/motif5.similar8.motif
- S5/Pig_IPECJ_2/peak_fileS_CTCF/homerResults/motif5.similar9.motif
- S5/Pig_IPECJ_2/peak_fileS_CTCF/homerResults/motif5RV.logo.svg
- S5/Pig_IPECJ_2/peak_fileS_CTCF/homerResults/motif5RV.motif
- S5/Pig_IPECJ_2/peak_fileS_CTCF/homerResults/motif6.info.html
- S5/Pig_IPECJ_2/peak_fileS_CTCF/homerResults/motif6.logo.svg
- S5/Pig_IPECJ_2/peak_fileS_CTCF/homerResults/motif6.motif
- S5/Pig_IPECJ_2/peak_fileS_CTCF/homerResults/motif6.similar.html
- S5/Pig_IPECJ_2/peak_fileS_CTCF/homerResults/motif6RV.logo.svg
- S5/Pig_IPECJ_2/peak_fileS_CTCF/homerResults/motif6RV.motif
- S5/Pig_IPECJ_2/peak_fileS_CTCF/homerResults/motif7.info.html
- S5/Pig_IPECJ_2/peak_fileS_CTCF/homerResults/motif7.logo.svg
- S5/Pig_IPECJ_2/peak_fileS_CTCF/homerResults/motif7.motif
- S5/Pig_IPECJ_2/peak_fileS_CTCF/homerResults/motif7.similar.html
- S5/Pig_IPECJ_2/peak_fileS_CTCF/homerResults/motif7.similar1.motif
- S5/Pig_IPECJ_2/peak_fileS_CTCF/homerResults/motif7.similar2.motif
- S5/Pig_IPECJ_2/peak_fileS_CTCF/homerResults/motif7RV.logo.svg
- S5/Pig_IPECJ_2/peak_fileS_CTCF/homerResults/motif7RV.motif
- S5/Pig_IPECJ_2/peak_fileS_CTCF/homerResults/motif8.info.html
- S5/Pig_IPECJ_2/peak_fileS_CTCF/homerResults/motif8.logo.svg
- S5/Pig_IPECJ_2/peak_fileS_CTCF/homerResults/motif8.motif
- S5/Pig_IPECJ_2/peak_fileS_CTCF/homerResults/motif8.similar.html
- S5/Pig_IPECJ_2/peak_fileS_CTCF/homerResults/motif8.similar1.motif
- S5/Pig_IPECJ_2/peak_fileS_CTCF/homerResults/motif8.similar2.motif
- S5/Pig_IPECJ_2/peak_fileS_CTCF/homerResults/motif8RV.logo.svg
- S5/Pig_IPECJ_2/peak_fileS_CTCF/homerResults/motif8RV.motif
- S5/Pig_IPECJ_2/peak_fileS_CTCF/homerResults/motif9.info.html
- S5/Pig_IPECJ_2/peak_fileS_CTCF/homerResults/motif9.logo.svg
- S5/Pig_IPECJ_2/peak_fileS_CTCF/homerResults/motif9.motif
- S5/Pig_IPECJ_2/peak_fileS_CTCF/homerResults/motif9.similar.html
- S5/Pig_IPECJ_2/peak_fileS_CTCF/homerResults/motif9.similar1.motif
- S5/Pig_IPECJ_2/peak_fileS_CTCF/homerResults/motif9.similar2.motif
- S5/Pig_IPECJ_2/peak_fileS_CTCF/homerResults/motif9RV.logo.svg
- S5/Pig_IPECJ_2/peak_fileS_CTCF/homerResults/motif9RV.motif
- S5/Pig_IPECJ_2/peak_fileS_CTCF/knownResults/
- S5/Pig_IPECJ_2/peak_fileS_CTCF/knownResults.html
- S5/Pig_IPECJ_2/peak_fileS_CTCF/knownResults.txt
- S5/Pig_IPECJ_2/peak_fileS_CTCF/knownResults/known1.logo.svg
- S5/Pig_IPECJ_2/peak_fileS_CTCF/knownResults/known1.motif
- S5/Pig_IPECJ_2/peak_fileS_CTCF/knownResults/known10.logo.svg
- S5/Pig_IPECJ_2/peak_fileS_CTCF/knownResults/known10.motif
- S5/Pig_IPECJ_2/peak_fileS_CTCF/knownResults/known100.logo.svg
- S5/Pig_IPECJ_2/peak_fileS_CTCF/knownResults/known100.motif
- S5/Pig_IPECJ_2/peak_fileS_CTCF/knownResults/known101.logo.svg
- S5/Pig_IPECJ_2/peak_fileS_CTCF/knownResults/known101.motif
- S5/Pig_IPECJ_2/peak_fileS_CTCF/knownResults/known102.logo.svg
- S5/Pig_IPECJ_2/peak_fileS_CTCF/knownResults/known102.motif
- S5/Pig_IPECJ_2/peak_fileS_CTCF/knownResults/known103.logo.svg
- S5/Pig_IPECJ_2/peak_fileS_CTCF/knownResults/known103.motif
- S5/Pig_IPECJ_2/peak_fileS_CTCF/knownResults/known104.logo.svg
- S5/Pig_IPECJ_2/peak_fileS_CTCF/knownResults/known104.motif
- S5/Pig_IPECJ_2/peak_fileS_CTCF/knownResults/known105.logo.svg
- S5/Pig_IPECJ_2/peak_fileS_CTCF/knownResults/known105.motif
- S5/Pig_IPECJ_2/peak_fileS_CTCF/knownResults/known106.logo.svg
- S5/Pig_IPECJ_2/peak_fileS_CTCF/knownResults/known106.motif
- S5/Pig_IPECJ_2/peak_fileS_CTCF/knownResults/known107.logo.svg
- S5/Pig_IPECJ_2/peak_fileS_CTCF/knownResults/known107.motif
- S5/Pig_IPECJ_2/peak_fileS_CTCF/knownResults/known108.logo.svg
- S5/Pig_IPECJ_2/peak_fileS_CTCF/knownResults/known108.motif
- S5/Pig_IPECJ_2/peak_fileS_CTCF/knownResults/known109.logo.svg
- S5/Pig_IPECJ_2/peak_fileS_CTCF/knownResults/known109.motif
- S5/Pig_IPECJ_2/peak_fileS_CTCF/knownResults/known11.logo.svg
- S5/Pig_IPECJ_2/peak_fileS_CTCF/knownResults/known11.motif
- S5/Pig_IPECJ_2/peak_fileS_CTCF/knownResults/known110.logo.svg
- S5/Pig_IPECJ_2/peak_fileS_CTCF/knownResults/known110.motif
- S5/Pig_IPECJ_2/peak_fileS_CTCF/knownResults/known111.logo.svg
- S5/Pig_IPECJ_2/peak_fileS_CTCF/knownResults/known111.motif
- S5/Pig_IPECJ_2/peak_fileS_CTCF/knownResults/known112.logo.svg
- S5/Pig_IPECJ_2/peak_fileS_CTCF/knownResults/known112.motif
- S5/Pig_IPECJ_2/peak_fileS_CTCF/knownResults/known113.logo.svg
- S5/Pig_IPECJ_2/peak_fileS_CTCF/knownResults/known113.motif
- S5/Pig_IPECJ_2/peak_fileS_CTCF/knownResults/known114.logo.svg
- S5/Pig_IPECJ_2/peak_fileS_CTCF/knownResults/known114.motif
- S5/Pig_IPECJ_2/peak_fileS_CTCF/knownResults/known115.logo.svg
- S5/Pig_IPECJ_2/peak_fileS_CTCF/knownResults/known115.motif
- S5/Pig_IPECJ_2/peak_fileS_CTCF/knownResults/known116.logo.svg
- S5/Pig_IPECJ_2/peak_fileS_CTCF/knownResults/known116.motif
- S5/Pig_IPECJ_2/peak_fileS_CTCF/knownResults/known117.logo.svg
- S5/Pig_IPECJ_2/peak_fileS_CTCF/knownResults/known117.motif
- S5/Pig_IPECJ_2/peak_fileS_CTCF/knownResults/known118.logo.svg
- S5/Pig_IPECJ_2/peak_fileS_CTCF/knownResults/known118.motif
- S5/Pig_IPECJ_2/peak_fileS_CTCF/knownResults/known119.logo.svg
- S5/Pig_IPECJ_2/peak_fileS_CTCF/knownResults/known119.motif
- S5/Pig_IPECJ_2/peak_fileS_CTCF/knownResults/known12.logo.svg
- S5/Pig_IPECJ_2/peak_fileS_CTCF/knownResults/known12.motif
- S5/Pig_IPECJ_2/peak_fileS_CTCF/knownResults/known120.logo.svg
- S5/Pig_IPECJ_2/peak_fileS_CTCF/knownResults/known120.motif
- S5/Pig_IPECJ_2/peak_fileS_CTCF/knownResults/known121.logo.svg
- S5/Pig_IPECJ_2/peak_fileS_CTCF/knownResults/known121.motif
- S5/Pig_IPECJ_2/peak_fileS_CTCF/knownResults/known122.logo.svg
- S5/Pig_IPECJ_2/peak_fileS_CTCF/knownResults/known122.motif
- S5/Pig_IPECJ_2/peak_fileS_CTCF/knownResults/known123.logo.svg
- S5/Pig_IPECJ_2/peak_fileS_CTCF/knownResults/known123.motif
- S5/Pig_IPECJ_2/peak_fileS_CTCF/knownResults/known124.logo.svg
- S5/Pig_IPECJ_2/peak_fileS_CTCF/knownResults/known124.motif
- S5/Pig_IPECJ_2/peak_fileS_CTCF/knownResults/known125.logo.svg
- S5/Pig_IPECJ_2/peak_fileS_CTCF/knownResults/known125.motif
- S5/Pig_IPECJ_2/peak_fileS_CTCF/knownResults/known126.logo.svg
- S5/Pig_IPECJ_2/peak_fileS_CTCF/knownResults/known126.motif
- S5/Pig_IPECJ_2/peak_fileS_CTCF/knownResults/known127.logo.svg
- S5/Pig_IPECJ_2/peak_fileS_CTCF/knownResults/known127.motif
- S5/Pig_IPECJ_2/peak_fileS_CTCF/knownResults/known128.logo.svg
- S5/Pig_IPECJ_2/peak_fileS_CTCF/knownResults/known128.motif
- S5/Pig_IPECJ_2/peak_fileS_CTCF/knownResults/known129.logo.svg
[truncated: 2,888 more entries]
