# Supplementary material for: Detailed molecular and epigenetic characterization of the pig IPEC-J2 and chicken SL-29 cell lines
Source: iScience. 2023 Feb 20;26(3):106252. doi: 10.1016/j.isci.2023.106252 (PMC10018572; doi:10.1016/j.isci.2023.106252)
Supplement: Data S1. Complete homer output for identified motifs in Pig IPECJ-2, related to Table 2 — Homer motif analysis results for histone modifications H3K4me1, H3K4me3, H3K27ac, and enhancer elements of pig IPECJ2 cell line. P-values >1e-10 are possible false positives. Within each folder (e.g. peak_files_CTCF) are the html files showing the identified motifs when using homer (e.g. homerResults.html). [file mmc2.zip › S5/Pig_IPECJ_2/peak_fileS_CTCF/0.85831972731194.tmp]

peak_calling/CTCF_narrow_peak_1	CCGTCCAGCAGACAGGCAAGTGGCTCCAGGCCTCTTCGCTGGGGTCAGCGTCACCCAGCGTCGCCCAGCGTCCCTGCTGCAGAACGGGTGGGAACAGCCTGGGGAAGACCCTGGACAGCAGTGCCATCTGGTGGCGGGTCCTCTTGCAGCCATGGGGGGGTGCCATCGAGGTTCTGGGCCCCAGCAGGGCTGGGACAAGGCACGAGGAAGGGAGGCAGAGAAAACTCCGTCAGGACAAATGAGGTCTAAAACCGAACTTGAAAACAATGGCACGAATGCAAAAATCCATGGTGAGCAGAGT
peak_calling/CTCF_narrow_peak_2	TGCCCCACAGGCAGTGACTCAAGTACCAGGTGCAGAGAGAAGAGGCCTCTTAGCTCACACACATCCACCCAAGAGGAAAATTGCAAAAAAAATTCCCGAAGCTTGTACGCTGCCACCAGAGGGCGCCAGAACGCACCCTGCTCCGTTGCTCTGAGTAATTTTGCAAAATTGTAATGCTGTGTAGCCAAGCATTTGCAACAGCGGAGTTCTCAACTCGATATAAGCAACCTGTATTGAAATCTCACAATTCCAGAAGGTGGTGCTGGTTTTAAAAACATACGTTTGTAACCCCAAATCAGAC
peak_calling/CTCF_narrow_peak_3	CTGGGTCCGGAGCAGCAGTTGGGTAGTTTTCCTCCTTGTCCTTTCCTCCCGTTGGGACTCAGCACCCTGAAGGGTCTCTAGGAGGTGAGGACCGCGTGTCCTGACACGCGGGCACCGGACCGCGCAGCGCGGCGCGAAGCCGGAAGGAAGGTGTCACGGCGCCCCCTGGCGGGAGGGGCAGGCAGAACAGCGGCGCGCAAGGGGCAGTCACTCACCTGCACTGCCAGAGAGATGCTCCCGCCAGGTGACGCTCCCGCCCACCTCCTCCGGCTCAGTGCCAGCTCGTTACGCCTTTAGCGCA
peak_calling/CTCF_narrow_peak_4	ATTCACAATATTAGGAGACCCTCTGTAACAGTTCTGTCGGCAGAGCCCCTATGCCCTTCAAACAGAACCTTTGCTGCAGCTGGGCCAGCCTGCAGCTGTCGGCGCCCGAGATGATTTGCCTGCCATGGCGTTTTCCAACCACCAGAGGCCGCTCTGCCCGCGTTTGGGGCGGACCTGAAGAGCCCCGGAATGTGTATCTCCCCAGAGCACCTGCAACAATGCGTGGGAACCCCTGGGACAGGACGTGCGTCCAAGGTGTGTTCTCCACTAGCTTTTAGTGCTTCCGGTTTGAGCGCCAGTT
peak_calling/CTCF_narrow_peak_5	CGGACGAACGAGCCGCAGCCACCCAGAGACACTGAAGACTCGATACCGCAGAAGAACGGCGATAAATCCAACGTCCCAACTGCTTTGGCAATTTCTAGATGGTTCCAAACGGCAGACCCCTCTGTTGGCTTGTGGCCTAATGGTGGGACAGGGCTCCGGCGGTGCCCAGCGCGGTCTCTGGTGCCGCAGGACTCTGTCCTCGTGCAAGTGTCTCTGGCGCCCTCTGCTGTTCCTCCTTTGCTGTTCCACCCTCACAAGCCCGCCGGTGGAACAAATGGTCCGACTCCTAGACGCCTAGGGA
peak_calling/CTCF_narrow_peak_6	AATCAACTAATATTATGAAAAATCCAATCCAGACATGTATTTGGAATTCTTTCCCTGCCTGAGTCGAGATTTGCCCCAAGTAGCAGAGGAAGCGGCCGCTCCTTGTTCCATGGCGCCCTCTAGAGGAGAAAAGGGGAAGCGACGCGAGGCGGTCCGGTCTTCAGGTGGGAGCAGCTGTGCTCTTGGGAAAAGCAGCTGTGCCCCCACATGTGGCCTCAGCAACGTCTGGTTTGAATGATTTCAAGCTGTACAGACGCTCCAGGGTCCTCTCAATTTAAAGTTGAGAAACGTGCTTCCATAG
peak_calling/CTCF_narrow_peak_7	AGTTGAAAATACCTTAGTACCTTGAATCTGGATCTCAAGGACACTTAACAGGAGGGGGACCATTAGGAAACCACGAGGTCAGTCATTTCCTAGTCTGACCAGCAGAGGGCGCCAACCCCCAGGCGCCGGCGCTTCAAGTTTCCACAAACCCAGTGAAAAGCAGAACTGATTCTACTATGAGTGAAGTTTATTTTAGGGTATCGTATTTGTTGGAAGAAGCATACAACTAAAGCTAATTAATTTTACTATGGTTTTATGGTATGTGAGGCGTATAACAGACTTTCCAGCTATTAATGAGAAG
peak_calling/CTCF_narrow_peak_8	GTAAGCAGCAGGGCGATGGTTGAAGTTGGGGTAAGGTGAAGACCCCTGACACTCCCTCTTAGTTCATTTCTCTGGAATGTTCCATTTTGAACTACTGGCCCCCTCCTCGCACACGATAAAGACCAAGTTTGGGGAATGTTTTGAGCAGGAGATTTTCTCGGATCAGCCACGAGATGGCAGTGCAGCCCGCTTTACAACATTTTTTTTTTTTTTTTTTTTTTTTTTTTGTCTTTTTGCTATTTCTTTGGGCCGCTCCCGCGGCATATGGAGGTTCCCAGGCTAGGGGTCCAATCGGAGCTGT
peak_calling/CTCF_narrow_peak_9	CTATGATTTAAGTTGCAATATAGGTCAGGTTATTAAGTTATGGTCCACATTTTGCTCCAAACATTTCTCATGTTTAAAAAAAAAATAACTGGCGCCCCTTAGCGCCCACATTTGGAAATACTCAATTTAAGAGTTCCAGCTTTTTTTTTTTTTTTTTTTTTTTTTTTTGACATTCCAGAAAGTTTTCTGCCTCCACAATCTTTCAAATGCCAACACAAATAGGAAAAGCAGAATCCCTTAAAGGGGCAGCTCAAGTTTTCTCCGGAACAATTTGATATTAACAAATTTGCTGTTTCAACTA
peak_calling/CTCF_narrow_peak_10	TTGGTTTCTAAAGACCTGTCATTTTCTCTTTGTTGTAGTGTCACTCTGGTTCTTGGTGCTTCAAGAGTTGTTTCTCTGGCAGCCTGTTTGAAGTGGGAACACCTTTCTACCAGAGTCTATTCAACAGGTCAAAAATTAGAGGCCTTTCTCTTGCCTTCCAGTAGGCGGCGCTACCGCACACGTTTTTAGTTTCTCTTACCTGAGCGGCCTCAGTATAGATTTGAAAGTCAGCATTTTCCACCCTTTATACCTCTATCAGAAGTGTCACCCCTTATCCTCACTGTTGCTTCTTGAGCCTGGG
peak_calling/CTCF_narrow_peak_11	TGTCTGTCCCAGAAAGGGGAAGAGAGAGTCGCAGGTAATAAGCCCTTTTGAGAAAAATACATCAAAACATATTCCAAAAAAGAGAATGGAATTTCTGTGACTCCACCACCAGTAGGCGGTGAGAGGCCCTTGGGGGTTTCTTATTTTCTGGCGCCATCAAGTGGGGATTTAGGTTTTTACAAAATGGAAAATCATCCGCATTGATTTTTTTTTCTTTCTTTCTTTTTTTTTTTTTTGATATTTTTATTCTTCTATTTCTCTCCTATAGGACATTGGGCTTTTAATCTCTTCAATGGTTATT
peak_calling/CTCF_narrow_peak_12	TTCCACCGGCTCTTCCCCTGGAGACCGTTCTGGAAAGCGGCCGTTCAGGTGCTGTAGTTACCAACTCTCACCAGAAGGAGGCGCCTAGGCCCGTGATGACCTCGCTGCCAGATGCTGCGCGGAATAGAGAATTCAGTTTGGGGGCGAGGGCAGAGGTGCGTTTATAAACAAGAAAACCTCAAGTCTTAAAGGTCACCACAAGGACATTCCACTGCGCCTCCTCTGCCCATCACCTGTTAAAGGGCAGCGGTGCGGAGGCGTAGGATGAGAGAACCGGAGGGCGGGCCCAGGGACAAGCGAG
peak_calling/CTCF_narrow_peak_13	CAGAATCGTGAGAATATCCTAAAGGAAAGAAATAGGAAACGGTATTTTGAAAGGATGGAATATCTTGATCAAGTTTTACCGAGAATTCACAGTTTCCAGGTCTAAGTTCAAACCTTCCCGCCTGCCCGGCCTTGGAGCACCCCGCCCGCCACCCCTCGGGCGAAACCCTGGAAGCGCCTGCGGGTGACTTCGTGACGTAGCTCCCTCTAGTGGAGGGTGCCGGCATGGCCACTGAGGTCAGTGGCCCGCGGGCGAAGGGCCTTCAAACCGGCCTTGAGCAAATCGCTTCCTCTTCCTCTAA
peak_calling/CTCF_narrow_peak_14	GCCCAAGGAGACTCGGTCTGTGAGGACCTCTTAAACGCGCTGCTTGTCCCTTGCTAGAGAGTCACAACTTTGTACAACTCCACATGGCATCTGACCGTGCGGTACTCCAGGAGGTGCTGGACACAAAAGCCACAAATGAATGGTGCCCTCTGGAGGTGTGGGGAGGCAGCACTACCGGCCTGTCCCCGCCTGGGGCTTGATTAAAAGAAAGACCTTTAAGACATGCACCTGGGACTGACTTTCTAGGCCAGTCAGGTTTCCTTTGTTGTGCTAAAGTGACCAACCGGAAGTCAGAAACTTG
peak_calling/CTCF_narrow_peak_15	CCAAACAGGAAAAGCAGGTCTGGCCAAATGAAACTGGCCACCAGAACGTCTCTGAAAGCACGTGGCTTTCCTCCGCAGAGGGAAATGAGCACCAGCTGGACTCAGCTTCCCCGGGCCAGGAGCCAGGACTCCCCAGGAGTGAAGTCTGACTTCACATTCTCTCCACGAGGGGCCCCCTTGAGCTCTCAACAACCACAGGGCTTTTTTTCCCATCCAGCGGTGGCTTTGAGCAGCTGGAAAAGAGCTGTGGAGCCCACGGCCACAGCTCATTCTGCAGCTTTGTCCACAGTGGGCTGAAAAC
peak_calling/CTCF_narrow_peak_16	CCCGCCACTTCCACGAGGCTCCCTGGGCGGCCGCGCCGCGGGCCGGGCGCAGGCTCCTCCCGGCCTCCTTCCTCCGCGGCCTCGGCCGGGCCGCCTCCTCTGCGGCCGCGCGCGCCGCCCCGGGCAGGTGAGGGCGCGCGGCCGCCTCCCCGCCTCCCGCGGCTCCGCCGAGGCGCCGCGCTCCCCCCAGCGGCCAGGCGGCGGGCGGCCCCCGGGCTGGCTCCGGGGCTGATCGCGGCCCCGGCGGAGGGGAGGTCCTCCCGGCGGAGGGCGGCAGCCGGGGAGGAAGATTCCACACATT
peak_calling/CTCF_narrow_peak_17	CAGGGAAAGGCTGTCAAACCACCTGAATTAATGGCTCTTCCCAAGCTTTAGGTTGGAGACTGGCCTCATTTGCATATTGGCCCCACTTCCTTCACCGCTAAGATGCTCATCTTCGTTGCCAGCGCCCTCTGCTGGCCGCAGCCAGACCGCCCCGATGTATTTGACTATGTTGCCCCCTATGGATCAGGCTCAAGTTTCAATAAATATTTCCTCACTGGCTGGGGTATCTCCTACCTGTGCGCTGTTAGAACCTGCAGGGGTACCAAAGCAGCTCCTATCCTGAAGATATGATGGCCACGTT
peak_calling/CTCF_narrow_peak_18	AATGCTTTAGAAATCTAGACCGGGCAGAGCCTCCTTTCCTGCCTGCCAGCTTGCATCTCTCACAAATGTCCTATCTCAATAAAGCTATTTCTTGCCTAAAAAAAAAAAAAAAAAAAATAGAAATCTAGACCGGAGGTTGTCTGCTGAAAATGGGAGGCTTGGTAATTTTAGTAAGAGTTTTATTTGGGCTGCAAAGGTCGAGGTGGCTGCCTTCCTCCCCTGGGGAAGGGCTTCCGCCCCCAGGTCCTTGTGCTTGGTCTCCCTGTGCAAAGAGAGTGCCCTGGAATTATTCAGCATTTAC
peak_calling/CTCF_narrow_peak_19	TTCTTGTCAATGGGCTGTGAGGGAAAGTCAGCCAGGAGTTTCTGAGAGGAATTTCTGACGGTTCCTTTGCCAAGAGCTGTCCAAGCGGCTCCATTGGAAGAAGCTGGGCTAACATGCTGCACAACGCTAGGGGGCGCCAGCAGTGAGATTCTATGTGGATGGAGCCCCTTGGAATTACACAAAGAATACTGCTCAGGCAGAAAGCAAGGCCAAGGGTGCCCCCTGGAGGTGGGCAGCTTGGCTGTGTGTGGAGAGAGGGTTTCACTGAAATTTGAGCCACTTGGTATTTGCAATCCCAGGT
peak_calling/CTCF_narrow_peak_20	TATGTAATTGAGATGGTCATTCTAGATAAATGCAGTTGAATCAGAATTCCGCGTCAAATAGAATTGTATTGAATCTGTGGTATAACCCCAGTTCCATCAAAAAGGGTGCCATCTAACGGCTGACTGAGAGCACCTCGCCTTCCCTGTCTTAACTCACAGCTACATCTGCTGGCCTAAAAGGGAACATGTTGAAAATGCTTAAAGTAAAGCTCTTCAGTTTTTTAGAAATATTTTGGATTTACTTAGTGTAGACTTTCGTTTCACATGGAATATGTTTAATACATCAGATAAAAATATAAAT
peak_calling/CTCF_narrow_peak_21	AACAGGGTCCAATTAAACAGACAAGACGAAGCAAAACACCACTCCCTCTGGAAGATCCCAGCTTGTTCTCTGCCTCTCAGAGCCTGGAAGCGGCCCGGGTCGCGGCTGCAGTGCCCCCACTTACCAGGAGAGGGCGGCTGGAGCTTGGGCTGCTTCTTGGTGTCGCCCGTGCTGAAGACTTCCGGCGGGGGCTCCTCCCCTCGCTCAATCTTGCACTCAAAGGCAAACAGGTACTGAATATACTGCTTTTTCAGAGAGCTTGCTGCACTGCTTGAAGTGCCAACATTTAGGGTGGTTGCCA
peak_calling/CTCF_narrow_peak_22	ACACATAGGAGCAAATCGTATTATTTGCATATTAACTTAAAAAGATCTGAAAAAGAGAGAGATATCTGCAGATTCTGAGAAAAACACCTTATGCAATGAAGAAGAAAACACCCTGGCCTGGCTTCCGGGCCCAGGTGGCCCAAGGCTCTGGCCCTGAAGGGGGCAGGCTACGCTGCTCTGCTGCGCCCTCTGGCGGCCCCTCTCCATCTTGGTCACCGTCGGCAGAGGGCTTTTCCTGGCTTGTGCCTTGGGCTGGGTGAGGACACTTGTCTGAGGAAAAGATTTACAGGGACAAGCATGC
peak_calling/CTCF_narrow_peak_23	ACAGCCTCACGGCACCTCCCAGGGACTGGCACACTTTGTAACCTCAGAAAGTCCAGGCACTGTCCCCCGGTCCCCTCCCAACGTATGCCTACACATTCTATGTCATTATTATCGTTTCTCCAAAGCTCGCCTGCTGGCCCTGCCTCCCTCTGCTGGCCATTTTGCTCACTCCCTCTCCTGCAAGCGGTCTCAGCTTTTTCTCCTACAGCTTTGCCCAGAGGGGGAGCCATGGCCTCCTCCTGGCCTAGTCTCTCACACCACAGCTGTGACCACGCTGTGAGGGTCAACCAAATTTAACAGA
peak_calling/CTCF_narrow_peak_24	CTTAGCATAACTTGCCTTGACAGAAGTGAAATGCTTGTATTGGTGAAGCAGAGTTCACCGCGGAAAAGAGCGCAACCTCCGAATCTGTGGGATTCTAGTGACACCTGCTGGACACATCAAATGGTAACCGTCATTTGTGGGCTAATGCCGCCTGTTCCCTGTGGCAACAACCAGACCACACAGTCAGGAGACCGACCTCTAGCGGCAAACCTTGGAAATTGTTTTTTAAATTGAATTTATGAAGGCTCAGAAAGCCCATTTAGATAACATACAATTAGGGGGAAGAAAGGTAAGAGTTTAC
peak_calling/CTCF_narrow_peak_25	GAAGCCGTGCCCCCGCGAGGTCCCGAGAGCGCTTTCCTCTCCCGCCGTCCTCCTCCGAACCCGCCCAGACTGCGAATGAAGGAGACGCGCTCGCGGCAAACTCCTTAAAAGAAAAAAAAAAAAAAAAAAAAAAAAAAGCCACCTCTTTGCCGCCTCCTCCTCCCCCTTGTTTTTCCCTCGCTTCATCACATGAGCACAGCCCCAGACACGCCTTGCAGCAGCATCTCCCCCCAGGCTGCTAGGACTCAAGGAGCAGCCAGAGCCTTGAGCCAAGGGCCAGGCGAGCAGCCCACCCCGACCC
peak_calling/CTCF_narrow_peak_26	AGGAGAAGACTCTTATAGAGAGGAAGAGGAAGCGGGCAGCGCTGTAGTAAGCCATGGACTGAGGCCTTGCCAGGAAAGAAGAGGAACCTTTTTTTCCTGGTGGCCTCTGCTGTTGCAGCAGGACGTGACAGCGCCTCCTTCTGGTCTCTGAACGCTATTTAATTGGCATTGCCATTTAAAAAAAAAAAAAAAAAATCCTTGCGCCAGGCATTACAGCATGTATCTCCATCCATCTACATAATCTATCCATGCCCTGCTTCATCCTGCAAAGAATTCAATCGAAGCAGAGTTCCTCCCACAG
peak_calling/CTCF_narrow_peak_27	AGCGAGGGGCGGCGGGTCCGTCCGCGATGCGGAGATGCGGCGGTGGAGCCCGGAGACGCTCACGTTCCTCCGGAGGCGGGCGGGGCGGGCTCCGGACTGGAGAGCCGCGCGCGGCCGGTAGCGGGACAGTAGCAGGAAGGACCTGGCTCTTCTTCCACAGCCGAGCGGGAGCCCCTAGGGGGCACTGCACTCAGTGCCAGTGACGTTGGGAAGGCGGAGGCCTGCGGGACGGGGCTGCTGTTGGAGTTGCCTGGACCTCGCGGGCAGGCTTTCTGGCGCTTCCAATCACAGACTCGAAATC
peak_calling/CTCF_narrow_peak_28	GATCGACTCTGAGCCACAGCAGTGACAACAGTGGATCCTAACCTGGTGAACCACAGGGGAATTCCTTTTTTTTTTTTTTTTCCTGTTTTGACATTTAATTTCAAAAAAGTACGATTCCTAAATTTTCCACTAGGGGTCAGCAGGGGACCATCACTGAATGAAAGGACCTAAGGAGGTTGGGAGGAGCTATGCTAATGAATTTCCAACAGCAATGGAATGGTGATGTGTTTTTTCATGTTTGTTCCCATTGTGCATTTCTTTTATTTAATAGGAGTAAATATATTTTGAAAGCGTCAAGAAA
peak_calling/CTCF_narrow_peak_29	CTGGGGTTTTTTGTTTCTCCCTCATCTGAGTTATAGTTCTCTGCCTTTTCATTTTTATAGGTTTTTGGTGTGGTGACCTTTTTACAGATAATAGAGTTGTAGCCTCTCTTAATTTTGGTGGTTGCCCCTCCCCCTTGTGGCTGAATTTGGTACAGGGAGCTTGCTGTAGGCTTCCTGATGGGAGGGACTGATGCCTGCCCACCCATAGGTGGAGCTGATTCTAAACCCTTTGGTGGGTGGGGCTTTGTCTCTGGATGGGATTAGAGGTAGCTCTGTGCTTGGGCAGAGCTGTGATCCCATC
peak_calling/CTCF_narrow_peak_30	GGGGCATCTCTGACTTCTATCCACCAGATGTCAGTAGCACCCAACATCACCCCACCCCAACCCGGTTACAACTATCGAAAATGTCCCCAGCCAAAGCCCGGGGGCTGGTGGGAGAGCAAAATCAACCTCCTACAGTATGTGAGAACCACTGTACTAAAGTGAAGATGTACAGGCTTTGTGTGTCTCACAGGGCAGGAGGCTGGCTAGCTGGTGTGCAAAGCAATACACAGGGAGGCTTGGTTTTTAGCTCTCTGTGTCCACCAGAGGGCAGCAGCTGAACAAAAATGTCTGCTTCCCCTGC
peak_calling/CTCF_narrow_peak_31	CGGGTCACCCCTGCGGGAGCTCGAGCTAGGGTCTCTGACCCGGCTGGGTTGTGTTTCTACAGCGCGCTTGGGTGCTGGAAGCAACAAGCCTTTTCCACCCAGCGCTGCTCACCGCCTCTCCCTCGCCAAAGCAGGCTCACAGTGCCCCCTTGCGATCGTGCAGCCGAATTGTAAGGCATTGCTCAATTCTGCCACCCACTCCCTCTGCCGCCACCTCCACCCGGCCCCACGGCTTATTCCGCCAAGTGAGTGAGCTTCGAGGCTTTGTATTAGTTTCCCCGCCCCCTTGTAAAATATGTTT
peak_calling/CTCF_narrow_peak_32	GGGAAAGGGCCGGGGGCTGGCCTGGCGGGGGAGGTCCCGGCGAGGAGGCCGCTACCCGCCGCCTGCGCTGCGCTGCGGGTGGGCCGGGCTAGGGCGCGGGGCACTTCCTCTCCCCGGGCTTTCCTACTCCTCGGGGCGGCGCTGAGCTCGGCCGCCCCCTGCTGGCCTCGCGGAAGCCGAGAACCCGGGGCCGATGGCGAGCGGGCCCGGAGCCTGGGCGGGTCAAGGTCGGCGGGTAAAAGTGCCCAGGCCACCGAATCGAGCGGTGAAAGCCAGCCGGCGGGGCGCGCAGGGCGAGAGG
peak_calling/CTCF_narrow_peak_33	CAACCATTAATACCCACAACACTCTGTTAAAAAAAAAAAAAAAAAAAGAGCTCTGATGGAGAAGGGAGAGGCCTGGCCTGGATGGAGGTAGAAGGCCAGTGAGCATCCAAGGGCTGGGTCAGTGGGAAAAAATTCAGAGAAGGTGCAAAAAAAAAAAAAAAAAAAAAAAAAAAAATCACATTTTGGATGAACCCTGATGGCAGCCAGCAGGTCCCAAATGCATTGTTAAGATTGTTTTGGAAGACTATATACCAGAGCTTTGCTTTCATGCAAATTAAGGCAGTTTCCAGCCAGTTCACCT
peak_calling/CTCF_narrow_peak_34	AAGATAGACACACACATACGGGAGAAAACACGTGGCACACAGAGAGGAGACGGCGATGTGAAAATAGAGGCAGAGATTGGAGTGATGTGGCCAGAAGCCAAGGAAGCCAAGGAATGCCAACAGCCACCGAAAGCTGGAGAAACCAGGAAGGATTCACCTCTAGAGCCACTAGAGGGAGTGAAGCCTCACTGACACCTTGATTTCGGACTTCTGGCCTCCAGGACTGTGAGCAAAATACGTTTCTCGGTTCAGCCACAAATTTGTGGTAATGTATGGTAGCAGTGGTAGGAAACAAATACAT
peak_calling/CTCF_narrow_peak_35	GCAGCGGCGACCTCACCTGCGGGGTCTGCGCCCTGGAGCTAGGGAGCACAGAGGTGCTGCTGGACCACCTCAAAGCCCACGCGGAAGAAAAGCCCCCTAGTGGAACCAAGGAAAAGAAGCACCAGTGCGACCACTGCGAGAGATGCTTCTACACCCGGAAAGACGTGCGGCGCCACCTGGTGGTCCACACAGGCTGCAAGGACTTCCTGTGTCAGTTTTGTGCCCAGAGATTTGGGCGCAAAGACCACCTCACGCGACATACCAAGAAGACGCACTCACAGGAGCTGATGAAAGAGAGTTT
peak_calling/CTCF_narrow_peak_36	ATTTTCCCAAGTCATTCAAGAACTGGATTCCTTGGCCAAAGAATTGGACTTAACTCCAGGCATTTTTCCTGTTAACCCACAGCTGCCTGGGGCCCTGGAAAGAAAGCTGGTACATCTGGGCCCAGCTGGGGGCAGCAGGCAGGGGGCGAACTTGAGTCAGTCACAGGACAGCCATCAAGTGGATGAACAAAGACAGGAGGACAGAAACACCAGAAGGTGGAGTGAGATGGGAGCCTCCAAATTTGGGGAAATGAGAGCTGAGCAACTTAAACTGGCTGGTCATGAAAAACAAGTGAGAGGC
peak_calling/CTCF_narrow_peak_37	AAGAAGAGAGCACGCCCCGTGGCATGGAGCCTTCTAGTAACTCTAGTAATTCTAGTAACTCTCTTCTTTCTTCCCAGTAATGACATTGGAAAACCAACTCTGAAGAAAGGGGGCGGTAGTTGATACAAATCGCTGTGGAGAAGACTGCCGGGAAGATTCCAAATCTTAGTCCTCATGCACCCCCTAGTGTAGGACGAAGGGTAGTTCCTTAGTTACTGGGTTGAAGTGGGAAACACATCAAGCCTTTCTCAATCACCTCCTTTGAGGATGAAGAGGAGACAGTGAGGGAAAATAAGCCAGA
peak_calling/CTCF_narrow_peak_38	AGCCCTTTTCTCAATGCCCTTCAGCCTGTCTTTTGGTAACTGGACCCCCAGCCTCCTATGTCTCTAGATTGCCCTCTGGCTGTCGCTGCTGATACTGCTCTGTTTTCTAGGCAGAAAGTCTACAGAATTTCCCTTGGAAACAGATGGGTCTGTATCCCCTTGCCTTTTTGTCCACTCTCTTCTTTTAAGTATGACAAGCCAATGATTTTCAAATACTTCTGATAATAGAATTCTTTCTTCAAATACCATTTCATGCAGAAGTCCAGTACATAAAAGGTTGAAGTAGAACTGCTTAGCCTGA
peak_calling/CTCF_narrow_peak_39	CTGAAGCTCAAATGATATAAGGAAGCCTGGGAGCAAAAAAAAAGTATTCTGCCTGCAATTGCACCTCCAGTCCACTAGGCACTAGGATACAGACTGCTGGTCTTTTTTTTTTTTTTTTTTGCTTTTTTTTTTTGTTTGTTTTAGTGCTGCACTTGAAGCATATGGAAATTCCAGGCTAGAGGTCGAACTGGAGCTGTAGCTGCAGGCCTACACCACAGCCACAGCAATGCAGGATTTAAGCTGCGTCTGCGAACTGCACTGCAGCTTGCAGCAATGCTGGATCCTTAACACACTGAGAGAG
peak_calling/CTCF_narrow_peak_40	GCGCTGCGCGCTGTTCCCCCCCTTCCCGCCCCCAGCCGCAGACCGCAGACCAGCTCGCAGGGGTCCCAGCTCCTCCAGCCCGCCGCGCCGACGGCCGCTCCGCCGCGGGGCTCCAGCCACCAGGGGGCGCTGCGGCCCCCTCTCCCGGGAGCGGCCGAGCCAGCCCGGTGGGTGTTGCTCTCTCCCTCTCGCGCTCTCTCCTCCCGGCCTCACATCCGGGTCTGGAGCGGGGCCGCCGCTGTCAGTGTCGGTGCGGTCGCGTCGGGGGCCGGGCCGGGGCGCAGTAAATGGCGGCGGAGGG
peak_calling/CTCF_narrow_peak_41	CGCGCCTCGACCACCGCCGAGTGAAAATCCGTGAGTGGCGGGCGGCTCGGGGGAGGGGAACGAGGCGGGGAGGCGCCCGGCCGGCTGCTCCCTCCCGCCCCCTGGCGGCCCCCGGCCGGCTCTCGGGCAGCCGCGCAGAGCCCCGGGCCCGCGCGAGGGTCGGGCGTTCGGGTAGGGACGGTCTGACCCGAGACCTGGCGGCCGCACAGGTGGCGGGCGAGTGCGGCGCTCTGCGGTTTTCGGGTTCCGGGGGTTCCTGGCCGCCTGGGTGGAGTGGGCGTCCTGATGGAGTGGGGGAATT
peak_calling/CTCF_narrow_peak_42	CTCTAGATATTTGCTGCAAATGTGTTGTGGACCAGCAGCATGAGCGTTATCTGGGAAGGTCCTGGACACTCAGGGTCTAGGGCCCCACCTACTGAGTTGGAATCTGTATTTTAACAAGGTCACCACCGGGTGATTCATAAGCACATTTTTTTTTTTGGTCTTTTTTTTTTTTTTTTTTTTTTTTTTTTGCTATTTCTTGGGCCGCTCCCGCGGCATATGGAGGTTCCCAGGCTAGGGGTCGAATCGGAGCTGTAGCCACCGGCCTACGCCAGAGCCACAGCAACGCGGGATCCGAGCCGCG
peak_calling/CTCF_narrow_peak_43	GGACAGCCGCTCGAGCCGCTCCGCCCCCGCGGCCTCCTAGTTTGCAGCGCTTGGCCGCCACTAAGGCTGCAGACTGCCAGTTCTCTTTTTTCCCTTTCTGTTTTACCGCCCGCGGACAGCAGGGGATTTCCACCCAGGGACTTTCCAGTCACGTGACGCCGGGCCGGGCTCCCGGAGCCCGAGCGGATGGCAGCATTGTTGGGTCTCCCGCCGCCAGGGGGCGCAGGGGGCGCAGGAGGCGCAGGAGGCGAGCCGCGTGCCGCCCCGCCCCGCCCCGCCCCGCCCCGTCCGCCGCCCCGCC
peak_calling/CTCF_narrow_peak_44	GGGACAGGGGCGGGGTGCGGTTCAGAGGCTAAGGAATTAGCCCAGAGCTGGGCTGTGTGGGAGCCAGGAGCCCAGAGTGACCTTGGCAAGAAGCTCTGAGAAAGTCTGTTCCGCTGGGAGAGGAACGTGGGGGTGGGAAGAAGGCAGGCGCCCTCTGTTGGAGAAATGTAGGAATAGGGAAATTCCATTCTTTGGGGAATAGGGGATGTTTTTATCTTTTTTTTTAATTTTTTCTTTTTGCCTTTTCTAGGGCCGCTCCCTCGGCATATGGAGGTTCCCAGGCCAGGGGTCTAATCAGAGC
peak_calling/CTCF_narrow_peak_45	CCTTGCAGTAAGTACTGTGAAACTCTCCAGCAACTTAAGAGCAGCTTGTTTCTGAAAGTACGAGCTGGGAAAAAACCATTCCTTCCACCGTTAAAGAAAAAGCGCCCACTAGGCTAGTTAGACACAGCCAAGAAGATGCTGCTGCCACCTGGTGGCATCAGTTTTATATTATATCTAGGTCCATCAGCAGGACTTAGGAATCACTGAGCAAAATATATGTTGGCCGATTTTCTTTTTTTGTTTTTTTCTCAATGGGTTTTTTTTAAAATATATATAATGTTTTTTATTTTTTTTTCATTAT
peak_calling/CTCF_narrow_peak_46	GACCTCCCGCCTTGCGCAACGCGGGCCTCAGCGCTGCGCTAGTCCTGGCAGCGCCGCACGCGGACCCGATGCCGGCAGGGGGCGCTGGGGCCACGGGGAACGCTGCAAATGCCTCCCGAGTATTCGCAAGAGAGACTTTTGCGCCATCCTGCTATCGCGTGCGCTCCGGAATTTTGCCTACTCTAGGTCTTCTTGAGTGGGGTCCTGGTGGGTGACGGCGGAGAACCTTAGCCCCGCGTGGTGCTCGGGGCTGGGCTGAGGTCCGGGAGCCGTGGTGCGGTCGGTTGCGTCCGGGCCGAGC
peak_calling/CTCF_narrow_peak_47	TAAGGTGCTGGCCAGGTAGCTCCCCACCCAGAGGGCGCCCTCCCCGGACCATCCCCGAGAGGCTGGCACGGAAGGAGCCGGGACCGCGCTCTGGGTGGCCAGGGCGCACCGCACCCCGAGAGCGGCGCCCTTGAGCCGCACCGCCGCGCAGGTTCGCCAGCCGACTTGTCCGCCGGCCAAGAAAAGGAAGCGCTGTCCCTTCCCGCTCAACCCGGCCTCCCCACCCCTTGTACTCTACACCCTGCAGCGGGCGAGCGGCGTGGCCACGGAGGCGCCGAGGAGGGGCGAGCCGCCGCCGGGC
peak_calling/CTCF_narrow_peak_48	CCTAACTCTGCCAGCTGCTGTCTGGGCAAACCCAGGAGCGTCGGTCAGAGCGGCTGCCTCGCCGCACCTGCCCACCAGGGGGCACGCACGAGCGCCGGGCCCAGGCGACAGCAGGCTCGCGGGCGCTCGCTCCCTCCTCCCTCCGCCCTCCCCTGACGGCGCTCACCTGTCTGGGCCGCGGGCCCCGGGGGCGGGGGACCGGCGGGAGCCAAGCCGAGGAAGAGGGCGGAGCGGCTTTCCAGGCGCGTCATCGGAGCACCATGGCGGACCTGGGAGCTGGCGGCGACAGCCACAGGGGCGG
peak_calling/CTCF_narrow_peak_49	GAATAGCATATGCTTTAAATTTTTTTTTGTAAATAGACTATCATATAAAGGAAGTTCTACTCATACTACTAGTCTACTAATCTTTTTTTAATCATGAATGGAGGGTACATAATAAGAGTGGTAATAAAGAACTAGGCAAAAAAAAAAAAAAAAAAAAAAAACACACATCAACAGCCCTGTTATATCTCCAAATCTCCAGAAGGTGGAGGCAGCGAGCCACCAAAGACTTCAGCGTGCGTTTTCCTGCCTTCCAACACCTATTACCAATTTAAATGGAAGAGAAAAGCTGGCTTTAGCTATT
peak_calling/CTCF_narrow_peak_50	GGGTGATTGGATCTGGAGACCATGTTTCCAGAACTGAGAACTACATTTTCCAAACCAGTTATTGGACACCACTGCCTTGGCAACGAAACACCCGGGAACAAGCAACAAAGACAGCCGCCTATAGGGGGCAGCCAACATCAGGTGAGAGAGAACACATCAACCAGGACTAGGCTTCTGGAGGCAAAGGTGCCAGTCCTAGTTCTGCCTCCACCTAGCTGCGTGACTTGGACAAATCACTTCCTCTCTCTCACGACCTTAGTTCCTCGCCTGTGCAGAAGGACTTGGATTCTACTTCTAAGGT
peak_calling/CTCF_narrow_peak_51	TCAAGGTGCTTTCCTGGAATCGTGTACTCTGCTGCTGCCTGCTTCCCGGGAGGAAGATCAATTAGACCTGCTAAAGAAACACTTAATGTGGTTAGCAAGAAAGCTAAAATCAGAAGATCAATTCTTTTTTTTTTTTTTTTTTTTTTTTTCTACAACAGATTTTGTCCAAGAGTCGTTTTCACAACAGCTGCCATCAGTAGAGTGTGATGACTAAGAATGAGTCAGGCTACACCCCTGGCTCCTTACTTCCCAGCGGCCTTAGACAACTCACCTCTGCCTCAGTTATTTTATAGGTAAAATG
peak_calling/CTCF_narrow_peak_52	CTGAGTAGTTGATTTGGATGTTTTTAGTTGAAACACTGAATTCTCCGGAAAAGTTGAGCCAGAAATTCACTGTTGGTGTTGTTCTGCCCCCTTGTGGAGAGCGAGCAGGTTCTAACTTCTTCCTTTCTTTGCAGCTCTGAAGTTCAGTCCATTTTGAAAATCTCTCAACCTCAGGAGCCTGAGCTTATGAATGCCAACCCTTCTCCTCCTGTAAGTGTCCTCTGTTGTGATGCATCAATGGAGAAATCTTGTAAATGAGTCATATAAGTCTTCCTACATTGTTGAGTTAAAACAGCATTTC
peak_calling/CTCF_narrow_peak_53	GTAGCATAGATTTTTACTGTTTGAAAACATAAGCATCAGCCTAACAGCTAAACTAAGGTTTATAGGCCTTAAATGTAGCGCCATCTGCTGGGAGAGAGGTGAATTGTTCAGCTTCTGTACTAAAGAACCCTCCTAAGGCCGTGAAGGCAGTAATTTATTGAACTAAATTTGACATCAGATGCTTTGCTATATGTTGTGGATAAAATGATTAAAAATTCCTGTGTTCAGGAAGCCTCGAGTCTAGGAAATCAGATATAAAGTGCCTGAGAAGGAAAAAAAGTCCTTGTCACAGATCTTTCAA
peak_calling/CTCF_narrow_peak_54	AGGTTCGGCCCTCCCACTGCCTGTGATAGGCTGCTTGGAATAGCAACAGCCTGTGTCACCGAAAAGGGCAAAGCTTTCGGAAATAGAAACAAAGTTGGTCACAAATCACATTGGCTTTGCCCGAAGTTTTTTTTTTTTTTTTTTTTTTTTTTTTTTTTTTTTCCTTTCACCTTTCTTTAGCATGCGACCATGGGGAAAGTGACTGCTTCTGTCAGTGGGGGAAGTCGGGGTGGTTTGGTGCCGAGGGAACGGCTGTAACTTCTACGTGACCATGGTACCTGTTGAAAACGCAGAGGGCCCC
peak_calling/CTCF_narrow_peak_55	ACTCTTCTGCAACTGGATTTTATAAGCATCTCTCCTTTGCAGCTGGTGGGATGTTAAGCTTTGTCAGTAGAGGGCGCTGGAAGGACACTGCAGGAGAAAGGGGTGCCCCTTTCTGTTCCACCCCTTTGAAAGCCTTCTAGCGGCGTCCTTCTCCGGGTCAGCTTCTGCAGACCAGACCTCTGGCAGCACGTGTGGCAGCCTGCTGCATCTGGTGACTAAGAGAACACAGCACCCCCTTGCGGGAGCCCCACGCAGCATCTCCTTGGGTGGCTTTACAGAAACTTCCCAAGTGTGGCACCTC
peak_calling/CTCF_narrow_peak_56	GGGCACGAACATCACCCAGGGGGAGACTTCAGCGTTGATTAAATATGGCTGCCTCAGCTCTCTTCCACGCAGTGACAGATGGAAAAGAAGTGCTTACTTTGGCTTTCGCTGCATTTTTTTTTTTTTTTTTTTTTTTTTTTTGGAACTAGGGTTACTCAGGTAGCATGAAACAGGGCAATGCATACCAGTTCAACTGGCTTCGCTGCGCTTGGCTGCCCCCTGAAGGCCAAAACTGTACACACTGGCAAAGAATTCCCTCCTCGCACTTCAACAGCATCTGCCCCTGACATTGTTCCAAACT
peak_calling/CTCF_narrow_peak_57	CAAAGTTTAAAAAAAAAAAAAAAATCTGGCTCAGGACTAGCAGCACAGTGGGGCTGGAGGAAGAGGTGCCCTCTTGTGGCAAGAACGAAAAATGACTAGAATGTTGACAAATCAATGGCTCTCATTCCTTTTGTTTTCTTGTCTTTGGAACTATTACGCTAATGATGGCTTCTCTCTTTCATCTCCATCCAAATACAATAGCAAACGTTTCTTTTGCAACAGCTGGAACCTTCTGGGGTAAGCCAGGACACAGCGCTGTTTCGAAGTGTAGTTTCTTTTAGATTGAATTAGAGGCACACTG
peak_calling/CTCF_narrow_peak_58	TGGCACAGAATCCTGCTTGCTCTTATAAGAAAATGTCTACGACTGAAAGTTGAAATGTGCAAGATTCCTTCTTTAAGTACACAAACACTCCAAGTCTGGCCACTTTCCTGCAGTCCTGCCAGGTTTTGTCTCTGTCTGATACCTGATCAAGGAAGCTTTTTTTTTTTTTTTTTTTTTTTTAGGGAGGGGAAAAAACAACAACAAAAAAAAACCATAAGAGAAGGAATGTAGTACATCCACAGCTGAACATCTTACAAGATTTAACCAAACGACCTGTACAAATGACGCCTGAGTAGACACA
peak_calling/CTCF_narrow_peak_59	GGTAGAACAGGCACAGCTATTAGAAACAGAAGTAGTGGAATAAAAATAATAATAAGCATGGCTGATGTGTTTTTAAATGATATAAATCAGGAGTGGTGCGAAGAAGGAAGGGAGGAAAATCCTATTTGGTGCTGGAAATACTGAGCTTTTTTTTTTTTTTTTTTTTTTTGGTTAGCTGTAGTGTGCCAGCTTTTTCAGACGGGAGGAATGCTGAGTGTCAAGGGGTCAGGATCAATCCGGTGTGAGTTGATGAGGCAGGAAGGTGGGGAGGAATGCGAGGAATGTCCCTGTTTGTGTAGGA
peak_calling/CTCF_narrow_peak_60	CTTCCCAGTATGCCAAAGTTTAAGCACCGAGGAGGAGGAAATTCCTGCTTCAGCGGAGAAGTGGCAGCCTGCAGGCAACGACGCCTCGGGATGACTTAGGCCCCAGGCTCCACTGGGGGGCACTCTCGCCTGGCTCGCGGGCCGCTCTTTCCCACAGGCGGAACCTTAATGGCTGGATCCCTGGTTTCTGCGGGTTTCGTAATCGGCGCGCACCCATCGCTACCTGGCTTCCGGGCAGGCTCCAGTTGTTTGCTGGGCCTTAGAGGGCTCGGCCTCAGCTGGATCCTTGAAGAGGAACGCG
peak_calling/CTCF_narrow_peak_61	ACCCTTGAGAGTGCTGAGGAAAGCTGTTCACAGGAGCCAGTCTTACCAGAGGCAATCTGCAGCAAAACCACCTGAGGGCGCTTCCAGGGGCAGCTGCTGGCCTCTAGGTGTGGCAGGTTGACAGGCACTGCCTGTCTGGTGATGGAGAGAGAAGCCATGCTTGCTGCAGAAGCCAAGCTCTGGAGAAGCTGCCAGTGCTCAGGAGACTGGCCCACCAGAACCAGGAAGCAAAACCCTTTCCTCCTGCATTGCCTCTCCATCGCCCTCCTCTGACATAACTTAACATTGCACCAGCTGGCAA
peak_calling/CTCF_narrow_peak_62	CCCGCACAGTGCTTGCAGGTCTTGTTTCTGAAACCAGCTGTGTCATGGGCAGTTACCTGCTGGGAGTGTAATCACTTAACCTCTCAGGGCCCCTGTGTTCTCCAAGGGAACACGAGGGGGCACAGTTAGTTGAACTGGATCAGTACTTTGCGGTGGGGGCAGCATTGCCCTCTAGAGGGCGGTTCGGAAATGGGTGGGGGTGGTTTATGTTGGCTCATTGTTTGTGGGGGAGGTTCCAGTTGTGTTAGACATCCTACAATTTCTGGACGGTCCTGCCGAACAAAGAATTATCTGGTGTCCT
peak_calling/CTCF_narrow_peak_63	CACATTTAAAAGCAGCGAGTTATCAAAGCTCTAACTTAAGATCATGAAATGAAAGGGTTTCTATTGTTCTGTTTATGGTGAAGACACCCCTCCACCACCAGCCTCACCATTGAAGTTTCTCAGTTACATGCTGACATCTTGTGGAATAACGTGGAAATGCAATTATCAGCCTTTGTCTGAATTTTCTGCTTTGGCCTACTTAGGGATCCAGTAATCAATCACACACAAAAATTTTCTCTTTTCTTTATTTATAGCAAGCATTTGCTTGGCATTAGACATTTTTTTTTTCAATTTTCAGTTG
peak_calling/CTCF_narrow_peak_64	GTCCCAGCACTACTCCTGGGATCAGTGGGCTTTGCCCTACAGTCTCCAGCACTCATCCAGAACAATAGCTTTCAAAGGCATAGCAGACTAGCAGACTTTTTTTTTTTTTTTTTCCTGTTCAAGGGCTTTATTGTCAGAAATCCCCTGCCCCTCCCTTCCTGGAGGACTCTACTGACAACATACATACCCCTTACCATGACTGTAAGGAAGTGCTTTCAGTTTTTTTTTTTTTTTTTTTTTTTCCTTTCAAAGAGAAAATAGAAGCTCATTTCCATCCCCCAGCCCAAGAGGCTCTATCTGA
peak_calling/CTCF_narrow_peak_65	CCGCGCGGCTCAAAGCCTCAGGCTTCTCCCGGACAGCGGGGCCCACGTAGAGTTCCCCTCCTGCACCTCCTCGATTTCACCTCGAGGCGTCGCCTCTAGCCTGGCGCTTGGCGAGTCAGCGCGTTGGGCGCCCGCGCAGTTGGAGGCTGACGCCAGAGCTAGAGCGACTCTCGGCGGAGCTGCAAAGCCATAGGCTGTGGCCCACACGCCAGCAACCACGAGGGGGCGTGAGAGGGCGCGACCGGCAGGAGCCGGAGGCCTTGGCGGCAGTCGCCCCGCCCCTTGCGTCTCCCTGGTAACA
peak_calling/CTCF_narrow_peak_66	CATCCCCATTTGGGAGCCGTTCCCTCTACAGTCCCGTGACCAGCACTGCAAGATGATTAGGAGGATTTGGCCATGAGGTTTACCCTCACACACAGAAAAAAAAAAAAAAAAAAAAAAAAAAAAAACACTTCATGGTGGAGCCTGCAGCTGGTCTGATAACATTGGTGTGTCAGAGGCCAAACACCCAGGCACACTAGATAGCGGCCTCCTCTGGCTAGTTGATGCTGCTTATGCTCTAAGAGCCTCCCCAGGAAGGCGGAGTGAAGCGTTTAACAGTGATGGCTTTGGGATTTCAGTTGCA
peak_calling/CTCF_narrow_peak_67	ACAGGAAAGGAAAAAAAAAAAAAAAAAAAAAAAAAAAGGCTTCTACAAAATCAGGGTCACCCTAACCTTAAAAAAAGAAAAAAAAAAAAAAAAAAAAGCACCATGTTCTTCTTCCTTATCTGAAAAATCTTAGCTATGCTTTCAAGATCATTTCTGGTAGGTTTTATGGGAAAATGCCTCTCTTCATCCCACTGCCTACTACAGGAGCTTATGTATGTGATAAGCATCAAGCATTTTGAAGTGCTCTGACGTCTTTATAAACAAACTTGTCTGGCCTCAGACCCAGATAACAGTGTGTGTT
peak_calling/CTCF_narrow_peak_68	GTTTGCTCCGGGCGAGCAGCGGCAGTTGTGCTGGCGCCGCCTCAGCCCGTCCCCAGCTCGCTCGGAAAGCTGCCGTCTGTGTCTCACTGAGTGAGAGACCGAGAGTGAACCCGGAGAGCCGGGCGGGGGCGCCGCGGCGGCGAAGAGGTGGGGCCGGGCGGGGGACGCGCGCTCTGCTCCCGCCAGAGGGCGCTCCCGAGGTGCCCTGAGGCCCCAACCCTCCGGTCCCGAGTCCACCAGAGGCCCACCGACTAGGTGGTGGTGATTGTTTTTGTTTTATTTGGGTTTTTCTAGTCTCTTG
peak_calling/CTCF_narrow_peak_69	AACGAGATGGTAGGAGGGGTAATTACATGATATATAGGCGACTCCATATCTGCTGGGCAGGAGGCCCACAGACTGAAAAGTAACTATACTGCAGAGGCTCACCCACAGGGGGCAGACAGCAGTCCCTTCCATCAGGAAGCCTGCAGCAAGCCACCATACCAACTTCAGCCACAAGGGGGCAGACATCAGAAGCAAAAGAGGCTACAACGTTATTGTCTGCAAAAAGGAGACCACACCAAAAATCTATACAAAATGAAAATCCATAGAATTATGACTCAGAAAAGGGAGCAAGAAAAAACCA
peak_calling/CTCF_narrow_peak_70	CAGGATGGGAATAAATTTTTCTGATTTTCTTTCTTTGTTTTTAATTTTTCCTCTATGCCCCTTCAGCTGCACAACAGTGCTGGCAGCTAAAAACACGATAGATTCTTTAAGCACCAGATGGCGCTTTCAAGCCTAGCATTGTCAAGACTATTTACTTGATTTGGTTGATAGGTGGCAATGATGTCCTTTCCTTTAGCAAAAGAGGTATTCAAATTTAACATAGTTTACATATTCACTAGAACCAGCAATACAGTCAGGAATACAGTTTGTGGTTAATAAAAGGAACTCTCTTTTGAACAAA
peak_calling/CTCF_narrow_peak_71	CTTCGCTTCCGGCCGAGGAGGCCTGAGCGAAGGGGCGGAGAGGGAGTGAGCGCACAGACGCGGCGCCCGCGCACCCTAAAGGTTATAGGGGCGGAGGGGCGGAGCTCCTGTTGCCAAGGAGACCAGGCCCGCGAGCGGCCCCTGGCGACCAGCGTCCCAGAGAGGGGCACTTCCGGGACGCCGTGACGTCATCGCGCTGCCGGCTCGCAGGGCGGTGCTCTGAAGAGGCGTGGCCTCACAGCAACCCCGCTGCACCTCTGGTCAAAGCTCTGGGACTGGCAAAGTTGGGGAGTACGGAGCG
peak_calling/CTCF_narrow_peak_72	CCAGTTAAGGACAGCCCTCAACTGAAAGTTACCTTCTGGATTTTTTTTTAAGGGAAAAGGATGGTCACAACAAAGCTGGCCAATAGGGGGCAGCACTTTGGGAGAGAACTACCACCATCAACTCCTTCCAGGGCACGTGCTGCGGCCAGAATCAGCCCATGTGGTACCTCTGTGCAAACTAGAAAGATGTGCCCCTTTCTTGGGCAGACATATTTGTGCTGGGGCCCTGGCTTGACCATCAAAATACAGGCTGGATTTCAGCTCTCCTCCTCTTTCCAGCTGGAGGCGCCCTTGGGCAGGA
peak_calling/CTCF_narrow_peak_73	AACTGTCCCAGCCACAATTCAAAGGCAGAAGTGCCCAGATGTTAGAGATTAATCCAGATAGCAAATGATGTCTAGCTCAAAGAGTCTTGGAAATCTTTGTTAAATGTTTTGGTGGAAGATTTTGTAAAAAAAATAGACAAACAGGAACCTCAATTAGAGTGGGTGGACCAGCAGGGGGAGCTCTCATGTCCGGTGATGGGGGCAGAGCCCAGTAGGGAGAAAGTCTCCTCTTCTTTCCTGGCAGGAACTCAGCCAATGGAAAACCATGGACTCTGTGTTACCCCAGCCTCCCAGCTTCCTT
peak_calling/CTCF_narrow_peak_74	TGGTGGGAAGATTTCAGACTGCTAACATATTAGCCTGAGTGGTTTCAGAGAAGTGTGTCCCCAGCCCCACAGCCCAGAGAGGTGCCCTATCAAGGGGTGTGGATCCAATAACTGACTCTAGGAAAGATTCCTCAAAGAGTTCACTAGGTGGCACTCTGCCTTCTTTGGCAGCATCTTCATAGTAAATGGTAGAATATTTGGAAGCATTGCTGAATTTTTGTGTTTCTTCCAGCTCTACTGTGTAAATAGATAAAACCTGAGGCAGTATGGACTTTCTGTCTTTGTGGATGGAATGCTAGAA
peak_calling/CTCF_narrow_peak_75	GGTGCGGCCCTAAAAGACAAAAAGACAAACAAACAAACAAACAGAACGGACACTTGCTAAGGGGGTGGGAGGCCATCCTGCCCGGCCCTGTGTCCCCTGGCTGAAGAGTAGAGAGCGCTGTAGCCATGCGCTCTGCGCTGCCACCTGGTGGACATAGTTGGTAACTACAAGGGCTTGAGAAGGGCCCCGATTAAAAAAAAAAAAAACTTCCTGCTTCCCAATTTAAAAAAAGAAAAAGAAAACATCTGCCAGAAAAGATTGTCTGGCCCAGAGTATCCGTAACTAGCAGCAACCAACCTCC
peak_calling/CTCF_narrow_peak_76	CTCCTTCAATACGATTTGCACACAGCGCCGCCTGGGGACAATACAGCTCAGCCCCACGTAGTTAGGGGCTGCGGATCTTGAAATCTCCGTTGGATCTGGTGGTGGGACGGACACCCTATCAACAAGGCGTTTTGCTCTTAACGTCAACACTAACCCCTAGCCCCAAATCCCAGGGATATGGTTGCTTTCCGGCAGTCGTTTAAGTTGAGCCAGCTAGCTCCCCGGGCTTAGCAACAAGGCCGCGCGCAACGCCGCGGCCACCAGAGGCGGCCTCCGCACGCATAAACTCGAAGCCGGCCAC
peak_calling/CTCF_narrow_peak_77	CGCCGCAGCCTCCCGGCTGTAGGGGCCGCTGCGGCGCCGAGCCGGCCGGGCGCGCCGGGCCGCTCCCTCCTGCAGGCGGAGAAGAGGCGGAGCGCGGCGGGCACCTAGAGGAGGTGACCCCAAGGCAGGTAGGGTAGGTGGGGCGGGCAGCGGGGTAGGCCTGGGGGTCGGGGCCGGCGGCTGGCAGGCCGGGACAGGCCGGCCGCCGCACCACGCGCTCGACCCTGGCCTTGGCGGGCCCGGAGGGCCGCGCTCCCAAAAGGTTGGACTCGAGGGCGGTCTCTCAAGCACCCCAATCCTC
peak_calling/CTCF_narrow_peak_78	TAGCCAAAAAACTGTTTCCACCAATCAGATGATGATTCCACAGCCCCAACCAAAGAAAAAGAACTGGGATTCCAGCCAAGGAGAGAAATCTTCAAAGCGGTCATATAACTAACTGACGATGGCGCTGGAGGAAACACCATCTCAGCTTCCAGGCCCAAGAAACCTTCTGAGTGGCGCCCTCTGCTGCTTCTGCAGTGATAGGGACCACCATGCAATAACACTAGATTTCCTTGAGACCAGTGAGGCAAGGGGGGGTGGGTAGTAATAAAAAATAAAGCCCAGCTATGAGTACCTTTCTCTG
peak_calling/CTCF_narrow_peak_79	TCCCCAAAAACTCAACTGTCAAAAATCTCCTCCCCAGGAGTTTCCTGATGATCCAGCAGGTTAAGGATCTGGTGCTGTCACTGCTGTGGCTTGGGTTTGCTCCCTGGCCCAGGAAATTCCTTTCTCATGCCTCAGTCAAAAAAAAAAAAAAAAAAAAAAAAAAAAAAAAAAAAAAAAAAATCTCTCCAGGAGCAACTCAAATCTTCTCTTCTTGGAGAATGAGAGAAGTCAGCCCCACAGCAAAAGACATTGTCACCAAACTCTTATCTCCCACCTATTCTCTTATGAGCCCATTGGTCAG
peak_calling/CTCF_narrow_peak_80	ATCCCGGTTCCTCCCTCTTTATAAGGAGGCCTCTCGCGGCGAGGGCTGAAGGGGCAGCGGCCCAGTAGGGAGTGGGCTTCAGATCAAGGCCAGCCCCAGGGCCTTGGGGACCCCCACCTCCCCGCAGGCCGCTGCAGAGACCCAGCCGGCCGCTGCGGGGCGCTGCGGCCCCAGCCTAGGAGCGCGGGAGGGGCGGGGCTGAGGGCCGAGCCCGCGGCAGGCGCGGCAGGCTCGGCCACAGGTAACCTGCCGGAGCGAGGAGCGCAGCCCAGCGAGCGGCAGCAGGAGGCGGCGGCGCTGG
peak_calling/CTCF_narrow_peak_81	CTCCTTTAAGGTCGGTCTCCCCGGCCCCCCGGTGGCAGCGCCTTCGCCGACGCCCCCTAAGCCCGTGCGCGCCGCTGGCGACTGCCCAGTGGAATTGCGTTTCCTCCCGTGTTTCCAGGTTTTCCTTCCTCCATTTCCAACGCAGCGATGAGAGACTCCCCCCAGGTGCGCTGGTGGCGGAGATAACTAAAGACCAGAGGGGGCCCCAGGACTGACCGCTGAAGGTCTCACTTCTGTGTGGCACGGAGACTTACCAAATACCCTGCCCTTTTTTTTTTTTTTTTTTTTTTTTTTTTTTTTT
peak_calling/CTCF_narrow_peak_82	TCCCAAACAGGCGAAATTCCCGCCAAGGCGCGCCGGCGCTCAGGAAGGGCGGGGCCACCGCGGAGCCCGCCCCCGGAGGTCGGCTCGCGAGGTCTCCGCAGGAACAGCCGGCACTCCTCAAGTTCTCGCGAGAGTCTGCCAGTCAAGGACGCGGTCCGGCAATTTATTGGTTTTTTTTTTTTCTTCTTTCTTTTTTTTTTTTCTTTTTCCTTTGGTAGTTTTAATTGGTACTTTGGGCCAGAAGGCGGGGCCTCACTGAGAAAGGAAACTGGCTGAGGTGAGCAAGGCTTAGGGACTGGCC
peak_calling/CTCF_narrow_peak_83	GGAACCAGAATCTGGCCCCAAATCCCGGAGTGCTCCCGGCTTTGGTCTCACGGAGCGCCTCCCAGGACTTCGCGTCCAGGGACACCGGACGTTAGTGCAGTTGCGGGTCCAGCGGAGAACTTAGCTGACCCCGCGGCAGTCGCTCTTTGTTAAGCTCAAAAGCATCGCGCCCCCTTTTGGGGACACTTGTTCAGCTCTACCTCACCCAGCTAGTCCCGAAGTTTCGTTCTTTCCCCATGACCTTTAGGGGAAAGTGGCGGAGATGTCCAGTTTCCGTCCTGCTGCTCTTTTCTGTCAACCA
peak_calling/CTCF_narrow_peak_84	AATGCCATGTGTTACATTGTTTACACAGTCTTTAAATTTCTAGCTTTATAGTAATGTTTGACATATTTGCCCTGAAAGGACTAAGTAATATGCAGATAACTATTTGCAAATGCAAATCTTATCAAAAGCTAATTATATTGCTGGTAGTCTTTGGACCAGTAGGGGGCGGGCAAGGGATGCATGAGTGGGTAGAAAACAAAAGTCTGGGTTTTACATCTGAGTTAATGGAAAAAAATAACTCACTTTCCGTCTTCTACTTAGCAAAAGAAAGCTTTATGAAGGAAGTGGGATTACAAGAGCT
peak_calling/CTCF_narrow_peak_85	CGGCAAGAGGGAGCGGGCGGCGCCTTGCGTGCGCCAGGCCGGGCGCACAGCTCCCTCTGCAGGAACGCCGGCCGCGCCCGCGCCCGCGCCGCCCGGGCCCACGGACCACTGCGCCTGGCGCGCGTCGCACCCACGCCCGAGCCACCGCACCAGACACCCCGTCACGGCGCCGGCCACACGCCGGCCGGGGACACGCCCAACACGCCGCCCCCGGCCCACAGCGCCCGCCACACGTGCGGTCACGCCGGCGAGCCCACCACGCCCCCTCCCTCTCCCGCCCCGCCCCCTCCGAGTCTCCCCG
peak_calling/CTCF_narrow_peak_86	CTGTTAAGGCAGCTCCAATTTCACAGGCAATCCCCCACCCGTTACTCACTAACAGTTCATACTTGCATCTTGCCAAGCAAGCTCTCCTAAGCCCCAGCCACCACGGTTTCAAAGTTCACTGCTCTGCCCTCTGCTGGCCTGACTCAGAATTGGTAGCTCTGCTTTTTTTTTTTTTTTTTTTTAAAGCATATGCTTTTTATTCTATCATAGATTGATTTTTTTTTCCCCCAGGGGAAAAAAATAAAATTTATTTATTTATTTTTTTAATTTTCCCACTGTACAGCAAGGGGATCAAGTTATC
peak_calling/CTCF_narrow_peak_87	TGATCAGCCAGATATGATGAAGAGGTTCACCATTTTTTCAAGGAATCCCTATACGTAATGGTTAAATTTTTATTGCCTGTTGCCTGAAGGATTATCAGTAACACCAAGATAGCAAAAATGACTCATTCCTCAAGATTTCTGGTTGGCCAAGTTTTACTTTGTGTATTTACATGCAAGTTATCCTGAAGATAAGCCACACTGTCCCTTTTTTTTTTTTTTTTTTTTTTTTTTTTTTTTTTTTTTGCTTTTTAGGGCCATACGAAGGTTCTCAGGCTAGGGGTCTAATCAGAGCTACTACTGC
peak_calling/CTCF_narrow_peak_88	CAGGCGACTGATGGCACTGGCACTGAGGCGCTATCAAAACCTGATCCAGCTCTAGCTCCCAATCCCCAGGAGGCGATGCAGTGTCAGAAGACGCGGCTGCCAGGGTGTCCGGTAGGTGTCGCTGCCCCGCGGCCGCCAGTCTCCACCAGGCCGCGGATTGGGGTGGGGGGCGTGTCCTCCCTACCTGGGGCCCCGGGCGCGCGCGCCTCACCTGGCCCGCGCCTCCTGCCTCCCGCGCCGCGTGGCGGTGCTATGCTGCGGCCGGGCTGTCGCCTCCGCCCAGAGGGCTTGGGCTGCCCTG
peak_calling/CTCF_narrow_peak_89	GACGCCTGGACTCTGGTTCCTCGGCTGGCCGGGAAGGCCTCGCGCCAACCGGGCGCACGCCCAAGGCGCCGGGCCCGCCTCCAGCTCCCGGGCAGCGGGAACCGCGAACCGTGCCGTGGACGGCCGGGGAGGGAGCGCTGCGCCCTCTGGCGGCGGGGCCCGTCCCTGGTCGCTCCCGACCGCCACCGCCGCCGCCACGGGCCTGCCTCGCTCCATTTGCTGACTCCGGAGGCTGCGTCCCTCCGAGCGGCGGCTTCTCGGGCCTCGGCTCCCCGCTCGGCATCTCGCTCCAGTCCCCGCC
peak_calling/CTCF_narrow_peak_90	CTGCTCGACCCGGGAGTGGGCGAAAGGGACGTGATCGGGACTCCGGGTCGGGGAAAGGGTGTCGGGAGTGGCTTGGGCCCCGCCCGCGACCTTGAGGCGTGGCGTAACTGAGGGACCTCAGCGGAGCTCCTGCCACAACCGCCAGCGCCGACTCCGGGAAGGGGCCCCGGAAGTCCCGGTTCCCGCCGGCCTGCGCCTGGCCTTCTCGCGCCCCCTGGCGGCCGCAGCTGGACACGCCGCTCACGACCCTCAGTTCCCGCTGGAACCCGGACAGGGCACAGAGCGCCTACCCTGAGGATCA
peak_calling/CTCF_narrow_peak_91	GCTATAATTCACACCTATCATTCTCAACCATTAGGTTTAGCAATTTTGACTGCAAATTCTCTGCTTTTAGCCATCAATTTCTCAGTTTCCTCTAATGCCTCAAAACAGGCAGCCTATTCCCACAAAAAGGTATGATCGCCATCTAGTGGTGCCCCATGTAAAGACAAGCTATTCAATGGAGGAAAAAAGGGGTTTTTTTTTAAACCACTCATGTAATCAACACATGTTACTTAAGGGCCAGCTGTTTTCCAGGCGCTGTTCTAGATACTGAACAGCAAACAAAAAAGGATATGAAGTCCTT
peak_calling/CTCF_narrow_peak_92	AAAGGGAGGAGAGCGTTCCTGGGAGTGTTCCTAACCCCCGAGAACGTGTTTGCGGATGGTTTTCATAACTTCCTTGAGTTACCTTCATGTTTCAGGAACTAGCACTTTCCATCTGTAGGTGGCGCCTTGATCAATGGATTGGTGGACGCTAAGTGCTGCTGCCTCCTGGTGTGGAGAGGTAGCGTTGCTGCGCCAAGCTATGCTTGAGGTCTTGGTCTACTTCGGTTACGAAAACCCTCTGGTATTTCCTACAGGTGTTAGCAGTGGTTACTACATTGTACTTGAGTAATTGTACCTCAGA
peak_calling/CTCF_narrow_peak_93	ACGAGATGCGCATCACATGGCTAGACACCAAGGGCACAGAATTCTGGCTTAATGAGATGCTGCAAAGACAACCCATTCTTTCAGGATTCATAGAGAAAATGGATTGTTGTTTGTTGGACATCAAAGATTTCCCAGAAAGAGGGCACCATCTTGTGGTCATTGGGATGAACTGACAGAAGAAAAAAAAAGTGTCCAAGAATCACACAAGGTTGGAGGACAGAGGCTTTCAAAATTGCAGTTCCAGGCCTAGGTCCCACCGTGGAGAGTCAGATGCAGGCGGTGAGATGCAGGGCCCCAGGTT
peak_calling/CTCF_narrow_peak_94	AGTTGGGCATCCAAAGAGATTAACTCCTGTGCCCCTGCTGGGCTGCAGATACCCAGCGGCTTTGTTTTTGCCAGGCCCCCATCTCTGTGATATGAGTTAGTCGGTACCAGGCAAAAGAGAGCCCTGTGCAACTGGAGGGAGATACATATCACTTCATATTATTTCTCAGTTGCTTCTATTAACAAGTTAGCTTTTTTTTTTTTTTTTTTTTTTTTTTTTTTAATTAAAGAGGTAGTTGCTTCCTCCTTCTGTCCCTTCTTTCATTGTCTTTGGGGAGTCCTGTACTTCCTGGGTTCCAGTG
peak_calling/CTCF_narrow_peak_95	GGTTTGGAAACAATTTTCCTGCCCACAGCATGTATCCCTGAGTGAGAGCGGTTTCTTCTATCTCCTGAATGCTAGGCTTTTGTGAGGCAAGTATACAGTTCTTTCTTATTCTAACAGTGACCTCTTGTGGTGCAGATCCTTAATCTTTCTTTCTTTTTTTTTTTTTTTTTTTTTTTTTTTGTGCAGAGTAAACTTTGGATTTATTTTTTGTTGTTGTTTCTAGTAACTGTATTTCATACTGAAACACAACTGTGACTTGTTTTTAAAAGATAATTCTTCATTGGATATCAGAGGTTGATTA
peak_calling/CTCF_narrow_peak_96	AAACGAGAAATGTAAGAAATAAATCAGAAAAATCGAATCGTCACGAAAACATAAGCCTGGGTGACATTGGTACCAGAAATGTCTTCGATCTACCAGACAGAGCTCGCCCTCTCCTTCTACCCGGAGTAGCAGTCTTCTAGTCAGACAAAAAAAAAAAAAAAAAAAAAAAAAGTTGGAAAGTTGAAACCTTACAGAGCTGGCTTTGCTGGACAGTGTCGGGGAAGTGTTCCTCTCCGTCTCTCGGGGTCAGCGGATATCCTCAAGCCGTGGAGCTGTCAAATCCGTGCTCTGCCCCAAAAGG
peak_calling/CTCF_narrow_peak_97	ATATACGTAGATATAGAATTGATTTATTTAACAAGAAGGAAATAAAACCAAGCAGAAATGAGGCCTTTCTGGAAGTTACATCTTAAAAACTGGAGAAACTGTTTGATGAACTGCCCACCAGAGGGCAGTGCAGGAGAGTGATTCTGTGCACAGCGGAGAGCTGTGGTTTTCTTGCCCACGTAACTGGTTCCACTAGAGGTCGCTCTTCTCTGCGCAGAACACTTGCAGGATTCTTGCATCCCAAGGATTATATCTGTCTTTGTATTACAAACCGTCAAATCATTGTCCTCCTGCGGTTCAT
peak_calling/CTCF_narrow_peak_98	GACAGATTTGTTGAAGTAACAGGAAGGGGGAGGATTTTAGGACTAAATTTCCAAAGGTAATAGAATAACAGAGGAACCATCGTGGCCCTCCTCTCCTGATGTCTCAGAGAGCAACAACCAGGATCCCTTACATGTGGCTGTGTAGGCTGTACACTAAACAACTCTAGGGGGCACCACTCACATCATAGTCACCACAATGATAATTATCCAGCAGATGGCAGTAAAGGTTCTTGAGGGAGGAGACGCCTTTCTTAAGTTGTATAAAGGTGCTCCTTGGACTAGCTACAGTGCTGGCAACTGC
peak_calling/CTCF_narrow_peak_99	ATTGTTGACTTTCACTATGACCTGCAAAAGACAGAGCACATTACAGAATTTCATTTCATTTCTCCTCATTGTGATAAAACAAAATTTCTTAAAATCACCACAAGGAAGCAGTACTTTAACATCCAGACATGATTAGCTTTGCAATTTGAACACAAGGGGTCACTCTTGAGTAGGCTATCCAAAGTGTTTGTGTTTTTTCATTTTCGGCTACCCCACGGCGTATCATATCGAGCTCCCAGGACATGGATCAGATCCAAGCTATGGTCTCAACCTAAGCCACAGCTGTGGTAATGCCGGATCT
peak_calling/CTCF_narrow_peak_100	CTGAGCTTTGTTTGCGGACTCTGGGCTGCGCGATCCCGGCTCGGGGGCGCCTCGGCCAGCGGGCAGGGCCCGACCCGGCAGGGCGGGGTGGCCGGCGGCCCCGCCCCTCGGCGCCCTCCTGCGCCTAGCTCTGAGCGGTGGAGGCGCAGCGCCCCCTGTCGACCCCAGGCCTTAGGCGGGCGAAGGGCGTTTGCGCGGGCAGCCTAGGCGCTTCTCGCAGAAACGCTGGGCTGCCCCCTGGGAGTTCTTGGTGCTTTGAAGCTGTCTTTAGAGTTTAGAGGGAAAGAGGGATGTGCAGTCT
peak_calling/CTCF_narrow_peak_101	TCCAGCATATTCACACTGATTTACAATTTTTGTCACTTATCCATCCCTTTGGAATGTTAGTGGCGAAAGAAGGCTCAAAAAAAAAAAAAAAAAAAATCAGGCAGTGTCATTACTAGTTTTAACCCCCACCAGGGGCAGTGGGTGGCACAACATAGTCGCTTCAAACATTTTCTTAAAGTATGAGCTCCCTCTAGTGGCCAAAATAGTCTTTACCGGGCGATCAAATCTGCGCCATGCATTTATATTTAAATTATGGTAAAGTTTAACTTTTAGAACTCAATTTGCACTTAAAATTTTTCTT
peak_calling/CTCF_narrow_peak_102	TCAGCAATGGATAATTATTTTATATGAGCCGCTCTCCCTCACGGTGCAGCATGTTCTTAATGCTCCTGATGAATGTCAGTATTTATTATAATAATCAAAATAAACGGTCAAATTTGCCAAGCATCCTCTAGGGGGAGGTACACAAACACAGTTAGAACCAGTTGTATAAATGTTTGTGGATGTGGATGTTCCCATTCCTGATCACTAGAGGGAGGAAATAGTCTTTAAAATAATCTGGGGTTTCTCACTGTGGCTCAGCAAATTAATGACCAGACATTGTCTCTGTGAGGATGTGGGTTCA
peak_calling/CTCF_narrow_peak_103	ATCTTCAGAGAGACAAAGTACATTATTCCTGATCTGAATTATTTTTCTGTACTAACTGCCAAGTAGAGTTAAACTTTTCTAATCTCAGAACACCAGAAATTCAGAAATGGCTTTCAAATAGTTTCCTCTGCTGCCCCCCAGTGGTCCAGAGAGGTGACTGCACCCACCCCTAGTGGTAGTGTGATACAGTAGTAAAAATTCCACGTAGCATTTCTGTAGTATGCTGGCTACTTTAAACAAATAATCCCATTTACACTTTACAACAAACTGGTGAACAGAGTCATATATTATAAAATGAGTT
peak_calling/CTCF_narrow_peak_104	AGGGGCGGCCGGCCGGCCTCGCGACCGCGCTGGGGGCGGGGACGCTGTTACCTTCCTCGGGCTCGACCGCTCCCTGCCGGCGCCGCTCTCCTGGCAACCGCGGCAGCGACACGGAGGCCGGGAGCCGGAGGGCCTAGTGACAGCTCCCAGCGTACACCGCGCCCGCGCCCACGCCGGCGTCGACGTCCGCGGCCCTTCGTCCCCGCCCCCGGTCGGTTCTTCGCCTCCCGGCGCTGGCTGTCGCCACAGCGCCCTCAGGCGGACTGTTGGGGAAGCGGCCCACTGCCGCCTATTGAGGGAG
peak_calling/CTCF_narrow_peak_105	TAGGCCACCAGGGTACTCCAAGTTTAACTGTTTTTGAATGCATAGATCTTGACCCTTGATCAGAACTGGCTGCAGTAAATTCCATTGCTCCAGATGTAGTTCCCCACCACCACCCAGGGGGGCAGTGTTTCCCCGCAAGGTTCTGACTCGACCTTGAGCCTGTGCATCATGCTGGGTGAACAGCAGAGGGCAGTGTTTCACTGAAAAATTTTTTTATTTGGTTCAGAAAAGAAAATTTTGGATGTCTTTGCCCACATCAACTTATTATCTGCTCAGTGTTTAAGAATACTGTGTGCCATAG
peak_calling/CTCF_narrow_peak_106	CAGCTCAGGTTTGATTCCTGGCCCAAGAACTTCCATATGCCATGGGTGCAGTCAAAAAAAAAAAAAAAAAAAAAAAAGTCAGCTAAGGAATTTAAAAAATGGACATCCACAGAGACAAAGGGACATGGACTGGAGGCAACAGTGATGTTATCGAGAGGTGTATGCAGACTTTTTTTTGGAAGCTGTAAAGCTGAGAGAGGTGTGGGAACACAGTGGCAAGGCAGAGGAAGCTGAAGACTTTTTTTTTTTTTTTTTGTCTTTTTTTTTTTTTTGGTCTTTTTGTCTTTTTAGGGCCGAACCG
peak_calling/CTCF_narrow_peak_107	GCTGCTGGTGCCCCTGACCACCACCAAATCCTTGGAGACGGTGCTTCCCTCCAGCGGTGCGCTGGGCACTGTGATCTTTAATTAGTTTGGGCTCTTCCAAGTTCATCCGAAGTGTCTTCTCGCTTCTTTTGCTATTGAGCGCCATCTAGCGGTTTCATTGCATTAATATTTTTTAAAAAAAAAAAAAATAGGTCCACAGAATAGATCTAACAAGCCATTAGTTCCGGTCAGCCCAAAGGATGCCCACGTTTCAGCCACCATGAGTTGAAACCGTGCCTTAGGAAACGGGGCCCTATCAAAG
peak_calling/CTCF_narrow_peak_108	CCTGCTCTGACCGATCCCGGGTCCGTCTCCGCCCGCCGGCCGGCGCCCAGCCAAGTCCCCGGCCCCGCCGCGCGCACGTCACGGCTACGGAGCGCCCAAGGGGGCGGGGGCGCGGGCGGGACGGGAGCGGCGCAGGCGCGGGTCATGGGCGCTCCGGGAGGGGGCGCTCGGCCCCGGGGCCGCGCGGCCTGCGCTCGCGGGCGCGCCACGGCGCGGAGGCCCGGGGCCGGGTGGGCGCGCGGCGGCGTGCGGAGGGGCCTCCCGGGGTATGGCGAACGTTCCTCTCTCCCGCCGCCGAGGA
peak_calling/CTCF_narrow_peak_109	CAGGTGTGGCCCTAAAAGCAAAAAAAAAAAAAAAAAAAAAAGAAAAAAAAGTCAAAAACTAAAACCAAAGAAACAGTCGATTACTAAAGCATAGACACACATACACATGCACCCCCACGCGCACTCACTCACTGCCACTCCTCTCTCTTGAGTTTGGGATACACTGCAGTGTCACTGCCCTAAAAACTGCTCACGGAGCGTGGATCATTTTGCCCTGGAAACCAGAGAAATCCTCCAGATTTGAGCCGCTGGGCGGCGTTATGCCAACCTAGACACTTCCTCTAAGGGTGGGGCGGGGCAA
peak_calling/CTCF_narrow_peak_110	AATTCATCCAGGTGTGAGGTGTCAGGCACATCCTGTGTCTGAGATACCGCATTGCCTCTCACTTTTCACTTGAGGGAATCCTTCCGACAGTCCAGGGTGCTATATCGCCTTTTGGCCACCAGAGGGAGCGAGTGCACTGGGAAGGGATAGGATCTCAGGCTGGCCTGCTTTCCTCGCTTCCTAAACCTTTCCAGGGTGCCCCCTCCAGGTCATATGAAACTCCACGTTCGGAGTCAGTATAGGGAAAGGCCCTCTTCCAGGGCCTTGGCAGCACCAGAAAGAGGAGTTGGTTGATGCTTGC
peak_calling/CTCF_narrow_peak_111	TTTCTTAAGGCATCGTCCGTGACTTGTATTGACTGGCTTTCCGACCCTCTGGGAAAGACATTTCTCGAAGGGAGCTGCCTGAGCAGATGGAGGGAGCGCGGGAAAGAAACCCGGGAAGCCAGTGCCCGCGCGCCCGGCGCTCTGCAAAGGGAGGAGAACGGGTCGGCTCCCTCCAGATGGCGCTCTCTGGCTTTCTCTAGGCCTCCCGCTCCTGTCCCTAGAGGCCCCCCGCCGCAACGGCCGCTCTAGCCGACCGGCGCGGGCTCTGTGGTTCCGGGCGGAAGTGAGGCGCCGAACGGAA
peak_calling/CTCF_narrow_peak_112	CACCATCAGAAAGTTACTAACTGCTTTTTTACAAGTCCACAGTGAACAAAACATTACTACTCAATCTATTGATTGAACATTATTTTAATTGAGGCTTTTAATGAAGAACTTTTGAGACTGGTTTCCCCTGGTTTCGTGTGACTGCAGTGTTCTGGGAAACCAGCAGAGGGCACTTCAAGACTAGTCCTTTTTTTTTTTTTTTTTTCCAAAGCACATTTTTCTCAATCTTCCTGCCCTTTGGTAGCGATCCAGCAAGTTTAAAGGATGTGAATCTGGGTCTAACCATTTACTCTGTATTTTC
peak_calling/CTCF_narrow_peak_113	ATAATAATCGGTGTAATTGCTCTAAATTACCCTCCTAACAGAGAACTCCGCTCGTAGCCGGCAACACAGCTGCCGCCGCCTACCCCGCTCCCCGCGTTCTCGGCCCCGCGCTCTGCTGCCCCCTGGTGGCCGCTGCGCGCCGCACCCTCCTGGCAGCGCGGAGCCATCAAGCAAACCCTGGCGCTCGGGCGCCTCCTGGTGACCAATTCGCCGCGTTGACCTGAGGACCGGCCAGCGGCTCGGGAACCCGGGCACCTCTCCTTGGACTTTCTCCTCCCGCCTCCTCTCTCCCATTGGACGG
peak_calling/CTCF_narrow_peak_114	CCTCCCTTACTCCTTCCTATCGGTTATCTATAAATACTTCCAGACTTCTAATAGGCGCTCCGTATACGTTGATGAGCTGAGCGAATTCTGTTAGGTGTAATTTTTTAGACCCCACGGTTTCCACTTCCCGCAAAGTGGGAGTTGGCATGCTGAGGGAACTCTCTGCTGCCCCCATGTGGGTGCCTCTTGCCTCCACAAGCGGCAGGTCGCAATCTGCATATTCTTAACTGGATACACCAGCTCCTGGCCCCCAGCATAGCGTACTCCAGAGTTGTCCCTGCTTGTGTCCTGGGAGCTGAGG
peak_calling/CTCF_narrow_peak_115	TCCGGCTCAGATCCAGAGTTTCTGTGCCTGTGGTGTAGGCCGGCAGCTACAACTCCAATTCGACCCCTAGCCTGGGAACCTCTGTAAGCCTTGGGTGCGGCCCTAAAAAAAAAAAAAAAAAAAAAAAAAAAAAAAAAAAGACAAAAAAAAATGGTTCAAGGCAGCCCAGCTGAGTCATATGTTAACTGCGGAGAAGACAAAAACGAAGGAGGCCCCCTTGTGTGGCCCAAAGGACGTGTGGCAGTGGAGAATGCTGGCATGGACTCCTCCCTGCCTTCCTGGGGGACCTCAGAGAGGGGCA
peak_calling/CTCF_narrow_peak_116	GCCGCTGCCAGCTGGGGAGGGTTAGGAGTGCTGAGCCTGCAGGAGGGGAGAACTAAAACTGGGTGAAGGTTCCTTGAAGGCAAACCTAACCTACTTCACACATGAAGATGAGTCACCCCCAGGAATCTTTCTTGAACCACCAGCTCTGCGGGCCTAACTGCAGGAGAAAAAAAAAAAAAAAAAAAAAAAAAATTTCGGAGATCATCATCCTGGCCCAGAAAGAGACTCTGGAACAGGAAAAGGAATCAGCCAACACAGAGTGTTGCTGTGTGACTGAGCGAGTTTAACTGCATTATCACCT
peak_calling/CTCF_narrow_peak_117	GCCCCTTCTACCCAAGCCGAGCTGGGTTTGCAACCGCCCCCGTTTCTCAAGTTTCCAGGGGTCCAATGGCCATAGGACTTTCGTGACCCTTATCTCATGCTGCCCCCTGCTGGTGCTCTGGCTCAACACCCTGTGAGCTTTCTGAGGGCAGGAACCAGGCGGGGTTTATGTTCCACAACTCTGAGAAAGGTTGACAGGTCCAAAAACACAGAGATGCTAGGCAAATATTTGATCAAATGAACTAATTCCTCGGAAATTTGAGAGTTGCGTTAACTCTGCGGCTGGAAAATGCTGGCTCTGA
peak_calling/CTCF_narrow_peak_118	GTTCGCTTGGAAAGAAACCCTAATGTTTACAAAAATTTCTCTTGTCCTGTTGTGGAGTAGCCGGGTGACTCTGTAGGCCACTAGATGGCACCAGTTCAGCATTGAATGAAAGGTTTTCTCCACAATATTTTTGTGGGCAAAGGGTGTGCCTGGAAAGTTTTGTTTATACCTTCACATGCAAATATGATTTTGATGTCATGAAAGTTCAAATGGGGTGGACTGTCAAGCTTTTCAAAGGTGAGTCTGTGAATGGGGCAGGAGGGGGAAGCCAGGAGACTGAGAGCGCTGTGGCCTCGGCCCC
peak_calling/CTCF_narrow_peak_119	GGTATGTGAATTCAGACTGCAATCCTGTGTGAAGAGGAGCCTGTGGCTTAATTTTCAGACTTCCTTCTCTTCCCCACTCAGTGCTGAGGTGAACGTGAAGTCTTGCTGTCCCTCTGAGAGATGTGGTTGTCCCTTATCACTGGTACACTGAGCCCTCTAGTGTCTCTAAGAGATTCTTCATCTGGGTTCATTTTCTTTCTTTTTTTTTTTTCTTTCTTTTATTTATTTATTTTTTATTTTTCCACTGTACAGCAAGGGGGTCAGGTTATCCTTACATGTATACATTACAATTACAGTTTTT
peak_calling/CTCF_narrow_peak_120	TTCCTCAGGAATGCAGCACCCCCTGGGGGCTGGAGCAGCTATCTGGGTCACTGAGAACCTAAGAGGCTCTTCCCTAGGGCAGCCCTACTCAGAAGGACAGCCTGAGAATGTAGGCGGATCTTTTCACAGTCCGGCCAAGCTTGTTGCAGCTTTTCTGGGCTGCAGGGGCTCTTCCAGGGGGCTGGTGGTGCTGAGCAGCTATTCTGTGGGAGTGGGGCGCCCCCTGGGGGCTTGGGCGGGTAGCAGGGCCACTGGAAATCCAAGAGGCTCCTCCCCAGGGCAGCCCAACTCAGAAAAACTG
peak_calling/CTCF_narrow_peak_121	TCTTAGACTATCAAGGTCCTTTTAACAACTTACCTAACTTAAACCAATTTAGAATATTTGAAAAAAATTGATGATTTTTTTTTTTTTTTTTTTTTTTTTTTTTTTTTTTTTTTTTTTTAGCACTGCACCTGCGGCATATGGAAGTTCCCAGGCTAAGGGTCAAATCAGAGCTGCAGCTGCCGACCTACACCATAGCTTACGGCAATGCTGGATCATTAACCCACTGATTTTGAGGCCAGGGATCTAACTTGCATCCTCATGAATGTTAGTCAGATTCGTTTTCCCTGAGCCACGATGGGAA
peak_calling/CTCF_narrow_peak_122	GGGAGGAGGCCGCGCAGCGCCGCTCCCGGCTCAGGTATGGGAGGCGGCGCGGGCGAGGGGGGCGGCCGAGAAGGGAGAGGGCGGGCGCGCGTCCGAGCGGGCGGCGGACGCACTGCCGCCGCCGCCTTTGAGCCCTGCCCGGGCCGAACCCGCCGCGCCCTCTCGCGCCCCCGCCGCAGAGGGGTCCTCCTGGCCGGGGGCGGGGCCGCGCAAGGAGCCGGCGCCGACTGCCCCCTGCTGGACGCCCGGCGCGCTCCGGACAGGTGCGCTCCGGGTCCGGGCACCTGCGGTGGGCGGGGAT
peak_calling/CTCF_narrow_peak_123	TCAGGGCAAACCCTCTCTTGATTTTCACTTCTAACAAATAAAATTGGCTGCCTGCTTGGCCACAGATTAGGAATGTCAATTTCTCATTCATTCATTCCTCATCTTTCACATGTTTATGGAGATCCCACAGGGGGCGCTGTGCCCTCCGGAGACCACTGGGAGAGAATGTGAGACCTGGTCTTTTGTGTCCATAGGAGTCGCTAAGGGCCATAGCGAGGGGGTGACAAAGAGCAGTCCATCGGGACATCCTTCATCAAGGAAGGCGCATCTGCACCTGGGCTTAGTTTAAACTGGGAAACAA
peak_calling/CTCF_narrow_peak_124	GGGGTGGAGGGAGCAGGGCACGCGTCGTCGGGGAAAGCAGCGCGGAGGAGGAGCGAAGCCGCGGGAAGCCGCGGAAGACCCGGGAGAACCGCGCAAGACCAGGGCGTTGGAGCGGGAGGCGCGCTCGGACTTTCCGCTTCCCACGCTTACCGCCAGGGGTCGCCATCGCCCCGCGCAGGGCCCTCCTCCGGGTCCCCTTCCCTCCGCCCGGCTGCTCCCGGCTCCTCCCGCCTGAGCCGCGAGCCTGCGAGGAGGGCGCGCTGGGTCCCAGTCCCTCTGCCTTGGTACCCAAGCGTGCCCG
peak_calling/CTCF_narrow_peak_125	GTAGAGCTGCAAAGTGTTGCTATCAATAGCTGCTGAAAATAACAATTCTTAATGCTTGAAAGATCTTATGGGTTTTCCCCCAGCTATTTCTGGCTGTACCTATGCTTTCAATCAAGCCAACGCTCACCAAGGATGGCGCTAAAAGAGCAATGAGTATGGCGCCACCTGCTGGTCATTTCTGCCCTTGCCAGGGTGTGCTCCCTGGTGATAGGCATGTCTCTTTAACTCAGCCCTTAACCCAATCTTTGTCATGTTTATATGACTGAAATTTTTGGAGGGTGTGTGGAACAGAGTCTTGTCT
peak_calling/CTCF_narrow_peak_126	CAAATTAGGAAGTGATCTCTATCTAATGCGACCACAAAGGGCACTAAGGACAGCCGGGTGGGAGGAGTCAGAAACTCTGGGGCTTGTGTAATTGTCCGCAAGACTCATCGCACAGCGCCCTCTTGCGGACTTCTGGTGCAACCGATGCAACCACAGGCAGTAGATGGCAGTATATGGAACGCATCCCTAAGGTACCACTGGCTGCGTCCCTCGGTTCAGTTCCTGCCACTGCCACTGACCCAATGCCTGTGTATAGCAAACCTCCCCCTGGCCACATGTGGCATTGTCTTCCAGGCCACAC
peak_calling/CTCF_narrow_peak_127	CAACAGAGATCTATGTGAATGCTGACAAGGGCCACGTTAAAATATAAGCAGTTTAGGATTCAAATGTTAAATTCAAACTCAAGGAATGTAGACAGGGATAAAGAACCAAGAAAAACAAAGCTAGCAGGGTGGACAGGAAACATGCCTGAGATTCTGCTGCCACCTTCTGGTGGATCCTCTTGAATACAGCCGGGGTTCTTTAGAAAGGCTGAATGGGAAACCCAGGCACTCAGCTAATATTTCAAAAAGAAAAAAAAAATCTTCTGCTAGATAAGACAGGAAAGCAATACGGCACCCAAAA
peak_calling/CTCF_narrow_peak_128	ATTTCGATTTCAGGGGCTCTCACAGGAGAACCAAGTGCTTGAAAAAGCTTTCGTAACATTGGAGGTTACCTAAAAAAATCCAGTTGAAACACAACTGAATATCCACAAGAGGGAGACGCTTGCTAAACCGCCTGAAACGAGGGATCAGAGAGATCCTTAGGAGGAGCCACTTGGGATTCGGGGCGGGAGGGAACTGGAGTAAATAATGACTGGGGCTAATAGTGCGAGTACAGCTAAGGAGAAAACTAAAGTGGGCTCTCTGTGTTTGGCAGGCGAGCCCGTGCTCCACCCAAGATAGGAG
peak_calling/CTCF_narrow_peak_129	TTCCAGTGAGTTTAATTGTGTTTATTACTCTTTTTTTTTAATTTTTAAAATTCTCATTTTGTAAGGGGCTTTGCTATAGAGAGGAAATGTTGGGCTTTTTTGTACAGATCTGACAGTTAATGAAAATGTGGAGAGTTTCGCCCTCTAGTGTTCAACTATGTAAAGTACAAACACTTGTCCAGTGAATTTTTTTTATTTACCTAGGGGCCTCCTTACAGGAAGTGGATATAAAAGTGGAGAGGTGATGAGTAGGTGTGATATAGTGTGAGAACCTGCAATGTGTGGTTTCTCTGTCTGCCCT
peak_calling/CTCF_narrow_peak_130	AGTGGCAAGTGGGAGTTCCCGATGTGGCACATCGGGTTAAGGAGCCAGTATTGTCTCTGCAGTAGCAAGAGTTCACAGCCAGACACAGCAGTGATAGGTCTCAAAAAAAAAAAAGGAAAATGGGAAGTAGGACATCCCCTAGCACATGGCCACGAGAGGGCAGCAGAAGCCCAGTGCCAACAGGGTGTTTGACTTGCCTGCTGTTGTCAGGCAGGAGCTGCCCCAGGGTGCTGAAAAGGAGAGAGGCTGTGAGCTGCCTGAGGGAGGAAGGCAGGGTGAACCTGCGGAAGCCCAGAACCTC
peak_calling/CTCF_narrow_peak_131	TCCTGCCACTCTGTCTCTTGCCCCCTCTCCTGGAATCCGCAGGGGCTCTGAGGTGCTCACCCTGACCCGGCAGAAGACACTAGGTCCTCACCCCAGGGCTGGCCGGAGGGGGCTCCCGGCAGGGGGCGCCCCGAGTCCCTTCTCGGGCCTCGGGGAGCGCCTCCAGCCGGCGCCTGGGACCAGGCCGGCCGCCCCGCCCCCTCGGCTCCTCGGACGCTCCGCGGGCGGGCGCGCAGCGAGCAGATCTGAGCCGAGGGCCGCACGCCCCGCCGAGCCCCTCGTGCCCACCGCCTGCCGCTCA
peak_calling/CTCF_narrow_peak_132	ATGTTTTCCAAGTGTGCTTCCAGCGCTGGGCTCCTCGTTACGGGGTTCCTCGGGCCTTTGTAAAAGCTCTGCTGGAGATGAACCCTCCCTGGTCGCTAGAGCAGAGCAACAGCAGGGACTCAGCGCTCTCCAGGGATCGCCCCCTAGAGGACACTGGTGGTGCTGCGTGAGCCCTCTCTCTCACAGAGGGTACTTGCCACTGACAAACCAACATAATCACACGATTCAAATTAACTTTAATGACCGCTTTACCTTTTTTAAAAAAAATGGATTTAGAAAACATTCTCACAGTCCTTCCCAC
peak_calling/CTCF_narrow_peak_133	TTGCCAACAGCCGGAGGCACTGCGCATGCTCGCGGCCGCGGGGCTGACAGGCTTGGTGCCGGCGCTGCGGGGGCACCTGGTGGGCGGGAGGGCGGCCCCCGCACCCGGAATTTTACTTCGACGCCTAGCGCCTCTCCTTGGCGGCGCCTGGGGAGCCTGGGCGAAGGGCGATGGTGCCGCCTACTGGCGGCTACAGCGCTGCGCTCGGAATTGCCGGATTCCCATGCCCAGCAAGGAGGGAAGCCGAGCGAGGGGTTTAGGGCCTGGATGTGCCCCCAAAAGGACTGTTTTTCGATGCAGA
peak_calling/CTCF_narrow_peak_134	TGGCGGGGAAACCATCAGGCTGGGAATTCTTCCTGACATCTGCAGAAAGCCAGGGCAGATAGAAGCAAAGCAAGGCTTTTCTTTGAGTCTGCAGGTCCCTTCCTCAATGTCACCACCAGAGGGCCTTCGGACACTCACAGAGCCAGGACACCAGCAACATGCTTTCAGGCCCTGGATTCCCTCCTTTACCTGGCTTTCCGAAGGCCAATTTATACTCTCCTTGCCCTCCCACAATTTAAGAGAGTCAACAACATGTTCTAATTACATTGGAAACTGTAATTGTGAAATGAGGGGAAAAAAT
peak_calling/CTCF_narrow_peak_135	ATAGGAAGCAAAGGGCAGCCGTTAAGTCCCTTCTCCCTCCTCTTTGCGCCCCCTGTTGGCAGAGCCTGACAAGGCAAAAGTGGTTTGCAGAGCCCCAGTCCGTTTATAACACAGTGGAGGAAGTAGCTGTGCAGCCCACACTCCAAGCTTCAGCTCCTTCACAATGAATTAGGAATGGTAAGAGCGCTCTCCTCAAAAGCTTCTTATGAGGATTAAATGGGATCATGAATCTAAAGCGCTCCCCCCAGTGTCTGGCAATTAGCAGTGCTCCATTTTCCGTGGCTTTTAAATCACATGTTTA
peak_calling/CTCF_narrow_peak_136	GCGGAGGGGACGCGGCGGGGGCCGAGGCCCGGGACCGAGAGCTGGCGCGAAGCTCGTCGTCTTCCTCCTTGTCCCCGCTGGAGACAGAGCGGGCGCGAGCCAAGCCACCGCTCCTTCGGGCCCGCTGGGCACGGCGCAGCAGCCCCTCGGGCACGCGTAGGAGGCGGCGGCCGCGGGGCTGCGGGACCAGCGCGTCGGGAAGCGAGCGGAGACCACCAGGGGCCGCTGGAGGCGCCGCAGGAGCTCCGGGTCTGGTAGGGAGGAAGGTGTCTCCTCCGGCTCCGCCCCCGCCGCCGTAGGT
peak_calling/CTCF_narrow_peak_137	CTCCCTTGGCTTGCTGAGTTAGTTAGGTTTGATTTCGCGTCTCTCCAGACTGTCTTTCCCTTTTAATCCACTAGAGGGCGCCCACCTACCAGCTGTGCCTGGGCTCCCAGCAGGGGTCTTTTCCCATTCTAGTCTCAGGGGACAGTGGAGGCCGGCTGCAGACTCAGAAGGATTCTGGGTCCAGCTTGGGGATCAGAGCTCCTTCAAGAGGTGACCCTCTGACTTCCAGGACTATGAGAGCCCTACACTTCAGGACTGGAATTTCAGAAGCCCTAAGGAGGGCTTTTCATTTTCTATCAGG
peak_calling/CTCF_narrow_peak_138	ATCTGAGAGCTTTTACTCATTCTGAGCATATTCTCCTTTGCTGAAATGGAGATTTTTTAAAAAAATAGCAGAGTGTCTAAAATCTTACACTCGCCAAGTGTGATTTAGAAGCAAAGGCACCTGGTGGGAATGCAGTCACTGCCCTCTACTGGTGGGTCATTGTACATTGCATCATTTGTTGCTGCTTCTGAAAGCTGGACTTGAATAGCTAGGGATGGGTGGGAACAGTTTTTAGGGTGAAGAGAAACAAGATACTGACCTTATTAATCAGAAAAAAATCATGGTCTTGGAGAGAATACTG
peak_calling/CTCF_narrow_peak_139	TCCTCAGGGAAGTGGAGGACAGATTTTCATAACAGGGATGCATGTGACAACATTAAACATGACATTATATGGAGTCAGCTACATGTCGCATTGATTCTGAGACTGTGTGAAAATCACCTTTTTTTTTTTTTTTTTTTTTTTGCTTACAATGGAATTAAAAATAAGAGTGCCATCTTGTGGCCATCTAGGTTACTACCACAAGCACATTAGACCTTTGTGGAAAATCTTTTGACTCCAGAGAATGGTTCCGCTTATGTACACATCCGTGTGTCATGTGTCATCATCTGGGCACAGCGGATCA
peak_calling/CTCF_narrow_peak_140	TATAGTTTACAGCACAGGGAGTAAAGCTAAATTTTATAATACTTATAAATAGTACATAATCGTTACCTAAAGCTAACATTGTAAATCAACTTTACCTTGATTAAAAAAAAATTCCCTGTAGATTTCTATTTCTTCCACGTGGTGGCAGCAGAGGACAGCGAATCTCGAGGACTGACGGTGTGGAAAGCTCTGTGATGACACCTCGTGGTGAAATCAGGCAAACATCTTCACTCCCCTCCGTCCTGTTCTCTGGCCCTTCCTCCGTGTCCCAGAAGGGAGTCAGATTTTTGCTTTCTCTGTG
peak_calling/CTCF_narrow_peak_141	ATTGCCTCATGCAAAAAAAGTATGTCATTTTGCCAGTTTTTCTGCATTCTTATATTTACTAAAGGAAACCTGAGAAGTGAAGATCAACAAATGAAAATGCCTGACATTCTTGAGTTCTTTATGTTTCAGTTTTAACTTGCCATATGCCTTTTTTTTTTTTTTTTTTTTTTTTTTTTTGAGGAGAACTTTAAAGAATTCAGAATGGAAGTTTGATTCAAATGTGTGTTAATGTCTTTATAAACACAGAACTGTGATATTTGTGTAAGTTCCTACAGGATTCAGGACTTCTGTTTGGTGCAAC
peak_calling/CTCF_narrow_peak_142	GGGAGGTAAGGCGCGATACCAAGCGCCGGGGGCGCCGTGAGCACGGCGTACCGCGCGGCGGCAGCGGCGGCCGGGCCGAGCGGAGCCCGGTCGCGCGGCGCGGTGGGCGCGTCAGTCAGCCTCGCCGGCCGGCGGCGCCACTCCGGCGCGCAGCGCTCCCCGCTCCCTATTGTCCCCTGCGCCCCAGCCGCCTTCCCTTCTCTGGCGGGCCGAGGAGGCTCCTAGCCTCCGACGAGGCCTTCCCCACCCCTACCGCCCCAGCAGCAGGGGAGGCTCGGGTCGCCTGCCAGAGAAGCAAAGT
peak_calling/CTCF_narrow_peak_143	ATTTCCTTGTTAGTATACGGAAATGCAACTGATTTCTGAATGTTAATCTTATATCCTGCTACTTGGTAATTTGTACTATACTTAGTACCAGAGGTAGCAGCTGCAGTTACCTAAACCTCCACTGGAGGCAGCACAAGCAATCCCAAGTGCAGTGACTTCCCAAAGATTTTTGTAAGCCACGAATGGTTAATCATATAGTATTTTTAAAAAAGAGCTCAAAGTTAAGGCTTAGGGAAAACTCTCCAAAAACTGATTTAAGCAATGAAAGCCAGTTTCAAGTGCAGAGAAACCGGGTTAAAGG
peak_calling/CTCF_narrow_peak_144	CTACATCTAGTCACTTGTGATGAAACATCATGGAGGATAATGTGAGAAGAAGAAGGTATATATGTATGTGTGACTGGGTCACTTTGCTATACTGTTGAAAATTGACAGAACACTGTAAACCAACTACAGTTGAAAAAATAAAAATCATGAGAAAAAAAAAAAAAAAAACAGACAGGAGAACAGAAGGGGGAGCTCTCACATACTGTAACAATAGCAGAGCCCAAAAGTATGAAGGAAGACTCTTCCTTCCTGGCAAACACTCAGGTAATGAAGAGTCTTTGTTTACTCTAGCCCTCCCAAC
peak_calling/CTCF_narrow_peak_145	CTGCTGTCTGACATTATTTGCCACCCCTCTCATTGCTGGTAGAACCTAAAAGAGTCTCAGATGACTCCTCCAACCACCCTTTGACCCTTGAAGACCCCTCAAGCTCAACAATGCCCTCTCGTCAGCACCGCCACTAGAGGGCAGATCAGGGTTGCAGCTCTGCTGTGCCCTCTAGCGGCTGCTGGGATGCCATGGCTCTTTCATGGAACCTATTAAAAACTCAAAAGTTGCACTCGGGAAGCAAGCCTGTGTGACACCCGGTAGCGAAGTTTTAAAGAAACGTGTTGGTTCTCAGCTTTCC
peak_calling/CTCF_narrow_peak_146	ATGCCCTGGGGCTGCCCCGCCTCTCAGCCGCCGTCCTCCCTGCGTCTGGGCGGAAGGCGCGCCCCCGGGGCGCGCGCGCTGCGGGACGAGGCGGGGCCGGTCCTCCGCGCCCCGCTTCCCCGTGCTACTAGCGCCGGCAGGCCGCGTGGGGCGCTGTTGCCGCCGGGGGAGCACCGCCCCCTCTTCCTCCAACTCCTCCCGCCTCCTCCCTCTTCCCCTCCTCCTCTTCACTACGGTTCCCACTCTCTGGGTGGGGGCGAGCGCGTCCGGTTTGCTGCAGCCCTTCGAAAATGGCAACTTG
peak_calling/CTCF_narrow_peak_147	GAGGAGGCCTCTTGGATGACCTGGAATCTGGATATTGATGAGGCTATTTAACAAACATGAAGACTTCTGTAAGGCTAAGTGTTTGAAAGTATGCTTCGGGCAAAAACGTGTTGCTGAAGATGACACTACATTTTCAGAGGTCCGTGTAGCCAGAAGTCAGTGTGGTCAGCTAGCCACCAGATGGCGCACACACACCCTGGTAAGGGGGTGATGTGGCCCTCTGACAGCTGCCAGAGGAAATCAATCAACCAGCAGTCCTGACAGAAGATGGAGCCGAATTCAGATCGGCAGATTGATAGAA
peak_calling/CTCF_narrow_peak_148	TCTAAATATAAGAGAAAAAAAGAAACTTCTTGTTAGAAAAGAAGTCATTGAAAGAAATTCATAGAAGCTAAGGATGTGGAGGTTTTTCTTCCTGGGAACACTCCTTACAGCTGGGTTAAGTGTACGGTGCACAACTACAGGGGGCACCATTCACTCCACAGTCATTGGAGATTTGTATAGTGTAATATCAGTTTTCCAGCAGATGGCAGTAAAGTATCTTGAGGAGTAAGGTAACCTTTCCTAATTCACACAAGGTCATTTTCCTTCCTCTCCTGTACACCCCCCTAAGCCAAGTATGTAG
peak_calling/CTCF_narrow_peak_149	CTTTCCAAACAGCAAATTGTGTAAAAATAAAGAATTGTCCGTACATTTTATAGTTTTATTTTATGTAATCTGATCACATCTAAAAGAAGGTAACAGAACTCAATATCCCCCTTGTGGAGAGATGAGGAAATACTGATGCGCTTAATGTTTCTGAGGGGCATTTTAAAAATGAACTCAAAACTCTTTCATTCAGCAATTCTACTTCTGGGAATTTATTTTAGGGAAATAGCTAAGGATGCAAAATTGTCTCATTCTTTTTTTTCCCTTTGCAAAAATTTTACTAATTGATTAATTAATTTAT
peak_calling/CTCF_narrow_peak_150	GTTCAATTGCAGTGCCCTCCTCTGAGGTGATTGGAACCACAGGAGGTGCCTGTTCAGGGCCCCCTAGTGGTAGTGGGCCATGATTGCCTCTGGAGTCAGTGATAACTGTGGTGGTTTGCCCCTACCACCTATAGACTATGCATGAAGCACCCCATCTCAGCCCACATATGAGGTGCTTCACAGGCTGCTCCTAGTTGCAGGATCCTAAGAAGTGACAGAGATCACACATGTGGATATTTCCTGGAGCATTCAGCAGTGGCAGCAGCAGGGTGGGTGTGTTCCCATGGGTGTGAGAGCACCA
peak_calling/CTCF_narrow_peak_151	CAGCAGCAGCGGTACAAAGCGGGAGCAAAACAAATCGAGGCACGGCAAATGGTGTAATTCGATCCATCTTCAAGTCAATCCATCAGGCGAGCCGGAGCCTCGTTCCCTCCCCGCACTCGGCAGCTCGCGTCGCGGGGCCCACCCCCGGGCGCGGACAGCAGGAGGCGCGGGCGGCTCCGAGCGCTCACCCTCTCCCGAGCGCCGCGGCCAGCGCCGCCTGGAGGCCCCCAGGCCGGCGCCGCGGCCTCGCTGACCCTTCCGTGGCCTCCGCGTCCCTCCTCCTCGGTGCTCTGCTGCGCGC
peak_calling/CTCF_narrow_peak_152	CTGAGCACAGAACGGCTGACCTTCCGTTTAGGGTCAGAAATTGGCTAATCTGTTTCTCAGATTTGCTCCACAGAAGCTGAGCAGATAGATCAAGTTTAACTAAAAAGATGCCAGACACCATGCCTTCTCCAAAAGGAAATCTTAGTGCTACTCGGACCACGGAGCACTGGGTACACAGCGCCACCTACAGTACTACTGGTGCAATTCATCACAGCCCTCTTCAAAGCCGCATTGGAATGAATAGCAGAACTCCTCGGGAACCTGCACAGGGCGGAAAGAATCTAACCCAGACTTCAAATTT
peak_calling/CTCF_narrow_peak_153	AATCATGACTCACTTTCTCGAAATGAACCGCTGCATCTCTATTTTGAAAACTGAGCTACACCTGCGATAGCCACCTTGAGTAATTCTCATTTAATACTCTAAATACGGCTTCAGATCAAACAATTGTTAACCCCTTCCCTCATGAAAAAATCGTTCTCTTACACCAAACAGCGCCCCTGTGGTTTTGCGGGTTTTTTTCTTTTTCATGCATTTTTTCAAAAAAATAATTTGTCCATTTTCAAATAGAGAATAAAATATGCACAAGTCCACTGAAGTGTCTCCCTCTCATTCTTCACTCCTT
peak_calling/CTCF_narrow_peak_154	CGCCTCCCTCGGCCCCGGACGGGTGGGTCCGGCCCCGAGACCTGCAGCCGGCCGTCCTCGGCCCAAACCGCCTTAGCGCTTACGGCGCCCGACGGGGCCGTCCGCGCGCGCCCTCTGCTGGCCATGCCTCTGCCCGCGGGGCCGCACAGCCCACAGCCCTCGTGGCTCCGAGCCGGCGCCCACAGCTGCAACCCGCAGAGGCAGGGGGCCCGTCCTTGGGAGCACCCCTGGGCCGCCAGGCGGAGCTGCTGTCAAACCACTCCAGGCCCGCCCTCCCACTCCTACCGGCAAGCTGAACAGA
peak_calling/CTCF_narrow_peak_155	GACCTGGCCATGTTTCTCTTTTAGTCTTGACAGTTTAGTCAAGTCCTGTGGGCTGTGGAGCCATGGGATAACCCTCATTAAAGATGGGGACACATGGGGCATGGAAAAACTCCTCACGGTGGTCAGGAGTTTGAGCCACAAGAGGGACACTAAGCGGCAGTACCCAGTTTGCTCCACCTCCTGGGGGAGCGCATCCTAGCAAAAGCTTCAGCCCTTCCGGGATGTTATGGAGGCGGAGCATGGTGTTGCGAGTGGAACCGGCCCCCTCTGCCGCAGGCCACTCCCCCTCAAAGCCCCGCCC
peak_calling/CTCF_narrow_peak_156	GCGCTTTATTCTTAGGGTATCTGGAAGAGTTCCCGGAGGAAGTGACTTTTGAATCGTGAAGGCTAAGTAGGAGTTCCCCCGGAAATTTGGAATGGAAGGAGATAGGAGTTTCCAGACTGTGAGAACAGAGTGTGCCAAGAACAACATAACACCTTCTGGAAATTCCTTGCAGTTCATCCTACTTGAGAGGCTTAAAGCGCGCCGCCTTCCGGTGAAGGGGAGAAAGGGTTTTTAAAAGTTGGCAATGATGTAGTTTCTGCTGTGACTCAGTGGGTTAAGGACTTAACAGTTGTCTCTGTGA
peak_calling/CTCF_narrow_peak_157	GCCTGGGCCTCTAAAAGCTCCACTGGCCTTGTCTACACTGGCTGATTCACTTTGGGAGGTGGCATGTGGCTCAGGCTATCTGTAGGACTCCTGCTCTGATTACACTGCATAGTGCTCTGGGGACTTAGAAGGAACTTGACTGCCATCTGGTGCCCATTTCCAAGCCCTTTGTTAAAAAAAAAAAAAAAATGCTTTTTTTTTTTTTCTTCCCAAATTTAGGAGGGAGCCCAATATCCAAAGCAGATTTTTTTTTTTTTAATGGGGCTTCTCCTTTGGAATTCCCTTGTGGCTCAGTGAGTTA
peak_calling/CTCF_narrow_peak_158	CGTTCTGCCACAGGAGCCTCCCTCCCCCACCCACGACCCTCCTGAGCTCGCTCTCGGCCCTCCACAGGAGCCCTAGACCTTTTTCACTTTCAGCTCCCTCAGAAGCCCCTGCCACTCGCCAGCGCCCCCGCTCGGGCCCAGGCTCACCAGCCCCCGGGCGCCGGGGCCGCCCGGCTCACAGCGCCCTCAGGCATCGCGCTCAGCGATTTCAGCTCCACCGGGGCAGCGGCAGCAGAAGCTATGGTGGCACGAGCGGCTCAAAACGCGAACTACCGCCAGGGCTCAGCTTTGGGCTGGGTAG
peak_calling/CTCF_narrow_peak_159	AGGAGGAATGAGGGGCTTAGATTAATGGTCAGGCAGTGGAGGTTCAAGAAAACTCTTGGGACAACTAAGGTGGGAACAGATCAAGGAACTAGAGAAAGTGACTTGAGAAATCAGCGCCCCCAGCTGCCTGAGTCTGAAGGGTTCTGTGGGGAGCAGCACCACCTGCTGGCCAAAGGGAAGAACAGTTCCCCCTCTGAGACTTAGGAGGGCAGGCCTGGATTCCCAAGTGAAGCCTCGAATCAGAAAGGATAGAGTGGAGGACCAAGAAGCAAGCAGAAAAGAGCAAAACTGTCCCGTCACA
peak_calling/CTCF_narrow_peak_160	TGACTAAGAGCGCCCCCTTTACCCTCAAAAGAGCCCAGGTGCGCACCATGCATTGTGTGGAGAGTCCACACTTGCTGAATTTCCCTGACAGGCCTAGAGAGTGAACCCTCACCAGCCCTTGCCGAAGGCTCTCTGGGCCTGGACTGCCCCTCCCACCGCCCGTCTGATTTGCGGTAAAACATAACTTCCCTCTGGCCGGGTCTTGCTTCTCCCGCCGTCTATGCCGCCAGGGGCGCTGCGCTCAGGTTAGGTCCCTGGAGGGAAGGTGCCGAGCTGGGAGGTAGGCAGGTCTCTGGCCTGG
peak_calling/CTCF_narrow_peak_161	CTACCCAGAGCAAGAATGATCTATGATGAGAAATTAGGCCTGGGGTGAGGATTGGGTGATCAGGGGCGGGCCTTGTGTAGGTGTCAGATACGTTGTCTATGCTTCTAACCCCCTCCAGAGGCCACAAGGGCGCGAGGGCCCGGACAGTGGACGTGATCTCTGGTGCCCTCTGGTGGCAACGGTGCGCTTTCCTCGCTGCACTCTGGCACGGAGTCTGACTTCTGGGGTTTTTTGGAATCACCGCCATGTACTTCTCCCTACGTGTGTATTTACCCATGGAATTCACTTCTTCTTGTAGTAT
peak_calling/CTCF_narrow_peak_162	AGGGGTCAGGAGAGCAAGCTCCAAGGACTAGTTGTTTCTTGTCTGTCCTCCCATCCAGTAGGGCTGCAGAACTCTTTTGCCATTTAGGAACCGAGCTTCAACTCTCTGGGACATTTCTCACTCTGGCCACCAGATGGCAGTGCCGTTTTGCAGCCCTGTGCTGGCCTGGCTACCAGCAGGGGGTGCCGGCAGGTAAGGATTGTGGGTTTGGGTGGATTTAACAGAAAAGGGTTAAACACACACACACATTTGTTTTAAGGGGAAAACTGGCTCAGATATGATCAGGATGTATACTGATGAG
peak_calling/CTCF_narrow_peak_163	ATTGTTTTTATCGCAATCATAGGGATCATGGATTCTAAGCCCAGATTTAAGAGAAAGAGATAATAAAATAGAGGCCATGAAACGAGCTGCATAGCTGGTCTTTAAAAAAAAAAAAGGGAAAAAAAAAAAAAAAAAGAAAAGAAAAAAGGAGGTACTGCAGGTGTGTCTTAGCTATGCAAACAACTCCCTCCAGTGGTTAGTTATGAAAATGCACCTGTAAGAGCAGTGTAAGTGTCCTCCCAACTAGAAAATGTCAAGATTAGTGACATAAACTATATCTAAATCATAGTACATAACCACC
peak_calling/CTCF_narrow_peak_164	AGTTATTCCCAGAGGGAGCTGCCCTGTAGGGCAATTCTGGCAAAGCAGTTCTGGCTAGAGTCTGAGAAGACGGATAAGGCAGGCAGGTCAGGAAGAGGGAAGGAAGGGAGCAGGTGGGCGGGTGCCCCTAGCGGCAGCTCGGTGGCCAGCACTTGGTAAATGAGGGGCGCCAGCTAGAGGTCTGGCCCAGGGCTGCCTCCAGCGAGGAACTTGGCTCTTCTGTGGGTCTGAGGAGTCTTCTCTCCCTATTTTTTTCTGCCACTGCCCAGAGCTTCAGGGCCTGTGACCAGCCTTCTTCTGT
peak_calling/CTCF_narrow_peak_165	GTTCATGTTCAGTGACTGAATGGAGGATAATATCCATTACTACAAAACTGCCAGCCTCAGCAGAAGTGACTTTGAAAAATAATGATCACATCTTGTATATTTTTATGGTCTAAGGTGATGGGACAAGATCTGGGAAGGCTAGGGCTGCCTCTGGCTGCACTTGTGTGGTGAGGTCAGGGCGTCCCCTGCCGGCCTCAGGGAGCACTGCAGGCAGGGACCAGAGAGGCTGCTCCCACCCCCAAGCTACCAGCCTGGAGGGAGGACCTGGTGGCATTGCTTACTTACCCTACCTGGCCCTGAG
peak_calling/CTCF_narrow_peak_166	TCAGGGAACTTTTTTCATGTAAAGCCATGCAGCATGGAACAAAAAGCCAAGAATACGACTGATTTCTAAGAGATGCAGCCATTCTCTATTTCAAACAAACACACGGATACTCGGGAGCCACCAGCTGGCAGGCGGTGCAGCCCCAAGGGGACCCGGAGCCCAAATCGCCGCGGAGCCGCTAGAGGGAGCCCAGCTCCACGGAGCAGAGGGAAACTCAGCAGTCACAGATGCTGCCTCTTGTCTTAATTTTGTCCTTTAAAATTCTTGGATTTCTCTTGTGACGCACTGGACCCGGCATTGT
peak_calling/CTCF_narrow_peak_167	GATACTTTGATTTCCTTTGCTAATTCCAAGTAGCACAGCTTCCACTGAGGTCTCCAGTTACTCCCACGTGGTGCCTGGCCCAGACCTGCATTTCTTTCACTCCACCTCTAGGTGTCTCCACTCTAATCCAACCCTAAGGAGCCCGGGCAGGGACTCAGTCTGTGAGTACACACACCCCTCTAGTGGACAAAACACAAAGACACATACACAGCTGGGAAAGGACCACAGAATTCTCCATCAGGAACACCTCATTCACTGCTCTCACTCCGTCTGTACAAGACAAAGATATGCCATGGACCAA
peak_calling/CTCF_narrow_peak_168	CACACCCGGGCCTCCACGGATTCTGCAGGAAGGAGGGCTGGCCTTCACCTCCAGGGGACAACAACGAGGGCTGCTGCCTGGGCCCCTTTGGTTTGTGCAAGGCTGCCATCGTGTGGCCATCATGGGTATTTCCCTGAGAAAACTGCCCACACTGCACATCTAAAGCGCGCCCTTTTCTGCCATGGACTTTGGTTTGTGCAAGGCTGCCATCGTGTGGCTGCCGTGGGTATTTCCCTGGGAAAACTGCCCACTCTGAAAAACCATCACTCTTTACTGCCACTAAACAGATAGAGATTGAAAG
peak_calling/CTCF_narrow_peak_169	CTAGAATTCCCCACACTCCCTCCAACAACCCTGCAGTCCACCAGCCTGGCAGCTCCCTCAGAGTAAGCCCTTAACCTTGACTGAGAGCTTGCTTGCCTGCTGGTTGAGCTGTCACTAGGGGGCGCTGAGAGCCTGTGAGTACAACTGCCTCTCTGGGCAGACCAGCTATGAGGAATCAATCACCCAGGAGAACCAGAGCCCTCTAGGAGTTGATTATAAACCAGCATCTCCAAAATCTCAAATCTCAAAATCTCAAAATCTCAAAATTTATATAGCCACACTATATAAATTGTACAAGTCA
peak_calling/CTCF_narrow_peak_170	GCTCCCCTCGCGCGGGAGGGGCGTGGAGGGCCCGTGGAGCGGGGACGAGGGTCTCCAAGCGCCGGGCACGGGTGCGCTGGGGGCAGGCTTGCAGGCGGCGTCCCTCTCCCTCGCTCGCCTCTCGAGTTCGCCTGGTGCGCTCGCTCCTCCTCGGGTTTTTTTCCTTTTTTTTTTTTTTTTTTTTTTTTTTTTTTTTTTTCCGCTCAGCGGAGTTAATGCTGGTAAACAAGAGCCTCAGCCTCGCCGCGCCGCTGCCGCCGCTGCCACACACTGGGGGCTCGCGCGCGCGCTCGAGGCCGCG
peak_calling/CTCF_narrow_peak_171	GCCTGACGAACAAGGGCCAGGTGACGATGTGCATCTGGGTGAATGGGAGGAGGAGAATAACGAGGAACCCTCAGTACCCCTTCTGAGAACCCTGCCTGCCGATATGCGAGAGCCAGCTTAGAGGGCTCCGGACAGCCTGGCCCTGGGTTGGGCAGCCGCGCGGCCTCACGGTCATTCCGCCAGGAGGCGCTGTCCGGCCACACTGGCCGCGCCGGGCCGCACTCTGATTGGCTAGAGGACGTGGCCCGCGGCCACTCCCTCCCGCCCACCCTGGTAAGTGCCGCTCGCTCGCCAACTCCCG
peak_calling/CTCF_narrow_peak_172	TTAAACATGCATGTTCCAATGAATATGTCACAGTGAAGAATTAGGATAAAAAGAAGCAATAAAGTTTAAAACAACTCCATTAAACACAAAAGCAACTTTGGAGAGCTTGGAACATTAACTTAAATTCTTGTTGGGTATTTAGCACATGTGTGTACAAGGCCCGCCATCTGCTGGCAAGGTTTGGTACTGCTAATTTGGAAAGTACTCAAGAGGTGCTGGATTTTGGCAGAGGATAATCTACTTAATTTTGTAGCAAGTGATCAACATTAAATACTAATAACATTAGTTAGGTCTCAATTTA
peak_calling/CTCF_narrow_peak_173	CTGATTATTTAAAAACAAAAAACACAAAACTACCTTTTCAACTGGAAACGATGAGTCCACGTGTGCAGAAGAGCTCCTAGCCAGGTGAACTTCTTGGGCAGCTGCATAAATCCAACATCCTTGAAAAATAATGGCTTCTCTCTCTCTCTCTCTCTCTCTTTTTTTTTTTTTTTTCAAAAAGGAAAAAAAAAAGTTTTGCTCTCCAAGTATGAATTCTTTAAATAACTTCCTCCAAGGCCAAGTCATTTTTATAAAAGGCATATTTTTCATGTAAATTCCTTACAAAGAAAGGTAGAAAAAA
peak_calling/CTCF_narrow_peak_174	TACACCATCCAGGTGAATGGAGAAAGACAGGCAGAGACAATCCCTCTTCTCCTTGGTTCAGAGAGTAGACCTTGAGAGGATGTAGTAGACCCAGCCTTTCCAATCCCAGCAAGTTAGCTAAGGAGATAACGAGAAGGAACACATTGCCCCCTAGTGGCCAGATAAGGAAGTTGGTCTGCTGCTGCCAATTTTGAAAGCAAACTTACCTCCTGTTATTGGTGTCTTTCCCTGTCTGTCTGGTTGTTAGATTTGCCTGTTAGTAAAGCAGTAATTTTTGTTTCTCTAGTTTTCTGATATGGAT
peak_calling/CTCF_narrow_peak_175	CCAAAAAGACCTGCTGTTTCCCAACATAAAAGAATTGCCCTCCCTCCCCCAGCCCAGGAGAAGGGAGTTGAGAGCCTCTCTACCTTCCTGCAGTTTCTCTAGGCTGGCAGGCGCAGTCCCTTCACCCTCGGCCAGAGGGCGCCCTGCTCCAGCAGGCCCAGCCCCTGCCCTCCTGCCTGCCCCGCCAGCCCAGCCTCCAGGGACGCAGAGAAATGGAGGCCCCTGGGCTCCTGGCCCTCTGAGAAGAGTTTGTGGGCTTGATGAGTTTACTTTACCAAGTATCCCCAAGTATGACCCCAAC
peak_calling/CTCF_narrow_peak_176	TCAGTCTGATGTGTGAGGCTGGACTTCCAGGGGGACCACTAGAGTGTGCCCGGTGGCCAGGAGGTGGCACTGCCACACAGGTGCGGGATGGCTGTAGTGGAAGCTGGTGGAATCCCTAGCATTCTGGAGTCTGGGCATGGTCCCTGGCCCTACCCGGAGCACCCTTACTGCTGTCCTGCTCCCAGGTCTCTTCCTCTTTCTCAATGTCGATGGATGGCCTCTGGTGCGCATGTCAAGGGTGTGCTTCCCAAGGCAGGACAGCAGAGGGCTCCTTCCTCCTTTTCCCCTCACCACACCAGAG
peak_calling/CTCF_narrow_peak_177	TATATAGTGAAATTGTAAAAGTATGATAACGCCATATATTCGAATAACTATGTAATTCACGTAAATATTTTCCAACTTTTTATAAAATAAATCATTTGGAAACTGGCCCCTTCTGTGCGCAGCTGAGGACCAGCTTTACCGCACATTTCTGATAAAGCTGCTCCCGGCTCCGGGGAGTGGACACCAGGTGGCGCTGTGAGGTGCTCGCGCGAAACCTTAGGACCAATGCATCCATCCGTCTATACTTGCGAAGTGACCCAGAAAACAGGGGCCTACTCTCAGGCGGGATGTGGAGTGTGTG
peak_calling/CTCF_narrow_peak_178	TGAATGATTAATTCTACCCTTCACATGCGATCCTGCTTGAAACTGCGTGTGGTTTTTGTATTTGCCTTCTGGGGTGGAGGGAAGATAAATTGCCTGCCTCCCACTGGACTGGTGCCCGCAGGAAACATTGGAGCCACAATCAGCTCAGTGCTGCCCCCTGGTGGTTGGGGTGCCACCAGAGCCTGAGACTGCAGGAAAACCCTCCCCTGAGAGGGCTCCCATCATTTTATTTACTTTACTCAAAATACGCAGAAAGTTGTCTTTAGCAAACCAACCATTTATTTTTCCTTCGAATCAAATG
peak_calling/CTCF_narrow_peak_179	CTCCCTGGAAGGGTCTCAAGTACATGCAGGTGGCTCTGGGCCTCACTTTGAAAACTGCTGCTGTTCCAGAGACTGACCCCAGGTGGCGCAGGGCTGAGCTGAGTGAGCACAGGGGTGGGGAGTGCCCCCAGGGTGGGGGGAGAGTCCACCTGGTGCACTTAACAAACCTGAGCTTCTTTCTCACCAGGCTCAGATTCTGCACCTGCCTCATTCTGGCATGTGTCAGAGGAACAGCAGTAGTACCACAGGGCTGCCACGAGGAGTGTGCTCCAACCAAGGCAGACCTGACCTTGGCCCTCTC
peak_calling/CTCF_narrow_peak_180	CATAGCACCACCTGGTGCTCAACACATTGTGGAAGCAGTGGAAAGACTGAAGCAGCCTGCTTGAAGGTAAGGTTAGCATCTTCCCTGGAGGTGATGCAACAGGTGTGATGCAGTACCCAAGGTGACCACTAGGGGAACTGAGCAAATCAATGCGAGTAAAAGCACCCTGGATAAATACAACTGGAATCTTTAATAATGCAAAAGCAGCACACAAGAGGACAACATGAGAAACAGGAACAGGAAACAGGGGAAGACAGAAATAAAATGGAAGTAAGGCTTAACAAATCAATAATCACCAAAA
peak_calling/CTCF_narrow_peak_181	AAAAAAATGCAACGGATTTATTTCTGCACGATGTTCACGGCATTGTCCTGAATGTACCGATGATGCTTTCTGAAAAGCCTAAACTGACTTTCCTTTCTGCGGGCTCAGATGAAAGGCACCGCCCCAGCCTCCTACGTCGGTGCAATGCTGCCACCACGTGGTAGAGGTCGGAACACCAGATTCCCGAATACTGTGCAGAAAGACAAAATTCTTATTAAAGTCCAAAGGCCTGGAAGCCCACATCCACCCACGTTCCTGTGCGCACTTGTTTGGTCTTCCACAAGAGAGAGGACAGGGTAAC
peak_calling/CTCF_narrow_peak_182	AGACAGTGAACACACAGAAAAGGGAGAAGGAAAAGACAGGAACAGAATGGAGGAAATGAAGAAAAAATGAAAGACAAAAACAGACACTTAGAGTCGGGGTGGGGGGAGCGCCACCTGGTGGCAGATCTCTCCATACACACTTTCTCAGGAGCAGCGCCAGACCCTGGCCGTTTCTGATACAGGCCTGACCCCCAGTGCTCAGGCGGTGACTGGCACGTACTGGCCGCTCATAATAAAAACAGGTGACATTTATTTATTGAGCGACAACTCTGAGGTTTTCTTTCTTTTTCTTTTTCTTTTT
peak_calling/CTCF_narrow_peak_183	AAACAGCTCACAAAATCCTCCCTCCATCTTTAATTTTCTCCAGCCTGTTTCCATGGAGCTTGACTAACAGGTGTATTCCAGGGAGGGACAAGCAGGTGGCGCTGCAGGTGAGTGAGCAACTTACCCATCATTTGCATCAGGTGCTAGGACACCAAGCATCTGAGCTTCTGAAGCCACATGAGGGTCCACCTCTCAGCTTTCACAAACCTCTCATCGGCCTCTGGTGGGGCAGCTCCAGCCTCTACGCTGAAAACACCTGCTTGTCAGCTAGGGTTTGGAAAAGATTGGAGAGTAATTTTAA
peak_calling/CTCF_narrow_peak_184	GGTAGCTGAACATAGCAGAGGCTACACTGGACAGAAGGGATGGTGATGGCTTATTAAACACATATAGTCCCAGCCCAGGCAAGGAGGACACTACCTGCCATGCAGGGCCACATGGGGACAGCACTTACGAGAGAATGAATGGGCAGGGCTGCAGGAGTCAGGCTTTGTGGTCACAAGAGGGTGCAGTTTTGTCTTCAGGACTGTTAAACTGGTGTACCTAATAATTCTGTGGGCACGTAGGAAGCAAAATTCACTTGGCTGAGAACAAGGTGGGGTACAGTGGATCCAGCTGCTGGAGAAC
peak_calling/CTCF_narrow_peak_185	CTGTGGCACAAGGGGAACTCTGAGTTCCAATTTTCTGACCCTCCACCTTGTTGGCGTGTGTGGATGTCACTTGGAATGGGTCCCTGACCTGAGCAGTGCAGCTTGGTTAGCAGCATTCCTTAGTCCATCCACTAGATGTCAGTAGAAACCTTCCTGCTAGTTGTGACAATAACAACAAATGTCCTCAGACATTGTCTCCTAGGGGGCAGAATTGCTCCTGGTTGAAAACTAGATCAGACCATTCCCCCCGACACCCCCCCCCCCCCCGCAAGAGTTAATCAGATATTTCCACATGCTCTAA
peak_calling/CTCF_narrow_peak_186	GGCTGGGCACCGAGACCTCGGCTCCAGAGGTTAGTCCCCGGGCTAGGGGGGCGGGGCAGAGCGGAAACTGCTTGGGAGGTCTCTAAACCATTTAACGGGGCAGAGACTGCCTGGGAGACTAGAAAACAAAGCTGTCATAGAGGAAGGGAACAATACTCTAGGGGCGGGGAAGTGGAAAGCCGCCTCAGAGGGAACCTGGGAGAAGAGCCTGGTCTGCGCCAGTGCTGGGGAGGGGAGAGAAGAAGGGGTGGGTCCCCATAGAATACCCCCCACACCACAGCAAGCTTACAGGCCCGCTAGC
peak_calling/CTCF_narrow_peak_187	GCAAGGGCTTGCTTGTGGCTTGGCCGAGTGGTTGCCAACCACTGCTGCTCACAGCCTTTCCTGAGGCTCTGGGCCTTCCCTTTGCCCTGGGCTGGAGGCCAAGGCCCAGAGTGTGTGGAAGCGCCCAGGTTGGGGGAAAAAAAAAAAAAAGTCCAGACTGAGGGCCAAGATCACACTCGAGCCTGCACTGCCCTCTGCTGGGAATCCCAGTTCATGGCCACCCAGGACTGGAGAGGAGAGAACCTAAGGCAAGGCCAGGCCCAGAGACGGGCAGGCAGGCCCCGGAGGCCTGGGCAGACCC
peak_calling/CTCF_narrow_peak_188	GCACTTGGAACTCTTGTCTAGTCACTTATGATGGAACATGTAATGTGAGAAAACAGAATGTATACATGTGTGTGTAACTGAGTCACCACGCTGTACAGTAGAAAAAAATAAATAAAAGGTAAAAACAAACAGAAAACCCCATAAACTACCTGTGTGCATTTTTTTTGTCTTTTTTTTTTTTTTGTCTTTTTTTTTTTTTTTTTAGGGCCGCTCCTGTGGCAAATGGAGGATCCCAGGCTAGGGGATGAATCAGAGCTGTAGCTGCTGGCCTATGCCACAGCCACAGCAATGCCAAATCTGA
peak_calling/CTCF_narrow_peak_189	TACGTCTCAAAATGGAATTCACAGGTTCCTTATAATTCCACTCTTTAATCTGAACGACAATGGCCTGCGTACCTGTTCAAGGCTACACTTAGAGACCTTCAGCGGGAGGGGGAGGCCCAGGTCCCGCTGGGCCAAGAAGCCACCATCACCATCTGGTGGTGGATCTCGCACACTGCAGTGGTGAACCCCACTGCGTCCTCAATCCATTCTCCAGGAGGCAGCCCATCTGAATTCTTGCTAGTTTGGCCGCTCTGGAACAACCTTTGTTCTCTCCAACCCAAATCATCTTCTCAAACTTCCT
peak_calling/CTCF_narrow_peak_190	GGGGAATGAAGTGGGGGGGCCTTATGCAGGGCCTCCTGAAGCTGTCCACATACAGCTGTCCACTAGGGGCCACATCTTGCCTGGTTGTAGCTGGAACAGCAAGGGATGATGGGGCCATGATGAACACTGCATTATCCTTCCACTTCAGACTGCCTCCAGGTCTCTGCAATGTCAAGGCGGCTGTTTTCTTCAGGGCGAGGGAATGCAGTGGTTACCATGGAAACCAAGGCCTGGTGGGAATAAGAGCAGTATTCCTGCCTGTCCCTACTGCCTGTACGGTGACCTGGGTGTCAGGGACACT
peak_calling/CTCF_narrow_peak_191	TTTATCCCCCATGCTTGAGGGGAGCAGAGAGAGGGTTGAGTCCATTCCCCTGCCCTGGCCCTGCTAAGAGATTTGCACTCAGGCTTTCCAAGGGCATCTTCGGCCCTTGCCTACCCCTCCTTTGGCCACCTGGTGTCCCCATAGCAGCCTGTGCCTCATCGAGGGCTTTGCGGGCACAGGCGGTGACTTTCTTTATACCTTTCTTTATATCCTCATAGGGAGCCAGGAAATGCCAGCTAGAGGTAGGCCTAAATGGATGCCAGCAGGCCCCCTGGGTGGTTGTGGTTCAGAGAACAATGTT
peak_calling/CTCF_narrow_peak_192	AAAATCCCTGCCTGTTGTGAACTGTTATATCACCATAGCCACTAGATGGCAGAAGAGTTCAGATCCAGAGGGTTGTTGGGGAAGGAGGGAGGAGGGACCCAGCCAGCAGTTTGTCTATCTTTGGACGTTCCCTTGTAAATCAGGTGCTGTTTCTATGTGTGTTACTATTGTTTAAAAAAAAATCAGGGTAAATTTAAAGATAAAATTGGCTTTATTCAATGATTCGTGAGTTGGGCAGCATCCCATTTGGCAAATAGAAAAGAGCTCCAGATTGTGTCAGGCAAGGTCACCTTCCTTTAGT
peak_calling/CTCF_narrow_peak_193	TCTGAATTCTTTGGGTTGCCCAATGATCCAGGCTCAAACTTCTCTTGCAGATGTTGTCTCAAGACAGGGAAATCCGACCAGAGCCTCTGAGCCTCCCCCGCCCTCTGGAGCTTCTGCAGTGATGTGGCCTGGCCACCAGATGGCCCCACACAGACCACCGCAATCTTGGAAGAGGAGGTGAGTCTCTGTCCAGGAGCTGTTTTAGAGTGGCGGCTCCCCTGCCAGAGCGTCCACACTGTCATCCCTGTAGTCTCGAGTCACAGGGAAACAGCTCAGCAGGGGCAGCAACTTACCACAGTCA
peak_calling/CTCF_narrow_peak_194	CTCCTCCTGCCCATCACAGGCATCCACCACCCTCTGGTGGCAGGAATGCGGGCACCACCGGGAGGCCGGGCCTGGAAACACAGGGGCTGTCCCCTGGGCCACCTCAGAACCCTGCCGGGACCATTCCAGCTCTGCCACAGAGGGCTGGCCTAGCAGCACATTTCCAGTTTCTTCACTGTAATTCTTTCAAGGCATCATACCTGCAATGAAATGCACAGCTCTTTAGCGCCTCCGTGGTGATTTTTGACAAGGTGGACACCTGCGACCCCATTGTACCAGTCAAGCTATCACACGTTTCCAG
peak_calling/CTCF_narrow_peak_195	CAGCCAGCATTCTGGGGAGGGCAGGAAGGGGGCAGGGAGCACTGCGGGGGCCTCTCCTTCCCGCCGTCCTCCCAGACCCTTTCCCTGCCCAACAGGGCGCCACTGGCCTGTCCCACACCCTCTCTGCCGCCTGCCCAGTGACCTAATTATTGTTTTTTCTTCCAGCCCCGCAGAGGGGAAAACAGAAATTCCTGGTGGATGACACAGGCCCGGCGGCCGCCTGAGAGCGGAGCACGGGACCGGCTGGGCCGGCTTCGCCCGCCCTGAATCCGCCGCCCGCCCCGCCACCAGGGCCGCGGGA
peak_calling/CTCF_narrow_peak_196	TGTTTGTTTTGTTTTCGGAGCTGGCTTTGAAACACAGATGTACTCCGTCAAGTCCTGGTTAATTGCCTAGGCATCTTACCTGCAAATCTCACTGCGGCCACCAGAGGCGGTTATTTGCCATAGTTGATAAAGAGGTTGGCATTTCCAAAACATGTCACCTGGTGGCTGCTATTGGAATCACAGGACCAATGTTAACGATCAGCATTGATAAGGATAACAAGGCATAGGATTAAACATTCCATTTGCCAGAGAGCTCACCAACCTGCTTTAGTGTTTTTAAAGCCACAGTAGCCATAAACAG
peak_calling/CTCF_narrow_peak_197	ACAGGTATCTTTATGATCTAGGTGAGGAGAAACCCTGGCCGGAGGCAGGACTGGATAAGATGACCTCTGAGGACATGGAGAGCTGGAAAAGTAGCAAAATCCCAAACTCCACCTGGTGGGGAGTGCTGCATTGTACTATAAAAACCACAAGAGGGCGCCCTAGCACCAACAAAGACAGATGCCTTAAAAAAGTTCTCCCCTAGCTACTCAGCCAAGAAAGGCCTATCAGGATTTGTTACTTGTTTGCTTTCATTTTTAATATTTTTTTTCATTTTGAAACAATGTCATAGATAAAGAAAAG
peak_calling/CTCF_narrow_peak_198	ATAGGATTAATAGAGACAGAGGGGAAGGCCTCTAAGGTGAATGCTAGAAGTCTCAACTGTTGATCAGGTCCAGGGTGACTAACCCATACAGCAGTAACTGCAGTTCCCCACCTCTCCAAGAGACTGGGCCATCCCAGCAGCCACCACTAGGTGGCAACATGCCAAGAGGCTGCAGCCCCTCTGCCTGTCTATTGACATTTTTATATAATACAAACAATTCTTACCAAAAGTTGGAATCACATTAATAGTTTCCTAAATGAAAATTCTTACAGTGAAGTGTACCTCTCTAAAATTAAGTATT
peak_calling/CTCF_narrow_peak_199	TGCTGCTTTCTCTTTCTCACCCCACATCTAACCCACCTGGAAGTCCTGTTGTCCTTGACTTCAAATCGTATTGATTCAACCACTTCCCACCTTCATCCAAGGCCTGGACATGCCTGGAAAACTGCAGCAGCCTCCTATCGGGCCCCTGCTCCCACCTGCCCCCTGCAGTCTATTCTCCACATGGCCACTAGAGGGAGCCAGTTAAAATAAGGCAGAACAAGGATGTTCCCCATTCAGAACGTCCAGGGGCTCCAGTTGGCTCAGAAGATTAGACAGAGTCCCAACAATGGTTTGTATGACC
peak_calling/CTCF_narrow_peak_200	GGGCGTGAACCCTCAGGCTAGGAAGGAAGGTCGTTGTCAAAGAGGCTGGGCAGCTGGGCCAGTGGGTCAGGGGTACTGCTGGGACCACAGTCCAGATTGTCACAGGGGAGTCCCCTTCTCTCCAGTCCTTTAGACTGCCCTCTTCAGTCAGCACCCTCCTGCAGACGAAGCCCAGGACCCACAAGAGGGCGCAAGTGCTTGGAGGGGATGACACTTCTAGCCTGGGTTTCCAAACTGTAGCCTCAGACCACCTGGATGCAGCTGCTCCTGATACTTCTACAGGCAGCTGCCCTGTCCCAGC
peak_calling/CTCF_narrow_peak_201	TTTTGGTTGGAACTGGCTAAGGGCTCTTTAGTTTCAGGACGTGTGAATGGCAACTCAATCCCTACAGCCCACAGCCCCTGCGCGAGGAGGCGGGGCCTATCAAGCAGCTGTAACATGTGCACGCCGCCACCAGGGGGCGGCGGCTCCGCAGGAGAAGGCCCTCGCCTCTGCTCTGGCTCGCTCTTGCAGAGCCTTTAAAATCCACTTTGGAGGTGGACGCAAGGCAGCGTTTTGAGCCCTCTAGTGCTTTCCTCTGCTACACGCCGCTGCACTCTAGGCATTTGTTTTTTTGCTTCCACCT
peak_calling/CTCF_narrow_peak_202	TTCATACCAAGAAATAAAACTGATGAAGCTGTTATATTTAACAATAATAATAATAAAGCAGGCTGTCTTTGCTTGAGCTGTAAACTCTCTCCACCTGTAGCTGTAGCACCATCTGGAGGGAGAGTGAGAAGGTGAGCCTAGAATTGTTTTATTTTCTAAAGCAAACCACCAGTAGTCACTGTTAAGCAGCAAAAACTCCTTAATTCAGAAGCTATTTATTTCATCTCTAGTACAGTCTAGAGGTAGAGAGTAGTTGCAAATTGGGTAGGTTATTTGTGGCACTTTGTATCTGATCTTACTT
peak_calling/CTCF_narrow_peak_203	CTTTTCGGAAAGTAGATAGGGGGGCTGCAAAGAGCTAGGGCAACCCTAGGGACTGGTGACATTCCGTGAGCATCCCCTGCCAGCCTCAGTGCCATCCCTCAGGCTGTGGGACAGGAGTGCTGAACAGCAGAGGGCGCCAGAGGCCTGTGTCTGCTCTCCCCATCGTGGTGCCATCATGGTGCTGCCTCTAGAGGAGGGTGGCACTCAGGCCTTAGACAGGGAGTGATTGCAGGTCCTACCTCTCTTTAATGTCACTAGTTGTGGGCAGGAATTTGCGTGATGCAGCCTCACCCCTCGGGTT
peak_calling/CTCF_narrow_peak_204	CCAACTGGAGGGTTTGCAGCAAACCAAGATGAATCCTTTGAGGTGTTACTGGCTGGCTGGGCCCAAAGTTGCATTGCTAAGTGCCTGGCTCCACAGCTCCCTCTTCCTGCCGAGTGAGGTCACTACCGTGGCCGCGCAGCCCAGAGACTTGAGCACCCTCCAGTGGCTGCACCTCTCCTCTCCTGGCACCCCAGCCTAGTACCCACAACTCTCTGAAGACTGCCTGCATAGCAGCAGGTGGCCCTTCGGACACAGAAAGACACAGCAGCCCAACTGCAATATCTCTCAGCTCCTCAAGCCT
peak_calling/CTCF_narrow_peak_205	CATATGTTCTGAGCAGAGAGCATATTGGGACATGTGAACGCCCTGACCTTCTAAAGCATCGTGGTTTTCTGAAGCATCCAGGGCACTTCCACTGTGTTGGGAGAAATTGCCAGGCTCCTAAAAAGGCTCAGAGAGTTCATATAGTCAACCAAAAAAAAAAAAAAAAGAAAAAAAAAAAAAAGATTCAGGGAGTTCCCCTGGTGACTCAGTGGGTTAACAATCTGGCACTGGCACTGCTGTGGCTCAGGTCAGTCCTGAGGCATGGGTTCAATCCCTGGCTCAGTAAATTCTGCATGCTGAG
peak_calling/CTCF_narrow_peak_206	GACGGCCAGGACGGGCTGACCTTTGTTTTCTGGGGATCCAGGGATCCCGGGTGCTCATCCTTGTAAGGGGGCCCTCAGGGGTGCGGGAGTGGGTTGAGAGGCCGGTGCTTCCCAAGGTGACCGCCAGGGGGCGGCAGGAGCGGCTCCAGATGACAGCAAAAGGCCGTGAGTAGGGAAGGGAGGAGGGAGCGAAGGAGCACGGATCCCGGCTCTCGGGATAGCAAACTCTGAGGCAGAGCTCTGCGCGCGCCCGAGCAGCTGGCCGCCCGCGCAGCCCGACGCTGAACCCGGCCGCAGCGGG
peak_calling/CTCF_narrow_peak_207	CCAAAGTGGAATGATGAGAAATGGCCACAGAAGCCTAGGAACCTGCCCATCTTCCCTTTTGCCACTGCCTGGGACTGGAGATTCATTTGGGAAAGAATGAAATCTGTCCCTCACTGCCGTGTCCCCAGTTCCTGGTGTACTTTGCTGCCATCTAGTGGCCCAGTGGTATCTCAGCCTGTCAGAGCAAGATGAACCTACAGATCTGGCCTGTCCCAGCCTGAGGCTGATAGGAGAGGCTTCTCTGAGAAGCTTCTCTGCCCTAGGATGCTCTGATTCTGCAGCCAAGCTTCTAGGAGAGCAG
peak_calling/CTCF_narrow_peak_208	GAGTTTCTGAGAAAAAGCCGCTAAGGCAGCAGGACCGGCGCCCTCGCGGGCTAACCCGAGGGGCTGGGTGAGGAGAGGAGAAGCGCGGGGAGGGGAGGCTGGACACAGGCCGCAAGCGGACCTTCCCTCGTGGTCAGACCTCGGAGTGGACAGTAGCGCACACCTGGGTGCGAGGGGAAGGAGTGAGGACAGCGCCACCCTTTGGATTTTGAGGGAGAAGAGAAAAAAAAAGGGCAAATGGGTTAGATCTGTTGGTTGATAATTAGTCTCTTATCCAGAGATTGAGGGAGACTGAGTTCCA
peak_calling/CTCF_narrow_peak_209	AGACCCCGTCTCTTTTGGAATAAATTTTTCTTTTGAACCCTCAAATAATTGATCTCAGTATTCTGCTATTTTCCTCTTCAGAATCCTTCACATTTTTTTAAATTAAAGTCTTAAACTCGTAAAGGAAAAAGGACGTTTGCCTCAACTCTACACTGACCCCTACTGGGATAAAATAGCAAAAAAACTTAAAATCAACTGTAATAACTAGGAGTCAACGGTAGGAGTTCCTGTTTTTAAACAGAATACGTTTTCAAACTTATTTTTAATTGACACACACCATTCCAGAAAAATGACATGAGAC
peak_calling/CTCF_narrow_peak_210	CTGGGTAATTCAGCATATCCCTGCGCTGAAAGGAGGCTCCGAATGTCCTTACAACTTCCTCTGGCTTCTTTGTCCGGACTTCGGCTGAGGGCGAGACGCCACGAAGTCTGGCCGTCGGTTTGGTGGTGGCAGGAGGACCTGGCGCTGGGGGCGCTGAGCGCCGGCCGCGCTTCCGGAGCCCGGTGGGCGGTGCTAGCGGAACGGGCGGTTCCGGCTGCGGCGTAAACAAGGGCCAGCGGCGGCGAGAAGCGAGCTGGAGGCGGGGCCGTCGGGCTGGAAGCTGGCACCGGCCCCAGCCCCA
peak_calling/CTCF_narrow_peak_211	TCCTTGAAGCGAACGTGTTTGCATCGCTTTAGTGAAGTGTTTGAGTGTCAGGCCGTCATCAATTTGTTTTTCGTTGCTGGTTTTCGCACCAAAACCACTCGAAATAGATCCAAACTGTTCTCTTGAAACTGCATTCTTTCCTGAAAAGCTTACGGACTAGTTTAGTGACTTTGCCCCCTTGTGTTTCGGGACTCAAACCAGCCTCCATAGTGACCCCTGCTGGTCGTAACAATTTATGAGAGGAGTACTGGAAGCATTTCCCCAGGCGGGTAGTGAGGCTCTGTGTATCAAAGCCAGGAGG
peak_calling/CTCF_narrow_peak_212	ATCGGCATAGCGCACTGCAGCCCAGAACTCCTGGGCTCAAGCGATCCTCCAGCCTCAGCCTCCCGAGTAGCTGGGATTACAGGCGCGCGCCACCGCGCCCGGCAAGAAATCTGGACCTAGGAGGATTCTAGAGCCTACAGACTGAGTGTCGTGAGCAGCAAAATTCTCACCAGTAGACGGCGACTCTTAAGTTAAAAGGGCGCGTTCAGCATTTCAAAAGAAACCAGGAATTGCAGACTCCAAGAGGCTGCTGTAACACATATAGCGCAGCACTACTGCATCAAATGGCACAGTAAATCAT
peak_calling/CTCF_narrow_peak_213	GGGAAGAACTTTGGAATCGGGACTCGGAGGTGCCTTTTTTGCGATGGTACCGGACAGCCATTTTCTCCAACAGGTCGTGCGAAAACGAGCATCCCCTGCTGGCTCTGAGGGTGATAACAGCTTTCCGCAGAGGCATTTTGACCATGTTCCGGCAGGGGTCAGCGATGAGGCGGCTACAATTCCTCGAGTATCCTAAGTTACCTGGTGAATTTTTAACTGTAAAGGCGACATAAAATAGGAGAGAAACGTAAAATAGTGAGATGATAGAGCCAGTAATGAACACCAGTTACAGTTCGTCTAT
peak_calling/CTCF_narrow_peak_214	AGCTACTCAGGCAGTGGCAGAGGATCAGCATCATGCTCTTATGGGTCCCAGAGCCCATGGAAATGGAGTTCTGTCCCTTGGCTGGTGCAGGAGCAGTGAGATGTTCCTGAACAACAGAGGGCAGCACAGCACAGAGAACCTGGAGACCAGCTGTGGGCGCAAGGGGGCGCCGGCAGTGAAGTGTGCACTGACAACCCAGGACAGGGCAGAAGTGAGCATGGCCCAGGGTACTTGGGGTGGGAGGAGGAGGGGCGTCCTCATGGACACTGACCTGATCCACCCTCAACTCCTTGGCATTTCA
peak_calling/CTCF_narrow_peak_215	ACGTGAACGCCATGGCCGGGGAGGAGCAGGGAGCAGCGCCGGCGCCAGCGGAGAAAAGCGGCGCAGGGCCCTCTGGGTAAAACCATTCACTTCCCGCGGCCACAGCCCTCACCGCCGCCGCCGCTGCCGCCGCCACCGCCGCGGCGCCCGCCCTCCTAGTGCGCTTGCGCACCAGCTTCGGAGGAAGGCGCCCTCCGATGGCCGGAGTCGGCCTTGCACAGTGTTAGACAGGGTCCACCTAACCCTAACCCTAACCCCAACCCTAAAAGATTAAAATATAGCGAGTTGATTTCTTTGGACT
peak_calling/CTCF_narrow_peak_216	GCTCCGCAGCCCCATCCCCATCCCCCTCCTTTTCTGCGCGGCCAGGACCTAAGAAGCCCCTGCCGGGCCTCGGCCTCGCGCACTCAGCAGGTCCAGGTAAAGGCTGCCCAGCCCGGTGACTCAGACGCGCTGACAGGTGGCCTCGTCTGCCTCCTTGCCGCCCGGGGAGGCGCTCGTCTCCGCTCAAGGTCCGCAGCTGCAGCCCGCGCGCCAGACGTAGCTCGCCGGCTGGCCCCAGAAGTCTGGCGGCTTCCCCAGGGGAGAGCGGCGCAGGAGCAAAGGGCATCCAAGGCCCGACCCA
peak_calling/CTCF_narrow_peak_217	TGTTTAAAAATACATTTAATTATATTCCTTCTCTGCAGTAATATTGATACCATTTTTAGCCCATTGCAAATACTGTGATTTTCATTTAAATCATGTCCATTATCTTATTGACCTAGTTTTTATTTGGTGATCACAATGTTCTATTTCTGGATAGCTTAGCCCAGAATCTTTTTTTTTTTTTTTTTTTTTAATGGATACAGGCTTTTTGTGGAGTTTTTTTTTCTTTTTTTCTTCCATGTCTGCGTACGATGGGCTGCCTCTGTGTTCACGGAATTGTAGAAAACGGCACTGTCTTGTTCTC
peak_calling/CTCF_narrow_peak_218	AGAACGTCACCGGCCCCTAGCGTTTCCTCCAGATTGCCCAAAACTCCGGAAAACCCAGAGCTTTCCTCTAGCCCAACTGGAGGAAAGAGCCGCCCTAGGGCAAGCACAAGGGGCAGGGGGCCGCGGGGGCCTGGACGGCCGCAGTGCTACCGGGCCCCTCTAGGGGGCGCGCGCGGCCGGCCCGACCCAGCCGAGCCGACCCGAGGGAAGGCGGAGCGCGGGCGGGGGCTACGCGCTCGGAGCTCGACGCTTCCTGTTCCGGCGCCAGGAGGAGCCGCGCGCTGCTGGTGCTGCTGGTGCT
peak_calling/CTCF_narrow_peak_219	TTGTTGAACCCTGGCATTACTACCATTCTGGCTAGCCTGAAAGGTTGATCCTTTCTCTACAGGTCGTGCTCCAGCTTTCACTCTTCACCACTTGGGGGCCGGAGGATGCCTCTCCCAGTTCTCCTTTTTTAAGTCCCCAATTCTTCCCGTCCCCAGCCTCCGAAGTGCCACCGCATCCCGGCAGGGGGCGCTGCGAGCCCCCGGCTCCGCAGCCCCTCCCCTGGCCAACCGTCGATTGGGCCGGCGCGTGACGTCACGCCGTTTTAGCCAAACAAATGGGTTTCGGGGCGAGCGTTGGGCT
peak_calling/CTCF_narrow_peak_220	GGCTTACACTGCGCACACGGATCCTCAGGCTCACAGTCTGGGGCCCTTAGTGTAGTTCCACCCCACACCGCTGGGGGCAGTCGCGGCCCTTTCGCACGCCCGCTTTGCAACCCCCCTCCCGTCTCTGTCAGCTCCGACCAAGTCACCGGGAAGGGAGGAGGCCATAGAGACGACGACCCTGGGCGAGGCTTGGTTTCCTAAAGGAAGGGTGTCTCCTGTGATGCGCTACTGGGAAGCAAGTTATACTTCTGTAAACCCCGATGCGCCGTGCGCCGCCAGAAGGCTGCCCAGGCCTAGTCCC
peak_calling/CTCF_narrow_peak_221	TTGGTGATTGGTTTCATTGTTTTTTTTTGTTTGTTTTTTTGTTTTTTGTTTTTTAAATTAAAGAGTACATGTAATGAGAATGGCCAGCAGAGGGCCTTCAGATGAATAGGAACGCTTTTATATTCAAGTGGGATCTTTGCGCTTTTGTTCTCTTTCCTTTTTAAGAAAATGGAAAACAAAGAAACAAAACTTCACATTTTATGGGGAAATAGTTGCAAAATGCTACAGCCCCAATGTGTGCTGCTAGCGTCGCTGACTAATAGCACCCTCCATTTCATGGCAGACAAGGTACTTTAGCCAC
peak_calling/CTCF_narrow_peak_222	GGCCAGAGCTTTCCTGGAGTTTTAGTTGACTGCAGCGACATCTACTGACAAGTCGCAGGAAGAGCCATCTTTTCACTTGCCAGTTGCAGGTGGTGCCTGAGACTAGACCCCAGGGCACTCGCTCCGTTGTCACCCTGTCATACCACATAAGGATTTTTAGAGAATGTTATCTCCATTTTACAGATAGAAGACTTGAGTGTATATTTCATTCACAAATCCCACAGCAAAGGCAGGGACAGAGGCTTCGAGAGCGCCCCCTAGTGACAACACCCCTCATTGCAGCCTTGCTGAATGAAGAGGG
peak_calling/CTCF_narrow_peak_223	GGAAGAAAGCTTTTCTGAATGGCAGGATTGCCCTGAGTGCATGTGTGGAACTGTATACATGTTAGAAAAGGGCATCGTTCCTTCTCTTTACTGCCATCTGCTGGAAGGTTGTCATAATACACAAATGGAAGATGTCCACAAGGTGGAAGGTGCCGTGTTAGATTCGGGCACCTGTGCATTGTACAACCTACAAAACTATACGTAGGCTTGCTAAACTACTTCATAAAAGCATTTTTTTTTACATGAGAAAAAAATTAATTCTAAATTCTGTATGTAATAAAACGACAAAAAATTATACATG
peak_calling/CTCF_narrow_peak_224	GCTCCGAGGACGCTATGGGCACCGCGCCCACGCCCCCTGCTGGCGGGTTGGGCTTCCCGCGCTCGTGGTTCCGCGCTCAACGCTCAGCTTGTGGGACTGCCCGCGGCCGGATGCCCGGCGTCCGCACTGTCCTCGGCCTTCTGGCAGCCCTGACAGCCTGTGGCGCCGTGGCCTTCTTTGGCTACTGCGTCTACTTCGACCGGAAGCGGCGTGGCGACCCCGCGTTCAAGCGCCGCCTGCGGGAAAGTGAGTGCGACGGCGGCGGGGCGCGGCGGGGCCGACCCGGCCCATGGGGCGAGGA
peak_calling/CTCF_narrow_peak_225	GAGGGGAGCAAGGCTGCATGTCAGGAGAATTCCCGGCCAGTCAGTGTTTGTGGTACTATTTTCATTTGTAGACTTGGCATTTGTGATTTGAACCAGATGCCTTTTGAGGTTTTTTTTTTTTTTTTTTTTTTTTTTTTTTTTTTTTTCCCTCTCCCAGCCATAGGAAGCACTAGGTGGCGGTGTGACACTCCAATCTGTCACCTTTGGAAACCCGAGTTGAGTTCAAATCTTGATGGAGCTTCCCTTGAGGGTTTTGGATTCTGCCAGCTCACATTATACTTGGCACTGGCTATTAGTATTA
peak_calling/CTCF_narrow_peak_226	GGCCCGAGGAAAAGCTCCCAGGGCAGGGAGAAGCCCAGGGCCGCCAGCCAGGCTCCCGCAAGCAGCTGCAGCGCGCGGCGGCGCCCGATCTTGTCTCGCGGTGGCCGCACGATGGCGCAGTAGCGGTCCAGCGAGATGAGGGCAACGCTTAGCGTGGACACGATGCCGAAGCACGAGCTGAAAAAGCGGCTGGCTGTGCAGAAGCCGTGCCAGGGCCGGGAGGCGGCAGCAGTGGGCGCCGGGCCCCCGGGCGGCGTGAAAAGATCCAGGAAGGCGGCAGGCAGGCAGAGCAGCGCTGTTA
peak_calling/CTCF_narrow_peak_227	TATCTCACTTAGGTTTAGGTGGTTATTAGTGTCGGTTACAATTTGAAATTGCCCAAAGAATTCTCAATTAGGTGTAAATCTGGGGAAGGGGCGATGGTGCCAGGGGACCTGCAGGGCTGCAGTGACCTACTGTGTCCAGAAGGTGGCAGGAGAGGGCTGTTACACTGATAGAGCTTGTGCTTCTGAAATGTCCAAAAGCTGACAGCAGGTGGCTCAGAGATAGACTGGGTTGGCCTAGGGGCCAAGGTTGACTATTATCTCCTCAGCAGGGCAGCAGATTTCAGGAATCTCAGTGCCTAAT
peak_calling/CTCF_narrow_peak_228	GGGTCATTGTCCGCGCGTTAGCCGGGGCGCCGACGCGCGTCCCTCCGTGGCGCGGCCCTCCCCGGGGCCCGGAGCTGCCGCCGGGAAGGCCGCGGCGGGAAGGCCCCCTGGAGGCCTGCTGGGAAATGGCGGCCAGAAGGGTGTGCGCGTGGGTCCCCTGGCGGGGGCGGCCGCAACCGAAAAGGTAGGGCCGGAACTCTGCTCCCCAGGAGAAACCCAGAGCGGGCCCGCAGTGCCCGGAAAGGTGAGTTTTTCCTCCAGAAGTCGGATCGCGACTCAGGTGACAACTCCACACACCCAC
peak_calling/CTCF_narrow_peak_229	TGAGTGCTGAGACTCAGTTTGTATTCTAAATGTATTCAAAAAATAAAAATAAAAAAATTTTTAAAATGTATTCAATGCTTTCACTGAGATGCTTCTTAGATATCTTTAGCTTGCAAAGCTGTACTGCCTTTTTCCTGTGATGTGAGCACCACCTAGCGTACACACTAAAAACTCCCTTTAAAACCAAACCATATCTTCAAAAACCTGCCTTCAGAACATTGTCCTTCCTTAAACAAATGAGAATTCTCAACAATAGTATTTTAACTGAGAGAACAAGAATTTCCACTTTCAGAAATTATAC
peak_calling/CTCF_narrow_peak_230	GACAATTTGGACCAGAGGTTCAGAGGCACCGTAACCAATCCAGGTATTCTGAGCATGTCCTGGGGGTTCCACCAACCCATCATCTACGCCATCTCTGAGCCTGGAGGTGCTGCCAGTGAGGGGCTGAGTGGCTCCACTGGTGCTCTGGCGCCATCTGGTGGCCATCAGCTCTAACATCAGCTCTCTGCTCTTCCTCCTGTCTCCTCCCTCAGTAGAAACCTGGGGCTGCACTGGCCTTGGGCACTTGTTAGCTGGATTTCCTTCCTCCTCTCCCTCTAAGCAAAATGAAATGCCCTACAGG
peak_calling/CTCF_narrow_peak_231	CTGGTGAAATGGTGCATTTAATCAAGAGACGAAAAATTAATTTTTATTCATGTTTTTGCAAATGCGTCCAGCGGGTGCAGAGACATGACCTTAGATCACCGAGATGCCAGGTTAGGGCTCCTGGTTCAATTTTTCCTTTGCAGCCACTGAAGATAGAGGATGGCTTCTATCCTCCTCCCAACACTAGAGTGCGCTGTAACGTCGCTCATTGACAGCTGGACTTCACCGCGCTCTCCCCACTTCCCTTCTCGCTGCACTGAGTTTCCGGTGGCTCTCGGAAGCCGGGGCCCATAGGTGCAGA
peak_calling/CTCF_narrow_peak_232	TGAGCGAACCAGTTGTCCGCTCAGGTATAACAAACCTCATTGTTCCTGCACTTGACCTGGAGAGCTAGGGCAAATCCTATTCCTAATTGCTGTGAAGATTCTTTCAGACAGAGGGAGCTATTCCTGGAATTGGCTTGTTACTCATTGACCTCATCGAAACCTATTTGGGTTGCCTTAGACAGCCCTCTAGCGGTTTCCTTGTATAACACACTTCCCACAGTGCACAATGTCTTAGTGATTTGTGCAAGTATCCCTATCTCCTCAGATGCTTTCGCACTCACAAATCCACTCAGCCTCGTGG
peak_calling/CTCF_narrow_peak_233	TCAATAGTTCATAATAATATATATGGAGGGAAAGGATAAATTAATATGTATGACTGATTCACTTTGCTATACACCTGAAACTAATACAGTATTGGGCATCAATTTAAAGCAAAACCAAAAATGGGCTACTCGGCAATTGCATATTTTTGCCACTAGAGGGTGCTCTCTAGAATTTTTTTTTTTTTTTTTCTTTTTTAGGCCAACCCCAAGGTAGCTTACATGTTTGAAAACATGAAACTCTAATGTTATTTCAAGTTAAAATGACCATGAGCCTTCTTAATTTAAATGTATGGTAGAATAA
peak_calling/CTCF_narrow_peak_234	TAAAAAAAAAAAAAAAAAAAAAAAAAGGATTCTAGCCAAATTTTTCTCAAGAGATTTTAAACACAGTAAAGAATTTGTTTCCCTCTTCCAACAAATTTCTTGAAGGTGTTCATTTCTCATGATCCATTTTCTCCATCACACCTCACATCCCAATCTACTGCCTGTTTTGAATGGGATATGGGAAAGCGAAATCGCAGTGCCTAAGAAGTGCATGAGCGCCCTCTCGTGGGTCTTGGTGGTCACTTCTGAAACTAGAAGCTCCAGCCACTCATATTAAACATAAATGAATTTAAAATTGTCT
peak_calling/CTCF_narrow_peak_235	GTGGCGGCGGTGGAGATGCGGGCCTGGCCAACGCCGCGGCTCGGGGGCAAGTGGAGACCGTGCGTCAACTTCTGGAAGCCGGTGCGGATCCCAATGGACTCAACCACTTCGGGAGGCGCCCGATCCAGGTAGCTGGGGCTCTCGGACCTCGCCGACAGGGGGCGCACGACAGGTCCCTCCGTGGAATGCGGCTGGGACTGAGATCTCCCAGGCGGTGTGTCTCTCGCTGGAGTGTGGAGCTTAGGTGTAAAGCAGGTTTTCACCATCCAAAAAATTCTAAAGAAAGGGATTGGGAAACCCA
peak_calling/CTCF_narrow_peak_236	AAGCCCTTGTTGGTTGCATTATTTGCAACTATTTTCTCCCATTCCATAGGTTGTCTTTTCTTTTTTTTATGATCTTTTTTTTTTTTTTTTTTTTTTTGCTGTGCAAAAGCTTTCAAGTTTGATTAAACAAGTTTGTGATGTTGCTGCCACCTCATGGTACACTGTTGAAACTACAGGTTACTTATTCTATCCAACACAACATTTTCCTATTTTGTTACAACTTAACATCATAAGTAGTGAAAGACTAACCAATATAGCAGTTTTCAAATCAGCAGAATGTTCATTTAAATCAGAGGGGTTT
peak_calling/CTCF_narrow_peak_237	GTTCAGCAAAAGAAAATGAAAGCTGGGAAATATGCTAAGGAATTTGAACAGCAGGGGGCAGCAAACATTAGTTTTTCTTTTTTTTTTTTTCCCTAACCCTACCAGGTCAACATTGTCCAATACTTGAGTCATATCGACTTCATATGAGAAAGAGAGTGAGAGAGGTGTTATAATTTCAAAAGTGACAGGTGTGCCTGGCTTCAGTTGTTTGTGGAACAAAAAACAAGATTTTTCAAAGTCTTTTCCCAAGGACCCCAAATTGCCAATAACCAGCAGATGGCAGCACTTTTTATGGGTCAGG
peak_calling/CTCF_narrow_peak_238	CTCTATGCCAGACAAGTTCTGGCCAAGAGAGCAAGCATGGATGGAGCAGAGTATCACTCCTGCCAGAAGCTTATAGATGTGGGCCATTGAGAATTTCAGTGATTCACGAGAGAACCGCCAGGGGGCGCGCGGGTACCGCTAAACTGTAAGTAAGAATGTTCCTTCCCCGAACCCAGGGCAGCGTGCTTCTCTAGGCGGCTGCAAGAGGGCGCAGGATGTCCTTTTATCGGGTTTGTTTTGGAAACACCGACTTTTAGAGTTTCAGCGGGACTGGCAGCGCGAGAGAAAGATCTGATCGTCT
peak_calling/CTCF_narrow_peak_239	CAAGAGTGCCAGCAGCAGTGGAGGAGAGTATCACCCCTGCCAGGAGCAAATGGATGTGGGTCATTGAGAATTTCAGCCGATTCATTAGAGGGCCGCCAGGGGGCGCGCGGGCACCGCTAAACTGTAAGCAAGAACATTCCTTCCCCGAACCCAGGGCAGCGTGCTTCTCTAGGTGGCCGCAAGAGGGCGCAGAATGTCCTTATATGGGGTTTGTTTTGGAAACACCGATTTTCAGAATTTGTAGTTGCAGCCGGTCAGGCAGCGGGAGAACAAAAGCTGATCATCTTCACGGAGCAAGTTT
peak_calling/CTCF_narrow_peak_240	AGTTCTGCCCAAGAGAGCAAGCAGGAGTGGAGCAGAGCATCACTCCTGCCACCAGCAAGTAGACCTGGGCCATTGAGAATTTCAGTGATTCTTCGGACGGCCACCAGGAGGCGAGCGGGCACCGCTCAACAATTAGCACAAATGTTCCTTCCCTGGAACTTCGGGCGGTGTGTTTCTTTAGTTGGCCGCAAGAGGGCGCAGGAAGCCTTTTTATCGGGTTTTGGAAAGGCAGACTTGCCAGGTGTGCTTTCAGCGTCCCTGGCAGCAGGAGAGAAGGAGCGTCCCCAAGTCGCTGAGCAAT
peak_calling/CTCF_narrow_peak_241	CTGGTCAAGAAAGCAAACAGAGATGGAGCAGAGCATCACTCCTGCCATTACCAAGTAAATCTGAGCCATTGAGAATTTCAGTGATTCACCAGACGGCCGCCAGGGAGCGCACGGGCACTACTAAGCAATTTGCTCAGAGGTTCTTTAGCTGGGTCTTCGGGCAGCGTGCTTCTCCAAGCGAGCGCAAGAGGGCGCAAGATATCTTTTTATGGGGTTGGTTTGGGCACTCCAGACCTGGGCGTTTGCACCTTCAGTGGGTCCTGCTGTGAGAAAGCAAGGGCATCCTGGCCTCGGAGAGCAA
peak_calling/CTCF_narrow_peak_242	CTTGACTAGGGATCCCAGACAAGTTCTGGCCAAGAGAGCAAGTAGTGGCGGAGCAGAGCATCACTCCTGCTACTAGCAAGTAGATCTGGGCCATTGAGAATTTCAGTGGTTCTTCAAACGGCCGCCGGGGAGCGAGCGGGCACCGCTCAATAATTAGCCCAAATGTTCCTTCTCTGGAATCCCAGGCAACGTGTTTCTCTGGGCGGCCGCCAGAGGGCGTAGGATGTCTTTTTATGGTATTAGGGAAATGCTGACTCCCAGTTTTTGCTTTCAGTGTCCCTGGCCGGGGGGGGGGGGGGGG
peak_calling/CTCF_narrow_peak_243	TTCTGGCCAAGAGAGCACTCAGTAATGGAGCAGAGCATCATTCCTTCCAGAAGCAAATAGATGTGGGCCATTGAGAATTTCAGTGATTCACGGGATGGCCACCAGGGGGCGGGAGGGCACCGCTTAACTGTAAGCCCGTATGTTCCTTTCCGGAACCCTGCGCAGCGTGCTTCTCTAGACGGCCGCAAGAGGGCGCAAGATGTCCTTATGTCGCGTTGGTTTTGGAAACACCTACTTGAGAATTTGCAGTTTCAGCGGGTCTGGCAGCGTGAAAGAAAAAGCTAAGCCTCTTCACGGAGCA
peak_calling/CTCF_narrow_peak_244	CTCAGCGACTTGGGGACTCTCCTTCTCTTCTGCTGCCAGGGACGCTGAAAGCACACCTGGCAAGTCTGCCTTTCCAAAACCCTATAAAAAGGCTTCCTGCGCCCTCTTGCGGCCACCTAAAGAAACACACCGCCCGAAGTTCCAGGGAAGGAACATTTGTGCTAATTGTTGAGCGGTGCCCGCTCGCCTCCTGGTGGCCGTCCGAAGAATCACTGAAATTCCCAATGGCCCAGGTCTACTTGCTGGTGGCAGGAGTGATGCTCTGCTCCACTCCTGCTTGCTCTGTTGGCCAGAACTTGTC
peak_calling/CTCF_narrow_peak_245	CACCACAAAATTGCTCAGTGACTTGGGGACTCTTCTCTCCCGCTGCCAGGGACACTGAAAACAAAAACTGGCAAGTCAGCGTTTCCCTAATACCATAAAAAGACATCCTACACCCTCTGGCGGCCGCCCAGAGAAACACTTTGCCTGGGGTTCCAGAGAAGGAACATTTGTGCTAACTGTTGAGCGGCGCCTGCTTGCTCCCCAGCGGCCTTTTGAAGAATCACTGAAATTCTCAATGGCCCAAATCTACTTGCTGGTGGCAGGAGTGATGCTCTGCTCCACTCCTGCTTGCTCTCTTGGC
peak_calling/CTCF_narrow_peak_246	CAAGTTGCTCAGGCCTCAGAGCCTTGGTTCTCCTGCTGCAGGGATCACTGAAGAGGTCAACTCCAGTCAGCCTTTATCCAACAAAGAACCTATCCTGTGCCCTCTTGAGGCCACCTACAGCAGCACTCTGTCTTACCACCCTGAGAAGCCACTTTGTGCTAATTGTTTAGGGGGTGTCCGCGCGCCCCCTGGCGGCCTTCCAGAGAACCACTGACATTCTCAATGGCCCAGATCTATTTGCTAGTGGCAGGAGTTCTGCTCCATCCCTGCTCACTCTCTTAGCCAGAACTTGTCTGGGATC
peak_calling/CTCF_narrow_peak_247	CTGCCATTCCCACTCCCACGCCTCGCACCGTGTTGTAGAACTCGGCGATGGCAGGCACGATGGTGTAGTTGTCCTCGCACCAGTCCACCTCCGAGCTGCCAGCCCGCAGCTGGTCCCACCAGTGCGGGGCGCTCATGGCCGCTCCAGAGCATTGGAGCAGCTGCTCCCGCAGCCAAGAGGAGGCCAGCGCTACTGCTGGAAACCAACGGTGGTGGTGGCAGCAGTGGCTGCGGCTTTATGCACCACGGGACAGCCGCCGGATGTGGCGCCTTCTAGGCCAGCCTCTCCGGGCTCTGCTCTG
peak_calling/CTCF_narrow_peak_248	TAGCTCTGATTAGACCTCTAGCCTGGGAACCTCCATATTCTTCAGGTGCGGCCCTAAAAAGACAAAAAAAAAGGCACTTTATTCTCAATGTGCCTAGTGCCACCTTCTGGAAAACTATCATAATAAATATGGGAATCAATGACGTTTATGAATGAAAGGTGCCCCCTTATGGTTGAATGGTGAATAACCTGCAAAAATTATGCAAATCCCTGGAATCCTAGCATGGTCATTTGGTTTTCTTAAAGAGAATGTCCTTGCTGGGAGGGACTATGGTTGTCTCATTAGTTTCATATGTAGTAAA
peak_calling/CTCF_narrow_peak_249	CCGAGTTGCTGTGGCTCTGATGTATGTAGGCTGGCAGCTGTACCTTTTCCACCCCTAGCCTGGAACTTCAATTTGCCACTGTGCGGCCTTAAAAAAAAAAAAGGAAACTGAGACGTTTTTATTTTTTCCACTAGAGGGAGGTGTTGAACTTAAAATGTTTTTAAATGGAGCTTGTTTCTGAACTGACATTTAACATAACAGTAAATCACACTGTGCTGTTAGAAAATAAACTTGCTTTCTTTCTATATCTTTCAGAAACACAGCCCCAAAAGTATGATCATTTATATATACTCATGTAAAT
peak_calling/CTCF_narrow_peak_250	GCCAACTCCTCCCCTAGACTTGCCATTATGTAAACCAGTAATTTTTTAAAAACTTTTTGCTAGTTTGAATTGAATTCTCGAAACCTGAGGACAATTGGTCTTCCCAGGGCCTGTAAACCCTGGTCCAAATCCCTCAACAGGGGGAGCTCTCACTCCAGAGAAGGAGGTCACATTTCAGGTGAAAGAAATTTTTTTTTTTTTTTTTACCCAGATCTTGGTTTTATTTTTTTTATTTTTTAATAATTTTTTTATTTTCCCACTGTACAGCAAGGGGATCAAGTTATCCTTACATATATACATT
peak_calling/CTCF_narrow_peak_251	CTGTAGTTTTATGTACTAGAGACAAAAATTTCCGCTGAGGAATTGCATGTGTGTATGTATGATGCTGCTCCACGTGGCTAAACAGACGCACCTATACCTTCCACTTTTCTTTTTGGTCCTTGAGCTACCCAGAAGGGCCAAGGGAGATTTCAGTGGGATGCGTGGCAGGCACCTCTCGGGGGCCCCCTGGTGGAAAGTTTAGGTACTACTTGCCAAGCTAGGCCAAGCAAGAGGCATACTTTCCTGTGGGAGATGCTGCAAGTTCAGAAGGGAGTCTTTTATTTGTTTCTTATGTACACAT
peak_calling/CTCF_narrow_peak_252	TTAAAAAAAAAAAAAAAAAAAAAAAAAAAAAAAAAGCAGCAACAACAACAAAAAAACATTTTTGAGAAAGTGAGGCATTTGGGGAAAATGCGTATATGGTTATGAAACCAGGCTATTTAATTTGCGGGATACGGGGTAGACAACTTTCAATAGTGCTTTTATTCTACTGATACACTGTTTAGGGTGCTTTCCTGAAAAAATAACCAGATGATAACTATGACTGATGAATAAAAGGAAGCTGTTCCTAATACTCCAAGAAATATTGTCGATTTGTTAAAGACCTTTCCATTTAGTTTAAATT
peak_calling/CTCF_narrow_peak_253	CCCACAAAACAACCGAACAACAACAACAACAACAAATAGTATTATAATGGACTTTGCTGAGAGACCAGCATTAATTGGCTAGGATGCATCTAACTTTTTTGAAGTGAACACTAGAGGGCAGCATTCAGACAGGTTTTTTTTTTTTTTTTTTTTTTTTTTTTTTATGTCTTTTTGCCATTTCTAGAGCCGCTCCTGCGGCATTGCATATGGAGGTTCCCAGGCTAGGGGTTGAATTGGAGCTGTAGCCACCGGCCTATGCCAGAGCCACAACAATTTGGGATCCCAGCCACATCTGTGACCT
peak_calling/CTCF_narrow_peak_254	GTCACTACAAGGTTGCCCCACGAATTACCCCTGTGGACCAGTTCAAACCTGCCTTGAGTTTGGACGTGGTGCTGCCCCTTCCAGTTCCCCAGTCCCAGGGTTAGAGCTTGGACCAAGTTACACCTTGCTGGTGACTGTCTGGTTCTCTGCTGCCACCTGGAGGGCCTTGGCCCCCTTGCACCACAGGCCCACCTGACGAAGCAGCAGGGCCTGACTAAAGAGATGCCTCTTTGATCTTTTCAAAACCCTCTGGCTCACAGTGGGGGCCAGAATCCTCTTTACTCATACTCCTTGGAGCTTA
peak_calling/CTCF_narrow_peak_255	AGAACCTGGGTCGCGCGGCACGGCAGGACAGGCCAATCAGAAGAAGTTTGGCCCTCTGCAGTTTCCGTCCGCTCACTAGGAGGCGCTGCTGCGGCCGCCGCGGCTCCTGGGGCTGTCGCGGGCCAGGGCGGTTGGGCTGGCGGTGGACTCTCGTGGCCATGGAGTGGGGTTCGGAGTCAGGGGCCGTGAGGCGGCACCGCATCGGAGGGGAGCATCGGGACGGCCCAGCGCCGGCGCTGCAACCTGAAAGGGAGGCCGCGGCGCAGGAGTCCCTGGCGGACGCATGCGGCGGCGGCGGCGC
peak_calling/CTCF_narrow_peak_256	TTCCACATGTTTTTCTTGTCTAAGCCTTCATGTCTTCCGAAATCAATTTATCCATGCAAGTGGGACAATGATGGACAAACTGGGTAGAAAAAAAAAAATCAATTACGTGGCAGTTGAGTCTTGAATTCCTGTAAAACAGTTCCCCTCTTCCTCCTCCCTCTCACATAAAAGCATGTATGTTGACACATCGCCATCTGCTGGTATCTGGAATCACAGTAGCTGAATATTTGCTTTATATTTGTGTTGCCTTGTCCAGTGCTGCTCATTTCACTCATTCATTCCGAACACGTTCATTGTGTGC
peak_calling/CTCF_narrow_peak_257	TCATGGTGATGTCTGTTCCTCGTGACTGGTGGTAACCTTCACAAGACTTTTGTAAAGTGTGTGCATGGCTGCATGCACCTCCCCCTCACCTTTATCATATACACTGGTATTATTTCCCCCTGCCTCTTGGGGGCGGTATTTCAGAGCTCTGTACCTGGGCTGTAGTTACTTGGATAAACACAAAAGATGACACAGTCGTCTGTGAATGCAGCCAACTCCAAGGGTGAGTCACAAAAGGAAGTCCTAAGGGAACTCAGGCTTTGAAAACACAGGATACTTGCCCCACAGCTGAGGTGCATAT
peak_calling/CTCF_narrow_peak_258	CTCAGGAGACTGGAGCGGGGTGGGACGCTGAGAGCAGGAGAGCGAAGGCGGCGCGGGCCCTCCAATACAGCGCGGGCCCGCCGCCCCTGAAGCACCAGGAATGCTAGAAGCCAGCAGATGGCTGCGACCGGGAACACCGCTGGCGCCTCAGAAACGAGGAAAAAAAAAAAAAAAGAAAATGAAAAAAAAAAGAAAAGAAAAAAAGGGGGGGAAAGAGCGGCGGCACATCCGGGACCCCTCCGCCCGCCCCGCCCCGGAAGTGACGTTTATCTCGGGCGGGCCCACTCTTCAAAGTGGATTT
peak_calling/CTCF_narrow_peak_259	TGCCCTGGGTCAAGAGGAGAATCACCCCATTGTCTTTGTTGCTGCCTCACTATGCTTGGTGTGAGCCTATGCACTGAGGAGCCACAAAAACAGGCTGTGCTTGAAGATGCTCATGCTACCATCCTGCCCACCAGCAGGGGGCAGCAGGCGACAGTGGGGGTAGAAACACTTTTTTTTCCTTATAATTACAAATGAGCAGTCATGTAGCCTGGTGTATGTTTTGACGACCTGCAATTTGCCAAGGATCTTGACCTTCCTCTTGGGGAGGGAACTGATACTTCCGCCTTGACCACCCTTGAAG
peak_calling/CTCF_narrow_peak_260	CATAAAACAAAGCAGACAAGGCAAAGTTACACCTAATTTTACTTGCTCCTGAGATATTCACCTATAGTTAAATCCTAGTTAAAAACCTGGGGGTGCCTAATAGTCCCTTCCACTTTCTAGTCTCTGACTTGATTGGAAGAGCAGGGGGAAAAAAAAAAAAAACACCTGTGGGAACAGTGCCCCTCTGTGGCTTAGTGTGGTACTGCACCCAGTTTCCTCTATACTGAATTTATTTTATTTTTACTTTTTCCTAAACCCTATATTTAATAAATTGTCCAAAAAACCCACTCTTATGAAAGGA
peak_calling/CTCF_narrow_peak_261	CCACCTGCACTGGCGGAGGTGACTCAGGTTTACCAATATCTCAGGTCAAGTTTTTCTTTGCCCATCCACCTGCTTCTCTGCAGCCTCCGACTCTGCCTTCTCCTGCCCTCCACAAGAGGGCGCAGAGTTTCCCAAAACCTAGTCTCAAGAGACCCGCTGAAACAGGACACGACCACTAGAGGGAAGTAGTGAGGTCCTTACGCTTCATTCTTCCCTGAGTGTCAAATCAGTGGTATTTATTTGCTTTTTGACGTCATTTTAAAGATGCTTTCATCTGAGAGACATACTTTATCATATATGG
peak_calling/CTCF_narrow_peak_262	CTGGAGAGGATCGAAAATTCGACCTGGTTACGAATAAAGAAAGGAGCACAGCGAATTCCAATTGCCCTTCGGCGGAAAGAAAGCCCAGTGGCAGTTTTGCAGAGAAAGGAAGAGGCCAGGGAGTGGGCGTCCGGGCTGGAGTAACCAGACTGTCCCTGTGGCCGCAGTCCCTGCCCCACCGCTGGGTGGCGAGTGTGAGCCCCTTTCCGTCCTTCCCGATCCCACAAAGTAGCGCTACAACAAACGGAGTTTCTCTCCCCTGGCTCGCGCTCTTGGCACTCTCCGGGGCTTGAAGGAAGCA
peak_calling/CTCF_narrow_peak_263	TGAGGGGTGTTCCCTTTGCTGAGTTACTACCGAGCTTCTCTTCTTCCGGCCCTGCCTGCATTTCGCTGCCCCGCGGCTGCACAAGACCCCTTCAGAAAAGAGGGTGGCTGGCGTCTCGGAAAGCGCTGCAGTCCTGCGTTGTCGCCGCCAGGGGGCGAGTCGCTCGGGTTTGAGCTGGAGCTAAACGGGCCGCGTTTGCCGCCCTTGAGGGGAAGAGTCCGTTCCTGGGGGAAGAGCAGAAAGCTTCTGCCGGGAGATGCTCGGCTTAATTTTTCTACCTGCTTCTCAGTTCTGGTTGGTC
peak_calling/CTCF_narrow_peak_264	TCCATGTGATAAGGAAGAACTACAGGAGGAAAGCAATGTACAGAGGACAAAAAAGCAATCAAGATGAGTGGGTCAAGAGTTCTTGAAAACAATGGAGAGATGCCATCAAGTGGCTGAAAAAAGAATTCTTTTTGGAGGAAAGTTTTCCCATACACTGCCATCTGGTGGCCAATATTTGGGAATCATTTTAGACTGACAAAATGATACAACGTGAATATTGATCTTTCACATAGTCCATCATTTAAGGCTTGGTAACTCCCCACTGCCATTAAAAGAGTAAACCCCATTAACACTTCTTATG
peak_calling/CTCF_narrow_peak_265	CAGCTGACCCTGACATTTCGCCGCCCATCATTCTAAGGCTGAGGTAGGCATTACAACCCCATCACCTCCCGGCTGAGCCCACATCTGAAGGCTGAACTGGACATGCCCCTTCATCGCTCCTGGCTGAGCCAAGCTCCCCACCAGCATCCCCAAAGGGACTTCCACAACTCGTGAAAAATTTCTGAGTTCGGCCACTGCATCACGGCTGCCCCCACCTGGCCAGTCACAGGCGCTAGTTTCTTGGCCTCTTCTGCACTTAGCTTGCTCTCGGACTCGGGACCGCAACGTAGAGCGGTCCCGG
peak_calling/CTCF_narrow_peak_266	ACCACAGAGTATGACAGCATATTATTTTCAGATATGTATTAACTATTGTATTTGTAATTGTAAATTTTATATTTATTTCAAATGTGCAAATTCATAATTTATTTCGAAATTAATATTCTTGGAAGTTTTCTGCCCTGGGTTTCATTCAACTTTTGATCTTTACCGCCATCTAGTGATACTTTCTTCTGAGTGTATATACAAAAAACTGTTGAAAAAAAAAAGTAAAAAAAATAGAAATCCTATTTTATTTCTTCATAAGATTTACAATCTGGTCCAGCAGACACAGGCTATAGGCATGAAA
peak_calling/CTCF_narrow_peak_267	TGCACCTCCACCTCCTCGCTCCCGTTGCCTCCCCCGCGGCCGCAGCCGCCTCCCCCACAGCCCTCCGGCAGCTGAGAGGCAGGCGGCGGAGGGCGCCGCCGTCGCTGCATCGCCGCCTCGGCCCTCGGCCTGGCTCGCTTGCGTCTCGCCGCGACTGAAAGCGTGGTGGCGGCTGCTCGGCCTTCCTCTAGACGGCGCCCGCCGCGGACATGCCCCCAGCTCGCGATGCGCTCCACCCCCGCCGCCCTCAGGCCTCCATCCGCGCCGGGCTCCGCCAGGTCTTCAGAACGCCCGGAACAAG
peak_calling/CTCF_narrow_peak_268	ATTAATAAACAGAAACCTCAAGTAGAGTTGGGACACCTGAAGGGGGAGCTCTCATGCACTGGGCCTACAGCAGAGCACAACAGGAAGAAGACTCCTTTCTTGGCAAAAAAAAAAAAAAAAAAAAAAAAAGCTATAGACTCTTTATTTACTATAGCCCTCCAAATTTCCTTTTCCTTTCTATAAAAGTATTCTCCTTCTCTGGCCATGTGGAACTTGTAAACGATTCACCAAGGTTGCAAACCCCAATTGCAATTTCTCTGCGGATTTTGAAAAAACCCATCTTGCTAGAGAAATATATGGC
peak_calling/CTCF_narrow_peak_269	CCGCTGAGCCGTGACAGGAACTCCCAAGCTTTTTCTGCTTTTTTTTACACTGAACAATTAGTGCTTGTATAATTGGAAAAAACATAAAAAGACAGTGTTAAATTCTCATCATGAAAAAACCCTACAATAATTCCATTCCTCGTGAATCCACAAGGTGGCATATTACCACCTTTTTTTTTTTTTTTTTTTTAATTTTACTGGTACCTGCAACTTCAGGCACTACCAGGCACAGAATTCTACACTCAGTAGAAGAATTTGGCTTATTCACTGCCTCAAGCACTTGGATTGGTTCTTTGGTAAG
peak_calling/CTCF_narrow_peak_270	CGCAGTTGAGCTTAGTTTGTTCCATTTTACCCCCTTGGGTCGTGACGGAGGCCCCGGGCAGCCCACGGAGTGGCTCACGCCGCCTTGCACGTGAAAGCCAGGCGTTGTGACCAAAGACGCCCTCTTCCTTCCTCGCCCAGCCTCCCGGTACGGCCGAACGGTGCCGGCTTCTGGGCTCCCCCTTCCGGCCACACCACCTGGACTCCGGGGTGGCTCGCTTGGGTTGGCTGGTAACACAGGGCGAAAACTCCTGTGCAGAGTGACTCGAGGGGTTGGTTGTGTGTTTTAAATTCACAACCTC
peak_calling/CTCF_narrow_peak_271	TTTGCAGTGAGAACCCACAGGCATTTCGGACTGGGAGTGGTGTTAGGAGAGCAGGGCATCGCAGGTTTCCCATCTTTGGGAAATCTTCCGCTCTGTGGAGCCTCTTCTAGCGCCCCCTGACCTTCGCAGCGTAGGTCCTGGGCTCCCTCCAAATAGGACGATGGAGCGGGTGGCTGCCTCTAGGGGGCAGCAGCTGACCCATGTTGTCCTCTCTCAACCACTCCCCACTCTCTGTATATGAAAACCAGAACTAAGTGGACAGCTTCGAGGAGGGAAGAGACGTCTCCCCAGAACTCTGTAT
peak_calling/CTCF_narrow_peak_272	AGTGTCCCTTTCCCTGGGCAGAGTAACTGGTTCAGGCATTGACTCCTGAACCAACTGGAGTCAATAAAAGATAAAAAAAAAAAAAAAAAAAAAAAAAAAAAAAAAAAAAAAAAAGGTTTGCTGTCACAATCCAGGAAAAGAAGCTTTCTCAGAGCGAAGATTCAGAAGGAAACCTCTCCTTGTTCATGGCAAGCATCAATGAAGCCATCTTTTAACCACAAGGGGGAGTCAACCCTTACTATGAAGCTGAAACCATAGAGGAGCAAAAATAGAAACTATGTGCTCAATTGTTCCATAAGAA
peak_calling/CTCF_narrow_peak_273	AAGGCCTACAACGGGTGGCAGACTGGATCGCAGGTGGACACCCCAAGGCCCCGGGGCTCCGTGCCGGCAGCGTGGGCCCTCAGACCTCACTAGGACAGGACAGCCGTTCGAGAGGAGCCAATCAGGCCGCCCCGGGCCTGCATGACACAGCACGATCCGGCCCAGGCCCCGACCCAGGCCCAAAGCAAGCCCCGCCTAGGGGGCGCACGGGTGCGCGGCCGGGCCCAGCGGGGTCCGCGGCTCCTCATTCGCCCCCTTCCTCTCCTTCCGTCTCCCTCCTTCCCTGTCTCCACCTCCTAGA
peak_calling/CTCF_narrow_peak_274	AATCAGGATCTTCGGCAATGCAGCACAGGCATTTGCACATGTGCTCCAGGAGATCCTAATGATGGAAAACACAGTCCACGAGAGAAACTTATTCCAAGTGGTAGACTGCTTTCTGACAGCCCGTTTCTCCGCCTCTCTCCTCGCCAATTTCAACACCCCTGGGGTGGTCAAAGCTCGCAGTCGCAGGGGGAATCCCGGCCAGGCTCACGGCGCCGCCTGGCGGGGCTCGAGGGAACGAAAGGAAGGAGTCCTACTCCGCTTCCGGACTGCCAGGATCGCCAAGAGACCAGAAGCGCGAGCT
peak_calling/CTCF_narrow_peak_275	GGGGTGGGAGGGTTCTTTACTAAGGGGAAAAGGCAGCTTAAGGGGGTTTGGGGAGACCCTGGCTCACCTTAAACGGCGCCCGGAAGTGCAGCGGCGGCGCCGGCGGCCTGGCACCACAGAGGTGCGTGCGCTGGATAGAGCAGCCCGCGAGGGATGCCCATCGCCACCTGCTGGCGCCTCCGAGGAAGTTCGGCAAGGAACGCAGGGCTGGCCAGAGAAGGAATCGGTGGGAGATTATGGTAATTTAGCATTGGGGGCAAGGCACTAAGCTAAAAAGTTCTGGGAACCACTGTCCATTCTT
peak_calling/CTCF_narrow_peak_276	GGCCCTTTAAAAAAAAGGCAAAACAAAACACAACAAAACAAAAACTATGTGACATTTACACTTCTGTAATTTAATTAGCGTTTGATTCTACTCTCCAACTTCCCGCAACCCTTTGGGTTCTGGAGATAGCAATGGGGAGTCGATGCTTGCCAGCTACCGGTAGATGGCAGCACAGGGCCCTTGCAGAACTCAGAGCTTCTCTGTGGAGTTGGCAGTGCTGAGGACTATGAAGGATCAGACCTGTTAAATTTCTCTCTAAGTCTCAGATTCTTTAGGTCCCTGTGACTTTCTTTCTGTGAGT
peak_calling/CTCF_narrow_peak_277	AGTTCGTTGGCATCCTTTCTCACTCCTGAGGCCCGCAGCCTCCACCACGCCGCCCTCCACTCCGCCGCTAGGGGGCAAAAGGCTCACTGACGTCCCCAACCTCTCGTCCTAGACAGGACTCCAGGATCGAGCGACGTCACCCACCCCCGTCGATGATTGGCTATTCCGCCGATGACCGGGACGGGGAGGAGCCAGCGGAGAACCAAAAACGCTGGGTATGGCATGCGCACAGGGTCCTGAGACGGTGCGTGCGCACTCAGGGTGCCGCGCCGCTTTAGAGGCCGGCTGCAGATCCTCCTCT
peak_calling/CTCF_narrow_peak_278	GTGGGCTGGAAATCCTATAAAAATGGATTGTGACGATCATTGTACAACTATAAATGCAATAAATCCATTGAGCAATAATTTTTTTTTCTTTAAAAAAAATAAATAAATAACCACCTTGTTACCTTCCAGAAAGGATTAAAATCAGCCGTGCTGAGAATGAGCCCCGTGTGGTTGGTGCGCGGAAGCGCACTGCCTGTGTAACTATTTCGGCTGACGGATGACATCCCTGCCACACGCCGCTCGGCGAAATCGCTTCTTAGCGGATTAACCGTGAGGTGCAGGGACAGTCTACGTGCAGGCG
peak_calling/CTCF_narrow_peak_279	ACCCGGGATCTCCATGCCGGACTGAGGGATCGACGTTTCCTCCCGCAGCCCGCCGGAGATTCGAATCCCAACGGCTTCGGGGGCGGGGCCGGAGGGGGGAGCGCGCCCCCTGGCGCCTGGAGGCTGTGCGCGTTGAACCTCATCAGGTCTCTTCCTTAGGGCTTGACCCACCACCAGGGCGGCGCTGTAGGTGCGCGCCTGGGCAGGGCAGACTGGAGCAAGTGGGTGGTCGTCTTCTGAGTGGTACTAAGTTGGGGCAATAGCCTGGACTCTGAGTCAGGAGACTTAGAGGTTTAGACAC
peak_calling/CTCF_narrow_peak_280	GTCACAGATGTGGCTCAGATCTGGCATTGTTGTGGCTCTGGTGTAGGCCAGCGGCTACAGCTCCGATTAGACCCCCTGACCTGGGAACCTCCATATGCCACGGGAGTGGCCTACAAATGGCAAAAAGACAAAAAAAAAAAAAAAAAAAAAAAAAAAAAAAAGGAGAAATGCATTGACTCACATATGTGAAGACTCCAAGGGTAGGGCTGAATTAATCTCTGTTGCAGAAGAATTGTGACTTAGGGTCATGCTGACCTTGCCCCCAGCTCCGGCGGTAGACGTGTGACTCAGGTCTAAGCCA
peak_calling/CTCF_narrow_peak_281	TCTCATGCCCACCACTCCACATCTTATTGCTTTCAGCTCAAATGCCGCCTCCTCGAGGAAGGCTCTCCTCCAAGAAGTTCTGCGTACCAGCAGATAAGAACACAGATAACAGGGCCACCAGAAGGGGCGCTTCTCTACCCTCTTCTGCCTGGGGCAGAGTCAAACTTACTGAGCCTTTTCCTCCCCCTCCCCGCAGTACACAAAAGTGCCCACTAGGTGGTGATAGAGCAACAAAGTCCCAGCGGGGATGAGCAATAAGGGAGGCCAACCAGGTACCACCTTGGGCATTGGTTCCTTCAAC
peak_calling/CTCF_narrow_peak_282	AATACAAAAAAAAATTTTTTTTTTCACAAGCTGCAAAGCCAGGAAACAAGTTTCATTGGAGACACCACTGTTCTACCAAGGATAGACAGGAAGGGAACCTGTGATCTCAGCAGATGGCACACAAAGAAAAGGATGGACTCTGCCCTGGTCGGCAGGGGGAGCCCTAGAGTTAGAAAAATTCCACAGTATTATTTTTTTCCCAATTCAATAAATACCTACTATCATTTTTATCAAGATTAAGATAACATGGATTTTAAATATTTTCTGTAGCTCTAAGAAAGAAAACAACATTGCTAATTAA
peak_calling/CTCF_narrow_peak_283	CCCAGGTCCCACGGCGCCCCGGCCCCGGCGAGGGGCGTCCGGGGCGCCTGCTCCCGACGCCAAGTTCAAGTTCTCTCCGCCGCCTCCTGCCGGCCGCTCCCGGGCTCCGGCAGCTGCAGCACCGCCCTCCGCCTCCGCCGCGCGCCTCCTGGGCTTCGGATCTCTCGCCCCTCGCGGGCGCGTCTCATGGGATCCCGGCCCCGGCCCCAAGGAGAGCGAAAGGCCCAGACGCCCCCCTCCTCGGACGCTCTGGCAGTGCGCTCCGCCGCGGAGCGCGCTCCTGTCCCGTCGGAGCCGCAGG
peak_calling/CTCF_narrow_peak_284	GCTGAAATTGCCATGGGCAATAAATTGAAAGAGTGGGAGTGGAGGCGAGGAATGCTATTCAGGTGCCAGCTATCCAGGAATAGGGAAGCCTTTCCAGAAAGAGTAATCAAGTTTGCTCAAAAATGCTTGGCACACAGGGGTGGACCTTGAGCCCCAAGCAGCGCACCCCTCATAGTGGCCACAAGGCGGCGGCAGAGAGCACAAGGTATCAAGCTGTAGATGTGGCACCTGCATTTGCCACCAGGTCAGCTATCTGAGCTCTGCTGAGGAGATCTTGGTTTAGGTGCCTTGCATGGGATAA
peak_calling/CTCF_narrow_peak_285	GCGAATGCAATAGCAGGCGCACACATGTGCTGGTGAAGTGGGCTGGGTCCCGGGTCTTCCCGGCCCGCCCGTTCTTGCATCGTCCACGTGGAGGCGCTCCTGCGCCCGCCCTGCCGTCGTCTTCCGCCGACGGCCCGTGCGTGGGCACGCGCAGAAACCGCTAGGCGGCGTCGGTTTCCCTTCCCACGCGCGGACGCCGGCGTGGGCGGACGCGGCCGGGGTGCCCGCGCGTGCGCAGAGCCGAAGCCGGGCTGCCCTCGGGGAGGGGCGGAGCGGGGCGGGGCCGAGCAGGGCGGGGCGG
peak_calling/CTCF_narrow_peak_286	TCACCCCACCTTTTTCCAGATAACTCTCGGCTGGTACAAATGGGGAAGCTGAGACGCAGACCGGAGACAACGTGCACCCGCTTGGCCACAGAGCCACGTCAAGCCAAGCCCTTGCCCCGCGCTGCCCCCAGCGGGTGTCGCTGCCCTGGCCGGGACTTGTCGCTGCACCGCGGCGCCCCCGAGTGGAGGGAGAGGTAAGGAGGGAGAGGGCGGTGGGCGGGGCGGGGCGCGTTGACAGTGCGAAGCCGGGCCCGCCCCTGGCTCCCACCCCCGGAGCCCACAGCGCCCGTCCGCCCGCGGC
peak_calling/CTCF_narrow_peak_287	CCAGTGCTTGCCAAGGGCCTGGCACAAGGTATACATTCAAGTAAACAGTTGTCACCTGAACCAATTAAGGCAGAAGTGACTCTGGCTAGAACTTCTGCCACCAGGTGGCCATAAATGGCAATTGCACCATTCTCACTTAACTAGGTCTTGAGATTTGGCTCTAGGATGCTTCCTGGGAGGCATCCTGCCTCGCTCCCTAATTCTCTGACACTTTCTGTTCCCCTTCCTGCAAGTCCTCCTCTGGGTGAGTTAGCACCCAGGGATGTCTGCATATCAAACATTCAGCTAATTGATATTCTGT
peak_calling/CTCF_narrow_peak_288	GCACCGCGGCTGCCGAGCCGAGCGGCGCCGCGCGGGGCCGAGTCGAGCCGAGCAGCCACCCGCGCCGCGTCGCCGGTTTAAGCGCAGTGCGGAGCCGCGGCCGGGGGCGGCGGTAGTGAGACCAGCGCTGCGCTCCAGCCCCCTTTTCCCTCCATGGTTTCTCTCCGCTCCCGTGAGTAACTTGGCTCCGGGGGCTCCGCTCTCCTGCCCGCACGCCGCCAGCCGCCCCGGACCGCGCCGCCGGCCTCTGCCTCGAGCAGACCCCTTCCGACGGCCCTCGCTGCGCAGGCTGGGAGCCTCT
peak_calling/CTCF_narrow_peak_289	GACTTTAAAATTTTCCCCTAAATTAGCATTAAATCCATACTATGCTGTCTATCTCCCTCTAAATCTGGGTTTATTGGATAAAAAGCCAGTTCTGTCCTGAGACACCACACTGCAGTTCTAATGGTGCCACTAGATGGCAGCACCCAGACAGGCAAAAGTCGCCAGCCGGCTGGGTTTAAGGTCTTGGAAAGAATACAATGCACTCTACATTCAAACAGGCTCTATTACAAATAACTCTCTATTTAAAGCAATAGTATGAATATCTGCTTAAATACCAATTACTGGTAAAAATATCACTCAA
peak_calling/CTCF_narrow_peak_290	CCAAGAGGTGTGGTGAAGCTGTGGTCAGCAGAGGCGGACTGGGGCAGCTCCTGCCAGAGACCTACTGCCACCTGCTGGCTGGAATGTCCCTTGCCAGCGGCTGAGGATCCGGCCTGGGCCAGACTCCCCAGGGAGGCATGAGCTGCAGCCCTGCTGAGACGCTGGGGAGACAGACAGGCAACCACCAACTCTAATGCCAGGAAGGGGAAAAACAGATGCCTCTTCCCAACAAAATCTCTTCCGTCTTCTGCCGCCAGAGGGCAGAAGAATTCCGTTTTGCAGCGTTTTGCGTGGGCACACT
peak_calling/CTCF_narrow_peak_291	TGCTCTGGTTTCCTCAGATGGATGGTGACTGTCTCAAGGATAGAGGTTTGTTTTTTCATTGTCGCAACCTCTGCACTTGGATGGACATCAGAATGGCCAAAAAGTCCTGGTACCATTTCACCGTCACATCTGCTAGATGGCGCTGCAGCCCACAGGAGTTTCACCCCAAGGTCCTGCAAAGCAGCTGGTCCTGCCAAGCAGCTGGTCCTGCCAGTAGGGGCGGTAGCCTTAGGCCAAGCTGGGAGACCACTTGGCTAGAAGCCCCGGAAAAGTACAAGCTTCTATTTTCTCCTCATCTGTT
peak_calling/CTCF_narrow_peak_292	TGTTTTTCTGTTTTTGTTTTTTTTTCTTGCTCCCTTATCCAAGACATAATTCTCTGTCTTTCATTTTGTATAGGTTTTTTGTGTGGTCTCCTTTTTGCAGACAACAGAGTTGTAGCCTCTCTTACATATGATGTCTGCCCCCCCCTTGTGGCTGAAGTTGGTATGTGGGCTTACTGTAGACTTCCGCATGGGAGGGACTGTTGCCTGCCCACTGGAAGGTGGAGCTGATTTTTATCCCTCTGGTGGTTGGTGTTTTGTCCAGGTGAGATTTGAGGGGGTTTAGTGCCTGAGGTGGTCTTTA
peak_calling/CTCF_narrow_peak_293	GGGTCCCTTTTGCGCCCCGCCCAGAGCCTCAGGGGAGCCGGCGGCCCAGGCTTGGGGAGGTGGGGACTGCGCGGGGCCGCGCTCCCGCCCTCCTCGGCGCCGGCGGACCCGCAGGCGGCCGGCAGCCCGCAAGGGGGCGGCGGCTCCCGGGCTTTGTGGCTGCTGCGCGCGTGGCGGGGCCTGGCCGGCCGGGGGCGCGCCGCCGCTGCCCGGCGCTCCGGAGCCCGCGGCCCTCCCGGCGGCCCAGCCTGCCAGAGGAGCCGAGGCCGCCCGCGCTTGCATCTCGCCGGCCCCTCCCCCG
peak_calling/CTCF_narrow_peak_294	CGAGCCTAGGTTTCTTCATCTGTAAAAGGGCAGAAGCTACCCCATGGGAATGCTGTAAGTATTAAACTAGAAGGCATATGGTTAGTGACATTAAATGATGGCTGTTCATGTTTTTTCTTCTGCTACTTTCCATCTCCCCAGGGGGTGCTGGAGAGCCGCTCCTCCCTCTCCAGGTCAGCAGGGGGCAGTCGAGACCATAAAGGACAGGGCCAAATCAGGGCTGTAGCCTTAAATCTGCTCCGACTGGTATCCACCCAGCAGTCTAGGAATCTCTGAATCAGATCAGATTAGTGATCTTTGA
peak_calling/CTCF_narrow_peak_295	GGTGCGGGACGAGTCAGGGACCCTTTCTGGGTCAGGTCGCGATCTTTTGGGGAGAGAGGCTGCCGCTCTACCTACTGGGGCGCCACGGCAGTCAGGAGGAGACAAGCGTGCCGAGCCCCGGCATTCTATAGCGAGCTGTGCCTTCTCTTCGTGGTCCCCAAGCCAGGCCAAGTGGCCACTGGGCGGCGCATGAGGACGCGCTGGCGTTGGCGCAGGCAGAGACCCAGAACGTGGAGTTAGATTTTGGAGGTGGGTGGGCTGTGGTGTAGGTTTGCAGCAGCGGCTAAGATCTGGCGATCTG
peak_calling/CTCF_narrow_peak_296	ATTTTTAGAATCAGGAAGCCTGCAAGACAAGTGCAACATGCCAAACAGAACTGAGGAAGTAAGGAAGAAAACGAGGAGGAGATATTAAACAAAGAAAAACAGTGCTGAATTTCTTGAGCAAGTTCTTCTACTTCCCCCTTGTGGCCAAATTTTCATAGAACTAGGATTTTTTTTTTTTTTTTTTTTTTTTCCCCTCAAGACAGTATTTTATTATTACTTAGGTCAGATTTAAAAAATAAACTTGTTTATTGAAAAAAAAAATGAAATGTTCCTTGGAGTGACTAGGTGGAATGACATGTGG
peak_calling/CTCF_narrow_peak_297	AGAAAACAACCAGATGAGCTTTCGCCTCATCCCCCAGGTTTCCTCCCAGTCTGCAACCATCAGCCTTTACCGGATCTCAGTCGGAGCCCGACAATGCCTCCTAGAGCCCGGCTCCACTCCAGCCAACCGGCCCATTCCCAGGCGACTCGGCCAGGAGGCGCTGTGGGTCAGTCCCCCCATGGCCACTGGCAGCCGGCGCCCAGCCCTCCCTGCCCCCACCGCGAAGCCCAGCCGGCCGCCACGCTCCGAGTTCTGCACCGCCCTCCGGGGTTACTCTCGGTCATTCTGCTTCACCATCTCG
peak_calling/CTCF_narrow_peak_298	CTCAGCACTACTGACATTTTGAGCTGGGTAATTCTTTGTTACGGTTGGGGGGAGTGTCTTTTACACTATAGAATATTGAACAGCATCCCTGGCTTCTACCCACTAGATGTCAGTAGCAACCCCCCAGTTGTGACAACAAAAAATAACTCTAGAGATTACCAAATGTCCCCTAGGGGGCAAAATCGCCCTCATTGAGAACCACTGGCATAAATACTCCTGGTCTGACCAGTTTCATGCTACCAACTTGACATCACTGACCCTGGATGTGGGAAGAGATGTGTGCAGTCTCCAAGCCAGAGAG
peak_calling/CTCF_narrow_peak_299	TGGCAACACCAGATTCTTAACTGAGTGGGGCCAGGGATTGAACCTGCACCCTCATGGATACTAGTCTAATTCTTATCCTGCTGAGCCAAAACAGGAACTCTGTTATCCCATAATTTTGATGGCTTTTTCTTACCTCTTGGATTCCTCCTGGCAGAACTTGTTAGACTTGTTCATTTTTTTTTTTTTTTTTTTTTTTTTTTTGTCTTTTTGCCTTTTTTTTTTTTTTCCTAGGGCCACTCCCACGGTATATGGAGGTTTCCAGGCTAGGGGTCTAATCAGAGCTGTAGCTGCCAGCCTACCC
peak_calling/CTCF_narrow_peak_300	CAGAAGGTGCTGGGGCGGGAGTATGTAGGAGTGTCAGCCAACACGATAACAATCAGTCAATAATGGAGATGGGTCACCGAGTGCCTTCCTCACCTTAATGCCTGTTTGCTTAACTAACGCCAGTGAGAGTCCTTATTAAGGGCTGTTAACACTCCAAAATGCTGTTTGTTGAGCGTGCCCAAGTGATAAGTGATGCTTGTGTTTACTCTCTTGTTCTCAGGGCTGCTGTAGAAGCCTAAGCACAGTTTTGAAGTGGTTCACTTTCCATGAACAGACTAGTCAGTTCTACAAATAAGTCAAT
peak_calling/CTCF_narrow_peak_301	CGCAGCCCCCGCCTCCCACCTGGGAGGCAGCACCTCCAGCCGCCGCCGCCGCCGCCGCCGCCGGGACTGCAGCACGCCCTCCTCCCTCGGGGCTGCGCCGGGTATTTGCAAACCGGGTCTGTGCTGCCCCCTGCCGGCCCGAGCGCCCCCTGCTGCTGTAGGTGTGTTCACGTGTGTACACGTAGGTGAGCACACACGTGTTTCCGGCGCCCCGAGCCCTGGAGACGCCTGAGAGTCTCCCCTTGCCTAGTTAGGCAAAAGGGGCCGCCTGCCCTTAGGGGATCCTTGCTCAGGAAGCCAG
peak_calling/CTCF_narrow_peak_302	AGATAGTGAATCTTGTTTGTGATATGTGGCAAGGTTAAGAAGTCATTCAGTGGATTTCCTACCTGTTCATCTGTGACTTCATTCATAGAAACGTGGTCTTTCCAGTGTCTGGGAACATAAAAGGATGTAGCGCCTCCTAGTGGAGGCAATTTCATGGCATCTCTTTAGCCTGACTTTTTTTTTTTGGAATAAGGCAAGATGTTAACAAATACACCAGTGAACATACTTATTAAATGTGAGTAGCAGTAAAATAGAAAGGTGTAAATAAACCTTTGGAATATTTTAACGTTATATGCAATCT
peak_calling/CTCF_narrow_peak_303	GATGCTCCCCTTTGCTTGCGAGTATGAAATGTGGCCACTAGGTGGCAGTGGTCGCTAAAGTAAAAGCAGCTTCCTCAGCTAAGAGCCTTCCTGGGGAGTCAGGAGGACGGTTCCCACTCTTCACACAAGACAGGAAACCGTTAGGACTTACATAACAGCTACTCCAAAAACACCGCAATGAAAACACCACTTGCACAGTCCGATATGGAGGGCAAATGCGGCTCTTCACTTACACCTCAGTGGAAAACTGACGGTTGCCACCAGGTGGCAGCAGACACCCACATGCTTCCGCCACTAATGG
peak_calling/CTCF_narrow_peak_304	TCAGCAACATCAGTGCTTCAGCAATCTTGTTTTCAAAATGCCATTTTTTTTGATGTTCTCATTCGTTTTGCCTCAAGGGTCATGAGAGAGTCACAAGACTTTGTATAGACTGACCTCTACAGTCACTTTATGGCACCAGTCTTGTCTTTCCATTCTTTGTCACGTCGCATATTCATGCCTCCGACAGGGGGCCTTTGGGGTAATGGAGACAAGTGGATAGTGGCTCCAAGTGTGAGAGCCTGATAGAGGAGGCTGTGGATTGTGTGGGCTCCAGTAAGTCCTGCATGCTCATAGGTGCGTC
peak_calling/CTCF_narrow_peak_305	AACCTTTACTTTGGTCCTGATCACCATAGAAACAACTGTACCACTCACTCAGTGGCCCTCAGTCCTGTGAGTCATCACATCACCATGATGTAGTTGGAAACTACTTCAGCAGGGAAAGGCCTAAGGGGCTGTTTTTTTTGGTTTTTTTTTTTTTTTTTAGTCATTTCCTGTACATTTCTTATGAACAAAAACATACATGTGTCTAGATACTTGCCTTGCCTTCTAAAAGATGATGTCATCTGAGTGTCCAGCAAAATAAAAGTGGAGAGAAATAATTACAACTTCTCAATCTTTACATGTC
peak_calling/CTCF_narrow_peak_306	AATCGAAGTCTATGCACGTCTCTCAGATGGACAGCTTTGCCTTCCGAGGCAAGCCGTCTCAGGAACACATGACAACCACCGGGCGGCGCTGCTGCTCAGGCGCGAGTTCTCTTTGGCACCAAAGGGGAAATCGAGGGTCAGTGTTTAAACTTGCCTGCACACAAGGCCAAGAGACGATGACTCAGGCGGCCCTGAGCTCTCGGGGTAGCACCTCAGGCTTGGACCGATCTCTTCCGCATCACATGGGAGCCGTGCCTTCCCCCAGGGGGAATCGGCTGCAAACGCGCCCGCAGGGGCTGGC
peak_calling/CTCF_narrow_peak_307	TACAAATCCTTCTTACTCAAACGAGGGAACGAGTAGGGGCTATTCCGGCTCTGGGCTCTTCAGTCCCCTGGATCCTGTGTGCCCACTCTTAACGGAGAACCCTCCTGCCCCCTATGGCTAACAGTGCCCTCTAGTGGCAGTGATGCAACTACAGCTGAGGCATGGATAATGACAGCAAACTTTTTTTTTTGGTGTTTGTATGCGCTGTTTTGTGTATTTTACATATATTAGTAATTTAATATTCACATCCACCTGTCGAGAGTGGCATTATTATTCTCCTATTTTGTAGATAAGGAAATAG
peak_calling/CTCF_narrow_peak_308	ATCTTGAGGTGAACCGACTCACTGAACATCAAGCTTCCACCTGGGGTTTTTCCAGACACTCAAGTAATTGCCTAATTCTTAGCTGTCTGGAGTTTCCAGTCTAAACCAGCCTTAAAAAAAAAAAAAAAAAAAAAAAAAAAAAAAAAAAAAAAACACCTTGCTGGAGTTCATACTCCATTAAAAACATATACATACCTGTGATACGAGGCCAAAGAAATTGGGACTCCAAAAATATTTTTAACTAAAAAACCCCATGTAACAAGAAGATAAATCATTTCACCCAATTTGGAACTCAACACTC
peak_calling/CTCF_narrow_peak_309	CCTGGGCCCCGCCCTCAGCCGCCCTCCAGCTCGGCTCCAGAGCGCCCTCTTCCTGCGGTCGCACCAAGACCCCCTCCCCCCGGGCTCCCTTACCCCCCGAGCGCGCGCCCCGCCCCCGCCTCCTTCCAGCGCTCACGGGAGCGCGCGCCTTGTGCTTCCCGCTTCGCGCCCCGCCCGCGCTCCCGCGGGCTCTGCCGGCCTTCCGGCTTCTCTGCCCAGGGCCACCTAGTTCGGACACCTCCCTCTACCGGCGGCAAAAGCTTTGGGGACCCGACTCGGGAGAGTAGGTAGGAGTGTCCCA
peak_calling/CTCF_narrow_peak_310	CCTACTTGAGGGAGTGCTTGTCAGGTTTTTCCCCCTCTGCATATTGTACTCTTTGGAAGGAAGTTGCTTTTTAAGTGTAACCCACACTCTGCATAAGGGGTATTGTGCACCACCTGCTGGCAGCTAGTGTCTTCGTAATTCCGCACTTCAAGTTCAAAGGTTAGACAGCGACACTCGCTGGTGAAACATGGTAGCACTCATGCGTAGATGCTGAAGCCAGAACTGAGAGAAGGGAATTCTCCCGAAGGTCCAAGGTGGATCCAGAGTATCTTTAAGTCTGGTTTCCTATGGTCTGGGTAGA
peak_calling/CTCF_narrow_peak_311	AGTTTGGGTTTGTAGGCAGTTTGCATTTGAGTTGGAGGTACTTTGAGCAAAGTTCCAGGAAGGCTCTTTTCAAATGCTGGTGATTTAATTGCCGGGTGGTTTTTTTTGGCCTGCCCACCTTTCCCCTCAGGGGCCACAAGGTGGAGCTAATGAGTAAAGTGACTATGCTTTAAGTTGCCCCCTTCTGGTGCCTTTCAAAACTGTAAAAAGGAGATTTTCTGAAGATTCATTTGGGACAGAAGAGTCCTTCTTCCTAAACAAAAGACTGAGGGCATGATTTCTTGCAAATAAGAAGAATGAG
peak_calling/CTCF_narrow_peak_312	GATGAAAGAGGAAGAATTCGTAACTGCATTTCCATCAGGAGCTTGGGACGCCCATCGAAGCTGATTGAAGTTGCCAGAGAGGAAGGCCGACCCTGCGAGCTGATCAGAGGCTGAAAGGGCTGCGCGGTTCCGGAGCGCCCTCTGGCGGCCATCTAGAGGACCGCCCTGCCTCGCACAGCCGCACGGTGACCACTCCCGGGAAACTGGAGCAGCAGCCTCTTCCGGCTTCCTCTCTTTCTCTGTGCATTGTGAGATTTCTGAGGTCAGAAGTATTAAATGTTTATTTCTGTATATTTACATA
peak_calling/CTCF_narrow_peak_313	AATGTGTGCAGGCACATGTGTGCAGGCACTCTCTCACTGCCTGCCACCCGAATGCTACTGGATGGGTGGCACCTCCAGAGAGCAGCCCCTTTTCTAAAGCGGGACCAATGAAACCCTAGCTTGAGGCCTCCTAGTGTTCAGGAAGAGGGTCTTTGTTTCTCTTTATGCCTGCAGCCCCCTGCTGGACAGGAATGGAACAGTTCTCAAAACAACCCAAGGTAACTGGATTTTCTTTTCTTCCACCAACCCTGCACAAACATAGAGGGCGCAGGGCAAGCACATCTCGCTCTTGGCAGTGGTC
peak_calling/CTCF_narrow_peak_314	TTGCCAAGTTTGTAGGATGAACGTCGCAAACATTTTTTTTTCAGGAGAGGCAGAGCAGGTGCAGTAGAGACAGCTCCCTAAGAGCCAGAGGCCCTGAGTTCTGGCCCCACTTCGAACCTGGGAACCTGCAAAGGTTCCCTTCTTATCCTACCAGCCCAGATCTGTTTGCCTACGGTTCTCGGTGATGTTTTGGCGCCCCCTGGTGGCTGCCTCCTACAGAACCCCGATGGAGCCCTAGAGCGCTTTAGAACACAGCAGCTGAAGGCCACTGTCCCCAGCCGGACCTGGGGCCAGCCTGGCA
peak_calling/CTCF_narrow_peak_315	GAGGTCCCACATCTCCGACTTGTGACCATTCCCGTTGTGCAGTCTTGGCCAACTTTTTCCTCTATGTGAATCTCAGTTTCCCCATCTTTACAGAGGGATTGGGGGTTGGGGGTGTTTGAGCGGGACCGTGGTGGGCCCGCGGAGGCTGTGTCCCTGGCTGCGGCCAGCAGGGGGCAGCAGGGGGCAGCAGAGGGCGGCCCGGCGCGGGGAGGAGAGAAGGTGGAGAGCCACCGCGGGCCGAGACTTTAAATCGCCTTCATTTCCCCCAAATCCTTCCTTTTCCTCTCCTCCCCCAGGCCGG
peak_calling/CTCF_narrow_peak_316	GGCTGTAGTGCTGACATGGGCACCCATGTCCCAAGGCCTGCGTGAAAATGAGGTCCCCTTTTGCAGGGGTCCCTCTCTAGGCTGGACCCTGATGGAAAGGATAGTTTATCTGAGGAGCTGTAATACTGCCCCCTACCAGGCCTTTGAGACTGTCCGCTGTTTGTTGTGTTGTCCATGGGCGCCCTCTTGTGGGCTTTTGGGGAACAATGGCTATTACTGCCTGCTGGGACCCTCCAAGGCATCTTTTTAGAAAGCGTCCTTGAATGGTGGGGGAGGCAGCCAAGAGTCAGGTTGAGCCCAG
peak_calling/CTCF_narrow_peak_317	CTTCCAGCTCACTATCCACATGCAAACCTCACACAGCATATTTTTATCAAAACATTATTTGAACATACCAAGAACTAGTCATTCGTAATCCACCACTGCTAACTCATTTTAACTTATTAAACGCTCAGAGGAAAAAAAAAAAAAAAAAAAAAAAAAAACAACCAAAACTCTTTTGCCATAAGGGGGAGCTTTTGAGTTCTACAAAGAGGGGGGAAAAAGAACAAAATATATTACATATATGTCCCAGTTCAAAACAGATCTATAAAGCAGCAAATGGTCAGATCCTTACCTGTGACTTGAA
peak_calling/CTCF_narrow_peak_318	TCAAGGCTGACATCGGAAATGAGGACTCTTGACATTCTAGCCCCATAAGAGCTGCCTCTAGAGGTTGGTTAGTTGTCAAGCCTTTCTTCTCACCACCATATTCCCAGCCATTGTCCTTGGCCACCTGATCTTCGGCGGGGCGCGATGACAGTGCTGTTCCAGCAGAGGGCAGTGTTGCCATACCAGCCAAGACAGAGGGCTACAAGAAACAGGAAGGAGGCCCAGACTAAGCCAACCTGGTGGCCTGTGCAGCATCCCTAAAACAGCCAGTGTCATAGGGCTGCCTGCCTCCCAGCTGCTT
peak_calling/CTCF_narrow_peak_319	ATCAAAAAATAGAACTGAAATTCAATAATGTACACATTCCAAACCAATAAATATCACCAGAACTTAGAATTTAAAAAAGATTCATCTTCCTTTTAATTTGAAATGTGAAGCTTTTCATGAATTTTGGCTTTTCTACTACTCCAAGGCCCTCCTTCCGTTTTGCATAAATGGTGGGACAGAGGGGAGCAACATTCACATGAAAATGAATGTGAGTGGCGCCCCCTGCTGGAAGTCTCCTGAATTTCCTATACCATAATCCATCTCCGCCTCTAGAAAAAATTACAAGCGCCTTATATAGCTT
peak_calling/CTCF_narrow_peak_320	ACTGGTTTTTAAAAACTAGAGGGAAAACCTCTTCCTGTGTCCTCCAAATCCAACATCTATTCTAGCATCAAAATGAAAAAGCTGGCAAAGCAGAGCATTTCAGACCTGGTCCACAAGAGGGCGTCACAGGCCCACGCCAGGCCAGTTTCACTGTAGGAACTCCTGGCCTTGGTCCCACTTAGTAGCTCAGGGAAGTCTGGTTCAGGAGCACTTCCTCTGTTTCTTTCTTGGTTCTCTTTTGCTGACCCAGGAGGAAGTGGAGAAGCTTTAGGAGTCAGATGGACTTGGATTAAAATCCTGG
peak_calling/CTCF_narrow_peak_321	CAGCTGACACACTGGAGATTAGATGATGGGAAAGTTCTCGAGAGACTGAGATAGCAGAGGAAGGGTGTGTCCTGGGAACAGGGCCTCAGCCCTGGGCTTGGTGGAGCTGGGCGGGATTCCCTGGAGCCTCCAAGCGCCCCCTGTTGGCCACCTCATCCATGCCCACAGCACCTCCTGCGGTCCATCCAACTCTACCTTCTTCCCATAGCCTCTTCTGGGGCCTTGGTACCAGCAGGAGAGGTGAAAAGCCTGAGAACCAGGCCCCGGACTGGGAGAGCGACCAGGAATGTTTTCAACCCCT
peak_calling/CTCF_narrow_peak_322	GATCAATGCAATCAATCAGATGCAGAAAGCTGGGCCAAGGCACCACCTACTCTCATGCTGCCCCCTTGTGGTCAGAGCAGGGACTGCAGCCAGTCCCCTAGCCATTCCCCTGCAGTGGGTCCAAGACAGACGCAAAGGTCTACCTTCCTCCCTCCCAGGCCAGCTCCCCTCAACCCCTGCCCTGGGGTCCCATCCGTACCAATTTCTCAGTATGGAGGAGCCTCAAGGTCCAAAGGCACCCCAGTTTCTCCAGCCCAGGTTGGCCCCCTTGAATAGGAACCCCTGGAGGGGTGACCAGCTC
peak_calling/CTCF_narrow_peak_323	GAACAAAATCCCATTCTCAGGGATACTTAAGGGATTTTTCCTCAGTTCCTTGGGTCTGGGTGTCTCCCCTCAGAGCTGTGGCTCCCAGAAGCCGTTCTGGGCCAAACAGTGAGATGATCAGAAGAGCCACCAGAGGGCGGTGCTGCCCCATACACAGCCCCTGGGACCAGCCTGTCTTTGTGTCAGAAGGTTTTTCAAGGCGAGTGTGTGAGTGTGAGTTTGAATGTGAGTGTGTGTGTGTTACTTTGTGTATCTCTGATGGGGTGTTTGTCCCGGCCAGTTGGTGTATGCAGTTGTCTAT
peak_calling/CTCF_narrow_peak_324	TCCCAATACACTGTTGATTGTCCCCAAAACTGGTGGTTTACTCAATGTAGATACATCACTTCAGCTTCAAGTACCCTGGGGTACAAAAGCAGTATTGGTCCACCACTGCTGTCACTTCAGTTCCCACCACATGGTGGCGCTATTGAGCACGGTCCTGTGCACCCTAGTGGCTGTGTGCTTTTGCAGGTTCAGAACCTTACAAGCGCAACAGTGTCCTTAGATGGGCTGCAAGGGCACTACTTTGATGGCTTGCATGTTTGATGACTCACACATGTAGCTACCATTCCTAAAGCATGACCAT
peak_calling/CTCF_narrow_peak_325	GATCTTTCCTGCCACATTTCCCATTAAATGATCTCTTTTCAACACTCACAGTCCTACCACTTTCTCCAATTATTATCAGACTTAAGCCAAACTGGGCTTCTTTGGATTGAATCACTGGTTCAGCTATACTGCCCTCTACAGGCATGTAGCAGAATGTCTTTTCATATATGGTATTGGCCATTTGAACATCAAATTCTTTCATAAAATATCTGTTCAAGTTTGTGGCCACCTTAAAAAACTGACCTGTATGACTTTGCTTACGATTTATGTGAGTACTTTATATATTCTGTAGATGTCTTTT
peak_calling/CTCF_narrow_peak_326	TTCTCGGGGTGCGGACCGGGGGGTTGCGTCAGGATGGTGGGTCTAGCCTCAGTCCTGCCTGCCACCCGCCGACTCCCGGGCCCCCTCCTTGCAGCTCACAAGGGGCTCCCTCTGCCGGTGCTGTTGAGATCCCGCATCCCTCCCTCCCCGCCCTCCAGGACCCCTCAGGACACTCCCGGTTCTGACCACAAGGTGGCGCGTGGCGGCTGCGGGACCGGGGCTGGGGGCAGGGCCCGGACAGGCGCTCGGATTAGGCGCCCTTCTGACTTCGGAGCTCCCTGTGAAAGCCGGTGTTTGGGTC
peak_calling/CTCF_narrow_peak_327	CACAGCCCCCACGATGGAGCCCGAGCAGAGCCGCCCTGCCCGCCTGGCTCCTGGAAGGTGGGCGCGATTACTCTCAGGGAGGCGTGAAGGCAGCAGTTGCACCCTTCGCAGAGTAATCGGCAGGGGGCGCTGGCGGGCGTCGTGCTGGGCTCCTGTGCGCCCCCTGGCGGGGCTCTGAAAGGCGGGGCATCTGAGCGCCCTCCAGACGGGCAGACAGGGCAGTTCCGTCAGGGTGAGCACCGGCTGGGGCCCCCTCCCTGGCCCCCAGGAGAGCCGGCCTTCCGGGCGGAGCCGGATAACG
peak_calling/CTCF_narrow_peak_328	CGCTCATACACTGACACAGCCGCCATCTTCCTGAAAAGGTACTTCCGGGTCGGGGGCGGGAGCAAACAAAAAGAGCCCAGTACTTCCGGCGCCGCCGGCGACCTGGAGCTGAAGGGGCGGGGCAAACTTCGCGCTAAAGGTATTGATCTTCGAGTTACGGATTCCTAGAGGAGCCCGGAGATGTTTGGAGTGTAGCGCCCCAAGTGGCAGGAAGGAAAAACTGACGCCCGGAGAAGGTGGTGGGGGAAAGGACTTTTCCAAGGAGGACACAACCAGAGACCAAGCCTCCAGCTCACCAGAC
peak_calling/CTCF_narrow_peak_329	AGTATTACTTTTCAGAAAATCTTTATTTTTCTGCTCCATTTAATTGTGAGTTTTACAAGCATTGTTGTCTTTCATTTTACATCTGATTCCTGGCTATTGGCTCTTGGATTAGGGCCTGTTGCCACCTAGTGGACTAAGTGGAAATAAATACCAATACATTATCACAGGTTCTTACCACTGTGCTTCCAGAAAAGACCAGTAGATGGAGGCCTCAATTTTATTTATTTGTTTGTTTGTTTTCTTTTTTGGCCACATCTGGGGCATATGGAAGTTCTCTAGCCAGGGATCAAACCTGTGCCAC
peak_calling/CTCF_narrow_peak_330	CGCGCAGCCCTCCCACCGCGCGCATGCGCCTGAGCGCAGCCTTCGCGGCAGCTGCTTGAGCTTCGGGGTGGCAGTTTGCCCCGAGCCGCTTGAGGGCGCGGGACCCGGCGCTCCCTCAGGCAGGTTCGCCACGTCAGCTAGCTGCCTGACCGCGTAGGAGGACTGAGCGGCCGAAGTGTTTCCTTTTTTTTCTTGTCCCTCGAAAGGGGGCGATGCGGAGCCGGGGAAGTGGGAGGAGCCTGTTGCCAAAGAGAAAGAAGGCAGTTGTTGAGGGGGGGGCAGCCTGTGCTGAACCGCATGG
peak_calling/CTCF_narrow_peak_331	ATCCTCGCAGCTCCCTTTCGAGGTTGCTGCGTCGGTGGAAAGCGAGGCCCCTTCTCTGCCCGCAGCCGGGGCCGCGGGTTCGCACGCCTGAGTCCGGCCACGCGGGGGCGCTGTGCCGCGCCCGGCCCGGCGCCGGCCCTCGCTGAGCTCTCCGGAGACCCCCACCGCGTGCTGGCGGCTCTCCCGCCTTTCGGAAAAGAAAGCCGAGCTGCACGAGCCCCTCCGACAGCTGAAAATGAATCCATCGGCTCCGCGCTGCGGACATTTGTTTGGACGGAGGCCAGCCCGCAGCGCAAGCCCT
peak_calling/CTCF_narrow_peak_332	TGGGACCTGTGGGATGCCTGTCCTTCCCCTCAGGGCAGGGGCTGACCTGGATCTCAGGGAAGGTTGGAACTGACCCTGCACTCTGCCCTCTAGTGGCCACTGTGTCTCTGAGCCAGAAGGGCCGTGAGCTGATGCTCCCAGGAGAGGGCACCTCTGGGCAGGATGCCCCGTGCTCACCCTCGGGCCACCAGGACCTTGCGAGCCAAGGGGTAGGGCTCCCACCATTTAGCTTTGTACCCTGGGAGGGCCTCTCCCACTTGGCCTGGAGGGTCAGGGTGGTGGAAGAGGCGCTCTGTGGGCA
peak_calling/CTCF_narrow_peak_333	CCCTCACCTCTGCTGCAATTGCAGCCTGGGACCTGGGCACTGGCTCTGGAAGTGGGGAAGGGGAAGGAGCGCCAAGGCAGCTGGAGGGAGGGCCGGAGGGAGGCGGAGCCTTCCCTTAGCCTCCAGCGCCATCTGCTGGGCATATGCTGAACTGCAGCTCCCCTGAGGCCAGCTGGAGACCAAACTTGAGCTCTGAGCAGGTGAGAATCAAGAAAAGTCAGGCCTGGTGATTCGGGAAACACTTTTAAAAACAATTTAGGCTTGTGAATTTTTCACTTTCATTCTCAGGGGTCAAGGGATA
peak_calling/CTCF_narrow_peak_334	GGCTGTGGGAGCGAGGGTCCCAGCGGAGGGCAGGCGCAGGCCCCGGGGTGATGGCGGGTCGACTGTGCTGGCCTCTCACCCACCCCGCTCCCGGAGCGCCCGGGCGCGCCCCGCCGAGCAGCCCTCCTCCCACCAGCAGGAGGCGCCCAGGAGAAGGCGGGCGGGGAGGCCACGGGGCGCAGAGCTGCCGCCGCTCCTCCCCCAGTCGAAACCAAGGTTGCCGCTAGCCCATTTGTTCGCAGCGAGGCTCCTGGACGCGGCCGGGACGGGAACCGGGATCCGGGATCCGGGATCCGGTGTC
peak_calling/CTCF_narrow_peak_335	ACTTCCATATGCCACAGGCACAGCCCTAAAAAGACAAAAAAAAAAAAAAAAAAAAAAAAAAAAAAAAAAAAGATGATGCCAAATGTATTCCAGGTAAAACATGCCTGTTACCAGGGTAACAGAAGGGTGTGCCTCTAGAGGGCACCAACTCCCACATATTGTGGAAGCTATGACCTAGAAAGGAGAAAAACTTTAAGCTCAGGTTATACTCAAGTTAGACATAGCTTAACTTACTGGTTCATTTAGTTCTTTTTCCTGCTCCAAGGACCTTCAGAATTTCTATGATGTAAACTTAGACTGG
peak_calling/CTCF_narrow_peak_336	AAATGTGCCCTGCCGGCCGACATCCACCCTATCTTCCACTCCCAAGAACAGCTAACGTCCAGGAGAATCCTGGCTTCTGAGAACTTGAGGCAAGGCATTTCCTAACGCCACCTAGTGTCCATGAGGGAGAATTGCATCAGCTGAAGCATGAATCTCTCTGCTGCCTCCCAGTGGCAATGGGTGGGTTCACAAGACTAAGGCGGGAAACTCCCCTGGTACCTCCTAATGGTCACTATGCGCTTAGCACCTGCTGGGCCTGGGGTGCGGGCAGAACACAGCTGGAAGAGGCCTCTAACTAAGG
peak_calling/CTCF_narrow_peak_337	CACCACACAAGTGTTCTCCTTGGGAGGAAGTTAGGTCTGGGCACTGCTTTCTTACACCAGTGGGGAGAAAAAAATGGTTCTGATGTGGGAGCTCATACAGCATGGCTGCCATGCTGCACCCTGCCACTAGGTGTCACTATTCAGCACTTTTTTTTTTTTTTTTTTAGGGCCACACCTGCGGCAGATGGAGGTACCCAGGCCAGGGGTTGAATCAGAGCTGTAGCCTCCAGCCTACGCCACAGCAACTCAGGATCTGAGCCACATCTGCGACCTACACTACAGCTCACGGTCATGCCAGATC
peak_calling/CTCF_narrow_peak_338	ATCATGTGTCCACCACTGTTGATCCAGTTGGCACGGCCCGTTGTTGCAAGGGACCCTGGCACCCCGCCTAGACCTCCCCTCTTTCTTAACTGTGGGGTGATGGAAGGAGACCCAGCTCACCGGCCAGGTTCCATCTGCCACCTGGCCTCCGGCAGCTAAAGTCCCTTCTTGCTCCCCCTGGTGGCCAGCTCTACCACCACACCCAAGTCCAGGCTCCATGACTGCCAGCCTGGTGGAATGCCCTCCCGTCCCCTGGCTTCCCTGCCTTCCACCTCACTGGGCAGCCAGCTGGATTGTTCCC
peak_calling/CTCF_narrow_peak_339	TGTCGAATAAATGCTGGCTACTTTTGTGACTACCGACCCAGGCACGACCATCTTGGGCACAGCTCAGCTGGGACGGGGGTCCTGGGCCTCATCCCTGCCTCCCAGAGAATAGGGGGCCCGGGAGTTGCTCGCTTGCCGCCTCCAATGTCGCCGCGCCCCCTGGCGGCCATCGGTTGCCATATCAACGGCGGCCGGCGGGGGCCCGGAGAGGCGGGCGGTGGGGGCCGTTCTCTCCTCTCTGGACCCGAGGCTGCTTCCTCGGCGCCTCCCTCCTTTGCCTGTAGGGGGGCACCCGGAGCTG
peak_calling/CTCF_narrow_peak_340	CTCACCCATCCCCAGCCTGCGGTCTGGGACGCCTAGTGTTGTGCCCAGGCCTGCGCCTGACTGTGGTTGTCTAGCCCCACCTACAGGACACATGGAGAACAACACACCACGCGGGTTCTCCCGGCCTGGATTCCTCATTCTAGGCTGGAAAGGCGCCCGTGAACAGAGCGCCCTCCTGTGGCCGCCCCCAGCTCTGCGCCCTACAACGGTCTCCAGCACTATCAAGTAAAATAGAACGCAACACCTTCTTATCACTTAGATATTTTATTTTATTCTTATACTTATTGAATACACTACTATT
peak_calling/CTCF_narrow_peak_341	CAAGGGTTCCTGGCCTGAGGCCCCTTCCCCTGAGAGGTGTGATTTTCCCAATCTGCCAATCTTCAGATCCTTGAATGCTAAACCCATTATGCAGATGGGCAGGTGCCAGCCCAAAGGTGCGATCCCAGAATTGGCCACAAGGGGAGCAGGACCAGGCCTCGTGGCCATCTCCTACAGGGCTTCGCGTCCTCTACCGCCCTCTGGTGGTTATGGGAAGACAAGTCCAGGGGTCTGATGAAAGACTATTTGGGGTAACTGAGGTGAGTTTGCCACCTCTGGGAGAAATGCTCAGTGACAGAAG
peak_calling/CTCF_narrow_peak_342	CACGGCCTCCTCCCCGCACTCTCGCCGCGGTCGCGTAGGCCCCAGCGGCAGGGCAGGCCGGACAGGCCGGGAGGCTCCGGCTCGCGGATCCCCGGCTCCCCGCAGCTCCGCCGGGGCCTGGCGCTTCCGAAGGCGGTCTGCAGGCCGGGCCCAGGCAGCGCCCTCTGGAGGCCGGGAGGTCCGGGTGGCGCCCGCCGCGTCGCGAGATCCTGCCCAGCGCACCCGCAACGCGGCAGGGGCGGTGCCTGCTCACCCAGCGGCTGGGTAGTGGAGGGCTTAGTTCCGGGCTGCGAGGCGGTCC
peak_calling/CTCF_narrow_peak_343	CCCCCACCCCCGCCCAGACACGGCTCCAGCGCCCCAAAAGCCGCAGAAGGAGAAAACTACAATCCCCATGGTGCAGCGGCGGGCGCCTGCGCATGGCTGCCGGCCCGCAGCACTTTGGGCGCCCTCTAGCGGCACCCTGGCGCAGCGCTCCGCTCCGATCCCCGAGGGGCGGGGGACCCGCGGCGCAGGCAGTCGGAGCGCGCGGCTGCAGCGGCGGAGCCGAAGCCGAGAGCACCAGCGGCGGCCGCATCGCAGCCCGCGGGGCCCGCCGCAGCCATGGGCAACCGCGGCATGGAGGATC
peak_calling/CTCF_narrow_peak_344	CCGGGGCCAATTTTAAGGCACCCTGGAGAATGCGTGATAAGCATTTCCCTCTGGGGGGGTCAGCTCTCCCAGGTGTCATGGCGGACAGAGGCCTCAAGGGGGCAGTGTCTGCTCAGAGATGTGCATAACGTCCAGGGAAGCTGCCCCTGGGAGGGCTTTGCTGGGTAGGTCCCGTCCTGGCCAAGCCACTTGGCCACCATAGAGATCCTGAGAATGCCCCACATAGAAGGGGGGTTTCTCTCTGGCAGCACCCCTCCCAGAGTCTGAAGTGACCCCCACCACCACCCAAGGCAGTAAGGAG
peak_calling/CTCF_narrow_peak_345	CTGTTCCTCTCCCCTTAAGGCCCCATTCCCAAAGATTGATCTGAGTGGCTTGCTGAGTGTATTTGTGGGGGTGCCTTCAAGGCCCTCTTCCTCTCCCTGTATCACTTTTCCCCTCTGGGCGGTAGCACCTCCAGGCTCTAACCTGTTTTCTCCATCGCCCTCTGTGGGCCAGCAGAGGCATGGCGCTGCCTGGGCCTTTGGGCAGGGACTGAGCAGGGCTCCTTCTCCAGATTGGGTGTTGTGGCTTGGCCTGATCATCCACACAAACTCCCTAAGTCTCTGGGTGGAGAGTTGAGACAGA
peak_calling/CTCF_narrow_peak_346	GGCTCCTTTGGATCCTCTCCCGGGCAGGTGGAAGCCTCCCCTGGAAGCGGTTGCGGAGATCCCGGGCTCCTCTCCTCTCGCACCCTAACCAGTGTGGCCCCCAGAGAGGGCAAGCGAGCGGACCCCGACCTCGTGGGCCAGAGCGCCCTCTGCTGGTGTGGGGCTGACAACGGGCAGGGCACCAGGGCCCCCTGTGCTCCGGGTTACCTGCAGCGGCTCCACCTTCTGCTCTTCTGCGGGTGAACTTCTGGCCCTCCTCCCTCCCCACCCCTGTAGGGTCAGGTTTCTGGGTCCAGCAACT
peak_calling/CTCF_narrow_peak_347	TAGCCCTTCCTGTCCTTGTATCCCGGGGTCAGTGCCGCACGGAGCGGGAACTGCGGCCGCAGGTGAAGGCCACTGGGCTCCAAATCCCTCCCTCGGGGTCAGGAGTTGGGTCCGGGGCGCGGATCCGGCGCGGCCGAGAGGCGGCGCTCGTCCCAGGTCCCGCGAAGGCCAGCGGACCTCCGGAGGGGGCGCCCGATCCCGCGACTCCGGCGCCGCTTCCCGGGAAGTTTTAAGTTTGAAAGCCCTTGGCGGAGGGGCCGGGGCTTCCGGAACCGGAGTGGTCGAGAGGAGGGGCCGAGCG
peak_calling/CTCF_narrow_peak_348	GTCCCCCTGGGGGCAGGGGTGCAAGTGATAATTGGGGGCATCCCTGGGGTGAACGACCTGCAGAGACTAATTTACAGGGTGGGTAAGGTCAGGAAGGTGTGGAAATGGACTGGAGAGGAATGGGATCATCGCTCGCTGGTGCCCCCTGGAGGCAGAGGGGCCTTGAGGACTCCGGGGTTCCAGGCTCGCGGTCATCACAGCCATACCAAGCTCCAGTTTCCAAGACCTCTGCTGAGAACGCCACACGCACGAACCCCTTCAATTCTCCCAACAACCACAGGGGGCAGGAGTTACAATTCAC
peak_calling/CTCF_narrow_peak_349	GTGAGGGGAGGGCCTGGCTCAGGGAGTCAGTGTGGGAAGCCCGGTGGCTGTCCCGCACCTGTCACCCTTCACCCCGGCAGGCCACCGGGAGGCCACCGCACCCTGGCGGATTTGCTTGAGGACCAACCTGTTTGGGAGGCCCAGCCCACAGGAGGGCAGTTTGGAACTGAAACTTGCTCCCTCCTCCCACCCGCCTCTCTCCCGTCCCTCCGCTTTCACCGGAAAGCGAGGGCGTGCCCTTCTGGTGGCGTGGATGGATGGGAGCCAGGCGGCGCCCCCAGCCCCCCAGGCCCTAGCTGCT
peak_calling/CTCF_narrow_peak_350	GCGGCCCGCGGGAGGCGGACTCTTGGGGCGGGGCCTTCGGCGGGCGGCGAACGCCGACCTCTAGCCGCGAGCGCTGGGCGGCCCGGGAGGCGGGGCCGGGGGCGGCGCCGGGGGCGGGGCCCGGGCCCCCTGCAGGTGGGTTCACCGCTAGGCGGTGGAACCCAAGAGGCGCACAGCGGCGCCCGCCGTCCACCTTGCCCTTTCCCGCCTCCATGAGCCGTCCAAATTGTTGGAGGCAGCGGTGTGCACCCCTCTCAGTCCCTTTGGTGTCCTTGAGCGCTGCTCTCAAAGTGCTAGGAAA
peak_calling/CTCF_narrow_peak_351	GGGGTGGCTTTGCTGGGGGTGGGAGGCTGAGTGTTTTGGCTCCGCCTGGTGGCTGGCCAAGCCCTTGGGTCCCTGTCAGTGACTCACAAGGAGAAAGGGCAGGCCGGAGGTCAGGGAGGATGGGAATTGACTCCAGGTTAAAACTCTGTATTTTTGTTTGCTGCGTCGTGCTGGTTTAAAAACCCAAAAGCCTTCCGGAAGTTTAGGTTTCGGTTCCTCTGCTAGAGGAAATCCCACAGTGGCCACTAGGTGGCGCTAAAGACACATCGAACTGGGAGGAGGTTGTAGGAGCCCTTGATGG
peak_calling/CTCF_narrow_peak_352	GGGGAGGGAAGAGAGGCGGGAGGGAGGGGAGAGGAAGAGGGGAGGGGCGCGAGGAGGGAGGGAGACGCCGCCAGCACACCACCAAGTGGCACCGAGCAGTGATAACAAACTCAACTTAAAAAAAAAAAAAAAAAAAGGAAAAGGAAAAAACTTCCCCAAGTTGCAGCCCGAGACGTGCGGACGTGCGGGCGGAGGCGCGGGGCGGGGAGTGTGGGTGGCCCAGAAGCCCCCCGGCTGCTCTGCTCAGCCGAGGAGAGCTCAGACTTGAGGCGGACCAGGCCTAGCGCCCCTGGCTGGGCAG
peak_calling/CTCF_narrow_peak_353	GCGGCAGCGGCCTGAGGGGCGGCCCCTGGGGGCGCGGAGGGCGCGGAGCAGGCTGCCGAGGCGCGAGGGTCCCGCGGGCAGAGCGCGGCGGGCGCGGGCGGCGGCAGCGGCGCAGGACCCGGCTGCAGCGGCTCCAAGGGCTGCCCGCGGTGGGGCGCGCCGTGCGGCGGCTGGAGCGCGGCGCACCCGGGCAGCTCCGAGAGCGCCCCCGCGCCGCCCGCGGGCGCCCCGGCCGCCGCCGCGCAGCCCCTGGGCGCCGGGTGCTGGTGCTGGTGCAGCTGCTGCTGGAGGTGCAGCTGGT
peak_calling/CTCF_narrow_peak_354	TGGGCCACGGTGGGCAGGACAGGCAGGTGTAGCCGGCGGCGCCTGGCGCCCACAGCGGGATCTGAGTGCGAGGAATCACACCCCAGGTCCTGCCACCACTCGGCGCCGCCTTCCGAAGCCCTCGTGCTCCCCGAAGCCCCCGCGCGAGAGGCTGCTCGGAGCTCAGGCAGAAGCAGCGCGGGCAGCAGCGGGTCTCTCCTGTGCGATCGCCGCCGCCGGGGAGCCCCTCGGGCGCCACCTGCTGGGCCCAGGAACTGGGGTGCCGCCGGGGCATGTCTGGCCCTGCGCTCAACTCAGGGCA
peak_calling/CTCF_narrow_peak_355	CATACACAGCCCAACCCGCTGCTCCGCGCCGGAAGTGACTCTCGCACTTGCACTTCCGGTCCCTCCGGCCCAGGAAAGAGAGTCGGGGTGACAGCGCCCTCTGCCGTCCGGGAGGACCGAGCGCCTTCGGGAGCGCGATTTGGGGGTATCTTGTGCGGCGGGGGTCCCTGGAGAATGGAGGGCGCCGACCTGCAGTCCACCGGGATCCCAGCCCTTCGCTGGCCCGCCCTTTCCCGGTCCGGCCTGGCTCCACCCTGCGATCCCGCCCGCGGCCGCTGGGCGCCGTCCGAACTCCGCCCGT
peak_calling/CTCF_narrow_peak_356	AGGCTTGGGGAGGTGAAGCTGCCAGTGCAGAGTTGGTGGCAGAGCAGGCACACACTGGGTCCAAAAGGACTTGGGTCTCCTTGGCAGCCTGCTCACCCCCCCTTCGCTCCCCCAGGTCTGGTTTCAGAACCGCCGGGCCAAGTTCCGCCGGAACGAGCGGGCCATGCTGGCCAACCGCTCCGCCTCGCTGCTCAAGTCCTACAGCCAGGAGGCTGCCATCGAGCAGCCGGTGGCGCCCCGGCCCACCACCCTGAGTCCGGATTATCTCTCCTGGACAGCCTCTGCCCCCTACAGGTAAGAG
peak_calling/CTCF_narrow_peak_357	GTAGCTCTGATTGGACCCCTAGCCTGGGAACTTCCATATGCCCATGGTGCAGCCCTAAAAAGACAAAAAAGAAAAGAAAGAGCAGGCATACTTGAAGCCCCTGGTTCTGCCCATTTCCTTCCTGGTCAACCTCTTGGGGACGCTCGTGCTGCCCCCCTCGCAGGCGCGCTTCTCTCCCACTAGGGGTCGCCAGCGCCTCTGCGCGGCGGCTGCAGGGGCGGGCCTGGGCGTGGCCAGCAGCTGGGGGCGGGGCGAGAGGGAGAGGCGGGGCCGAGAGTCCCACACCGCCCGGTGTGAGTCA
peak_calling/CTCF_narrow_peak_358	CTCTCGGGCTCACGCAGTCCTCTGCTGGCCGCCGGACTTCGGCTGCTCCCGCTGCTGGGGCTGCTGCAGCTGCTGGCCGAGCCCGGCCTGGGCCGCGTCCACCACCTGGCGCTCAAGGTAAGGCCCACCGCGGCCGGGCAGGACCGGGACGGGGGGCGGAGGCCGCGGCCGCTCCGGGACTGGGGGCGACTTGGGCCCAGGCGAGAGGGGCTGTGGACTCTTGGGCCCCCGCCCTCCCGGCGCGGCTTCCCTCGGAGAGGCGTCTGTTGGGAACTGTGGGAATGTTGGGAGTCCTCCGTCT
peak_calling/CTCF_narrow_peak_359	GGACTGTCCTCAGCAAGCCACTTCCCCTCTCTGGGCCTCAGTTTCCCCATTTGTATAACTTGGGCCCAATGAGTTTGTTCTCCCCCCGGGGTCCACCAACTGGGCAGAGACAACAGTGGTGTCCTTGGTCGCCAGGGGGCGAAAGGAGCCAGTCCTGTAATGTGGCCAATGTCGCCACCTAGTGGTGGATCTGGGTGAACAGGAACAGCTGGAGGTGGAGGGTGGGAACCAGAAACTGGGAATGCAGCCTGCATGGGGACCCTGGGAGGGGACCTCTTGCAGACTCGGGCTGAGGTCGCCA
peak_calling/CTCF_narrow_peak_360	GCTGAGAACAGAGGCAGGGGCTGCACAGGTGAGGGGCCTGACGATGGAGAGCTCTGAGCACAGGTGCTTGGCCAAAAAACAGCCAAGAGCCTGGGCTGGTCACACCGTGGCAGTGTCCACCACTGCCGGGAGGCTGGGCCCTCAGAGGGCCATGCTTGGTGCCTGCGGCAGGGGTCAGGCCTGGATTTCTCTGGGGTTGGCTCCCCTGCTGGTCACCGGACGTATTGCACCCAGAGAAAGCGTGGCGTCTCAACCCTCTCAACCAGGGGGCAAGGTGGCCACACAGCTTCAACCCAGATTT
peak_calling/CTCF_narrow_peak_361	GCCGCTTCCCGGGCCCGCGAGCCGGCCGCAGCGCCGCGCCGCGCCGCCGCCGCCGCCCGCTGGCCTCGGCCGCGGCCAGAGCGCCACCTACCGGGCGGCCGCCGCGCCGCCGTGGGCCCAGCGCCCCCTGCCGACTCGGAGCCGGCCTGAGCCTCCCGCCCGGGATGCAGCGCCCCCTGCCGGCCCGGAGTCTCCGCGCCGGAGCGTTGGCCCGACCTCCCAAGCCGCACCTGGGAGTCAGGGTGCCCTGCCGGCACAGAACCTCTCTGCCAGGGCCTGGGGTTGGACCCCGCCCCAGATT
peak_calling/CTCF_narrow_peak_362	GCACCCGTCCATGTGGGAGGTCTCTGCAGCTCTAGGATGCTAAGGGCAAAGGCCCGCGTCCCTCTGGACCACGTGGCTGTGCGCAGAAGCCTTCATGGAGCCACTAGAGGGCGACACAGTCCGCGGAAGGACATGCCGCGCCCTCCACCCGGCGGCGGTGCACTGGAGGAGCTGGGCGGGCAGGGGGCGGCCTCACTTCCTACTGCTGGCGACCAGCCTTCCTCCCGGCGTCCACCCTAGGACATGCGTGGAGCCCTGGGGAGGAAGACCACGGGCGCTTGGGTCCTGGTCACTGACAAGC
peak_calling/CTCF_narrow_peak_363	TCCATCCCCACCGCCCAACCCACGGGCGCCGCGAGCGCAGGCCCCGCCCCCTGCGCGGCGCCGGCCGTCTCCAGGCCCCGCCCCAGCGGCCGCTCTCTTGTTTTGATGCCCCAAGGGGCGGGGCGTGGGAAGAGAGGCTCCCGGGCTCCGCCTGGAGGCCGGGAGGCCGGAAAGCCAGGCGCTTGCGTCACTTCCAGACTACCGGGCCAGCCAATCAGGAGCGTCCGTGAGGGGAGGGGGGGAGTTTGCAGCTGAGCCGGGAGCCCTGCCTGCACCGCCCCGGATCTCTCCAAGCATCAGC
peak_calling/CTCF_narrow_peak_364	GTGTCGCGACAGGGCGGGGGTGCCCGGGTCACCTGCATCATCTCGAAGATGTGGTTCGCCTCCCCATACTGGGGCATTTCCGGGGGGATGCGGTGCGGGGCGGTGGTCGCGTCCATACCGCTGTGCAGCGCGGCCGCTCCCTGGTGACCGCCGTCGCTAGGGTCGTACGTCATCAGCGCGCGCCCCTCCCTGGGGACCGCCGTCGCTAGGGCCGCGCGTCATCAGCGCCCGCCGTGCCCGCCCGCCGGCCAGGCTGGCAGGCGCTGGTCCCGGGTCCGGGTTCCGGCACCTCTGCCAGCGA
peak_calling/CTCF_narrow_peak_365	CAGCCGGGGAGAGGGGTCGCCACGTCTCCCCCAGGTCGGACCTGAGAGGGAACAGGCTGCTGACCGCGGCCCCACGCCGGCTCTGCTCCGTGTGGCCACTGCGCCCTTTCTTCCAGGGTGTCATGGGCGTGGATGACCACCAGGTGGCGGTGTTTGTCCACGGGGACGCTCTGTCGCCACCTCGTGGCTGAAAATGAACACTACGCCTTCTCTCGCGTCCGAAGGGTGCGAGAATCCACCCAGGTCCTACTGGGAAGTGCGCACTCACTGTGTGCTTCAGAGGCCGATCCAGTGGCCCAGG
peak_calling/CTCF_narrow_peak_366	GCCTCTGCGTAGATCATATTGTGGACATGGAGGCTAATAATAAAAGATGCTTGTTGGGTCAGAGGCAGGGGGACGCTCAGAATGACCCCTGGGTGTCCCTTCCCTGTTCTGGTTGCTCCATTGAGCACCGTAGGCACAGCCCGCCCCCTGGTGGTCAGCCCTAGCACTGCAGCCCGAGGCAGGAAACCAGAAAACAAAACACACACCTTTGTTTGGATGTAGTCAAGGCAGCGGCTCTCCCTCCCCCAGAAGGGCAAAGGAGCAAGACCTGCTGGGTCCGGAGGCGATGCGAGGGGCCTTA
peak_calling/CTCF_narrow_peak_367	TTGGAGGAAGCTGAGTTTGAGGTATAGTGGCTTTTCATTGGCTGAGTTGTGGCAGTCAGCCATCGAGCTGAGGCCGGGCAAGGTGAAAGTCTTCCACCCCCTGCTGGTGGAGACGCAGAGCTCATCTTTCTGCAGGCATCCGTCTGCACATAGGGTAGTGCGTGCACAAGAGCTCCCCCTTCTGGCCTCCCAGCTCCATCTGTGTGAGACTTCCCTTTAGCGGCTGACCTCCTTTTACTGTCCTTTGCTTCATTCAACTTTGGGGATGCCTTTTTTAAAATTTATTTTTTTTAATTTTTTT
peak_calling/CTCF_narrow_peak_368	TTTTAAGCCATTTTGGGGTAAATCACCTGAGAAGGACGCCGACCCGGCCGCGCCGCCCCAAGCCCACACCTGGTCCGCAAAGCCGGGACCCGGAGGGCCTGGCCGGGGCCGAGTGGAGGACAAGTGCTAGCCCCTCACGGGAAGTCCTGGCTTCCCCGCGCCTTTACGCGCCCCTTCCCGGCAGCTCCCACCAGGAGGCACTAATCTTCGGCTACTGGACGGGAGAAAGGAGTCCTGTCACTTTAAATCCGAAATCCCGCGCAGTCGTCAGCTCTCGCGATCTCCGAGGTTGCCTACATAT
peak_calling/CTCF_narrow_peak_369	GGTCCCCCAGAGGAAAACGGCCGCCAGCCCGGTCGGCGGCCCGGGATCAGGTTGGGGTAAGCGCGGGAACGCACCGAGAGCCCACGCGGGGCAGAGAAACGCGAGCGCCGGAAGGGACCGAGGGGGCCGCCGTCGTTGTAGCGCCGCTGCTGGGCCGGCGCAGCACTGGCGCAGGCGGCCGCCAGGGGGCGCTGGGCGGCCGGGCCTGGAGCGCCGGAGGCGGAGCCCAGACTCCCCCGGCTTTGCGACGGGAGACGGAGGCTCAGGGATGAAAGGGGGTCCCCAGGTCGCCCAGCCTGCT
peak_calling/CTCF_narrow_peak_370	AGCGCAGGGCCCCCCTGCGCTGGCCAGCCTCGCAGGCCGCCCCGGCCGCCCCTCCCAGCCCCAGGCGGCATCTCTCCTCTCCCAGCAGATGGCGCTGGTCCCAGTGGCACCCGGGAGGGGCCGGTTCCTGGGGGTCGGGGGTGGCCCTGGCAGGACAGCCCCAGCCTGGGGAGTGGGAGGGGGAGCTGACTTCCCTGCCCACCCCTTCCCTCGCCCCCCTCCCCTGGCCGAGCAGGCCGGTTTTATAGAGGTGCTGAAATGCCTGGAATGCCACACAGCTCCCGCCTCCCGGACAGCTGTC
peak_calling/CTCF_narrow_peak_371	CCACTCCCCTGCTTCTTCCTGAAAGGTGCCTCAAAGCCAAGCCTGGAGAGACTAAGCCCCATCCTGGGCTCTGTGGATGCCCTGCAATCCTGCTCAGATACAGCCCTGCTCTGTGCCCCAGCTTTAGCCCAGCCCCCTAGAACCCACTGCGGTTGGAGGGCGACCTCTGGTGGCCACCAAGGATATTTCCCCCAGAACCAGGACCAAGGATTCAGCCCACCAACTGGCGGGGGAGTCCTGTCTTTCCCAGCGTCCTCCCCTCCCCCAGCGTGGCACAGAGCAGCCTCGGGGGAGTGTGCCG
peak_calling/CTCF_narrow_peak_372	GAGTCCAGAGCTTGGTCATCCCCAGGCAGGCTGACAAGGAGGCGGCATCGTCACAGAAAACACTGCCCCCTGGTGGCCATATGTGAGTATGACACCCAGAGAGACCGGGACCCAGAGACTGGGGACCCAGCCTCCGAGGCAGGGACTGTCCCGGAGAGAAGACCCCCAGATGGGCAGGGGGGTGGGCCCCCACTGGGACCAATAGCCTGGGCTCTGCAGGCTCTCCTGCCATCCTCCATACAGCACTCCCTGGCAGGGAGCCTCCTTACTGAATGGGCTCCTCCGTTTCTCAGTGTGAGCG
peak_calling/CTCF_narrow_peak_373	GACGGAGCCAGAAACAGGACCCGCCCAGTGCCCAGTCCCTGCTCCGACGGACCCCCCGGAAGTGTGCGCTGGATGCTTCAGAAGGACGCGCGGCAGCACCAAGGGGCCCCAGGTGTGAGGCGGCACCGCCCCCTGCTGGCGGTGCCGGGAAGCGCCCACTCTGGTCCCTCAGGTCCCGGGTCCCTTCTGTCTGCAGGCACTTCCTGTACTCATCACGCCGCGTCCCAAACCGATTATCAGAGGGTCAGGGCGTGTGCGGGGGTGGCACTGGTGCTTTGCAAAGATGCCCGGAGTGGGCTGA
peak_calling/CTCF_narrow_peak_2090	CCAGATGGAAAACAATCCCGAATTTCTGGGTGCTGCTGAGGCTTCCGACAAATGCATCATCATCCGCATCTCTGAGCCTGGACCCCGCTGCCTTGGAGCTGCACATGCGTCCGCAGGAAGGTACTCTGGCGCCGTCTTGTGGACATCGGCCCTAACAGCAGCTCTCGTGCCTGCCTTCCTCCTGTCTGCTCAGCTCTCCTGGGGGCTGCACTGGAGTTGGGCAAGACTGCGGCTTTCCGTTGAGACTTCCTCTCCCTCTGAGCGCCATGAAGTGCCCTAGGAAGTGGGGGATTTCTCTCTC
peak_calling/CTCF_narrow_peak_2091	CACCACCTGAGCCGCTTGGATGACTCAGGCCCCCCTCAGCAGCTCGCCAGATGCAAACCCTTACCTCCCGAAAGGCTCCGACCCCCGCCCCACCGCCTCCTGGAGACAGGAGCCGGGGCGCCTCCGCAGTCCTCGCCGATCACGCGTGGGCCTGCGACGCCACCTGGTGGCCTCCAGGACAAAACGCGGCTGCAGGGACAGGGAAGGGTTGCTGGACCCAAGTAGGGGTTCTTGTCTTAGCCTGGGGCTGTTGACCCAGCGCTGATGGAGAGGGACCTGCAGAGATGTGGAAGGAATGGTG
peak_calling/CTCF_narrow_peak_2092	GCCCGGGACCTGGAGTCGGAGGGGCTGGCCTGGGCGAGGCAGGGCGTACCAGCCGCCGCCTGCAGCCCCAGCCGCAGCGCCCCGCCCGCCGCCGCCCGCGGCTCACCTGCGCCCCCGCGCGCCCGCGCGCCCAGCGAGAACCGCGGGCCCCCGTCCGGCCCGGCCCCCGCCGCCCCCCGTGGTCCCCGCCGCACTCACCGCTCACTGGCGCGACTGCCCCCGGGGCCGGGGCCGGGGCCGGGGCGGGGGCGGCGGCGGGGGCCGGGGCCAGGGCGCGCGGCTCGCCCAGTGCATGGGCTCC
peak_calling/CTCF_narrow_peak_2093	CGCGACGACCGCAAGGAAACGAAACCGCGTGTCGCAGGAAAACGAAACCTAACCAGCTGGGCCGCGGGGCGGCCGGCGCCCCCTCCCTGCCCCGCCCGCCCGGCTCGTCCTCGGCAACCGCGACCTCTGCCTCCAGGTTCCCCAATTCCGGACCCGTGCCCCTCCCCCCGCAGTCACCCGCGCTGCCCGCCCCCTGCTGGTCACTGCTCTGCGAAGCGAACCCGGGATCCGACGTGGCCGTCCCTGCCCCTCTCGCTCCGCGTAGGTTGGGGGTCCCCAGTACCTGAACCGGGAGCTGCCG
peak_calling/CTCF_narrow_peak_2094	CCGAGATTAAAACATGCGGAACGCAGAGCAGTTTTATGAGGAAAAAAGCCAGTGACCCATGAGGGGTGTGGTGGCAGTTGGGGCGGAAGTCCTGCCTGACGTCCATCCCTGAGGAAGCCAGTAGAGGGGGCTCTGTCCCCACTGAGTCAGGCTGGGTGGCCCCACGATCTCTGTCTCCTGCACCCACTGGCCACTCCTGTCACCCCAGGCCGATGGCCTGCAGGCTACTGTCGCTCTGGGCCACCCATGGCCCTATCTCTGGTTGCAGTCCAGCCACCTGGACCAGGTGTCCCTGAGGGCA
peak_calling/CTCF_narrow_peak_2095	AGGGAGGACGTGGGTCCCTGAGCACAGGCGCCTGGCCACCAGGCCAGCGTCCCCCCCCGCTCACCTGGGCCCTGCCCTCGGAGAAGGCCTCTGGCGCCCTCTGCTGGCGACCCGCGTGCTGCCATGCGAGGCAGCAGAGGCCCGGCACCTGCCCGGGTCTGGGGCCTCTTGACCTGCGAAAGCCCAAAGCTGCCGGCGGACCAAGCCTGGGTCAGGGTGTCCGGGGGGCTGGGTTCTGGGGTCTCCGCCCGATGGGCAACCACAGGGAGCTTGGGCCCCCAGGGCAGGTTGTGCTTTGGGG
peak_calling/CTCF_narrow_peak_2096	CACCTCGGCGCAGCGCCCTCTCTGCCTCTCTGCGGGACCACGGAGGGCGGCGGACAGGGGCTGCGGATGTTAAGGACTAGGAGTTTCCCACAAGGCACTGCTCCCGACGCAGACTGCGGGGCGGAGACCTCCTGAGCACTGGCTCCGCCCTCCTGCTCTTGGCCGCCACAGCGCCCCGGGCTGGCCGGGACCTCTACAGCCTCCAAACCCAGCACCACCTTTTTTTTTTTTTTTTTTTTTTTTTGTCTTTTTGCCTTTCCTAGGGCCGCTCCCGCAGCATATGGAGGTTCCCAGGCTAGGG
peak_calling/CTCF_narrow_peak_2097	CGGGCACTCACCGCGCGCTCTGCCGCCTCCGCCGCCGCGCTCGCCTCCCCGCCGTGCCGCGCGCCCGGCTGCACCTAAAAGCGGAGGCGCGTCCGCTCGGCGCCGCGCGCTCCGCCCCCGGCCCTCGGCGGGCACGCGGGCTGCGGCGCCCCCTCCTGGCCGCCGCGGCCACTGCGCCCAGCGGGCCACTGCACGGCGCCAGCCCGCGCTCCCGGTCCCTAAGGGTCTTCCTTGGTCGTCGGGCCTCGCGCACCTGCGTAGACCGGGGACTAGGGGACCCGGGCCAGCGGAAGGCGGGGTG
peak_calling/CTCF_narrow_peak_2098	GGCGGGTCCGGGCGGGGGAGCGCCCTCCCCGCGCCGCCCTCCCCACGCCGCGCCCGCGGGCCGCGCGATACCTGCGCTCCAGGCGGCGCGTTTCCGGGCCCCACCGCGTCCGGCGCGCGCCTTGCGCCCGGCAGGGGTCGGCGAGCAGAGGTCTCCGGGCCCCTCCGCCCGGCCTGCCCCCTACCGGTTGCCGCTCGGCTACACTCAGCTTCCTGCCGGTCCGCGTGCGTCCGTGCCGTCCAGCCTTCCCGCGGGAAAGCCCGCCTTGCGCCACCAAACCCGCCCTTTCAGAAGTTCTCGC
peak_calling/CTCF_narrow_peak_2099	TGTACTCTCACTGTGCCCAGGCTGGGCGTGGCCATACCTGGGAGGACAGGCCCCCTTTCCAGAAGGCAGGCAGACTCCAGCTTCAGTGCCTGGCCAGGGGGTGGCGCTGCATGGCCGACTCCAGGCAGGGTCCCACCTCTTCCCACCCCTAGAGCTCAGGCGGTGGTTCTGGGCACTTCTGAACCCACACACGTCCCCTGCCCCAGGAGCTGACTGCCAGTGTGGACCCTTCTACCCTCACCCTGCCCCTGTGGCTTGCCTGGGAGCGGCCCAGGCCAGCCACGTCCGGGTAGCCTAGTCC
peak_calling/CTCF_narrow_peak_2100	AGACGCAGACGGACCTCGGCGTGGGCGCAGCCCGCGCAAGCCACGCCCACACACCCTCCCAGTGGGGGTGTTCGCGCCCACGCCCGCCCAGGGCTCAGAAGCACGCCGGCGGCAGGTACATGTGTGCGCAGGCGCAGGCGCCCCTCCAGGAAAATGTGCGGGCGCTGGGCGCCACCTGCTGGAGACCATCTGCATCGCTAGTGCCTCCCTCCTGGAGCCTTCCATCCGCCGGGCCAGACCAGTGGGCGGAGGTGTGGACCTGCACTGGCCGCTGAGACCCTGCAGGCACACCCGGGGCTGC
peak_calling/CTCF_narrow_peak_2101	GGCGCAGCAGGGGAGGGCTCCCGGTGTGGAGAACCCCACACGAGGCTGGCCCTGCTCCAAATCCAGTGCTGCCCCGCCCCAGCCCACGCGGCATCCCCAGGGGCTCAGTGCCCCCACCCGGCCCCACCCGCAGCCTGGACGGGTGGGTGGCGGGTTGCGTGGGCGCAGCGGCCGGCTCACCACGAGGGCGCCCCCTGCAGGTGGAGCGGGAGATCGCCATTCTGAAGCTCATCGAGCACCCCCACGTCCTCAAGCTGCACGACGTCTACGAAAACAAAAAATATTTGTAGGTATTGCTGGG
peak_calling/CTCF_narrow_peak_2102	AGGGGAGGCCTCAGAAAGAGGGTGGGAGAGAGTGTGCCCTCGGGGCTGGAGACCGCCGAAGCCTCCAACTCCCAGGCTTCCTCCCAGCCTGCGGGGCCCTTGGGACCGGCGGACGCTGGGGGTCGCGGCCGGCGACCCGGCTGTCCCTCCGGGGCGCGGGCAGCAGGTGGCGCTGCCGGGCTGCTCTCCCGGCTCCGGGGGCGGGAGGGTGGGAGCCCGAGGCCGGCGAGGAGCTCGCAGTCGACCCTCCCGCCCCCCGTCCCCCCGGCCCACGGACCTAATCTGGGGAAGCGCGGCCTGG
peak_calling/CTCF_narrow_peak_2103	TGCGCAGGGCCAGAGGGGCGCCGCGGCCGCGCGGGGTCCGGTCGGGCCGGGCGGGATTTCGCTCTCGCCGCTCGCGGCCCGGGTGGACCGGCGCCCCGGACGGGCAGGTCCGAGAAGGGCCGGGCGGTCGGTGCGCGCCCTCTGCCGGCGGCTGCGCCCTCCTCCCGCGGGACCGAGCCCGCCCCGCCGTTTCTGGGTGCGTCTTTCCGGGCAAAAGGAAAAGCAGGGCTCACCTCTTCTTGCTGCCGCGCGACTCGGTGTTTTCGGCAATGACATAGAGAGGACGTGAATCCACGCGTGG
peak_calling/CTCF_narrow_peak_2104	GTGGGGTTCAGACCGCCCTGGGCTGCCTCCCAGCCCCCCACCCGGCGCGGGCCAGCCGTCACCTGTGGGGACCCGCCGCTCGGGCCCGCGAGCGCCCTCTGGCGGCGGAGGCTCTGGGCGGCTCGTGGACCGAGAGCTGCCTGGAAGAAAGGTCGGGCTGGGCGCAGGACCGCGGGGGACCTGGGCAGGGAGGGGTGGCTCTCTGCCACCAGAGGGTGCTCATGGTCCACCACTGTGGCCAAACCCGGCAGGGCCCTGTTTGCTGTCTCCAGAAAGCTGCCCCTTGACCACCTCCCAGCGT
peak_calling/CTCF_narrow_peak_2105	CTGCTCTGAGCTCACTGTCCAGGTGCCATGCGGTGCCCTTTCTCTGCACCAGCCTGTGCCCAGCCTGTGCCCTTAGCGGTTCCAGCCTGTCCTGGGCTCAGAGTCCTGAGTCCGGGCCCCGCTGTCTGCAGACTTGGGGCTCGGACACCAGGGGGCGCCCACGGTCTTCGCAGCGGCCTCTGCTCGCCTTGCTGTCCTTTCCCTCCCCCGCTCCTCGAAGGTGGCTCCCCTCAACCAGGGAGCCTGCCAAGGGTCCGTGGCTTCTCATTCGCTCTCCCTAGAAGAAGCCTCTGAGCAGTCG
peak_calling/CTCF_narrow_peak_2106	ACGGCCGCCCCTGGGCCACCTGCCCACCTGGGGCTCCTGCCAGCTTTGCCCAGGCACCCTGGGCCCAGGGCGGAGACGCCTAGCTGGGGCCAGTGGAGGAGATGGCGCCACCTGGTGGCTGTGTGCCAGCCGGGACCCTCACCACCACCAGACCACCGTCCCGAGCGGCCCCGTCGCGGGTGGCTGGTGTGCTGGGGACGCGGGACCTCTCAGGCCAGCTTCCAGGCGCCCCTGTGCTTCTGGGCTCAACCTTCACCAGGCTGACCCAGGAACCTGCCAGGCCAGCAGCACCCAGTCCCTG
peak_calling/CTCF_narrow_peak_2107	CGTGACCAGGAGGGCGCCCTGGGGGCCGAAAGGGAGAGTTCCCCACGTGGGGCCTGGCCTGGCCCTCCTGCCTTGGGCCCCGGCCCCCAGCTGAGCCCCCAAGCTCTTCCCAGGGCTCTGAGCCAAGCTTTAGGGCCGAGAGGCAGGTGGGGCTCCTGGGAGCTGCCTGCAGGGGGCAGAGTTGAGATGGGACGGAGGCTTGAGGCACCTTCTGGAGCCGCCAGGCGGGCAGGGGAGGAAGGAGGTCGGACAGCTGGGAGGGCGGGGCCGGGCCCAGGACTGGCACCATTGGAGCCTCGGT
peak_calling/CTCF_narrow_peak_2108	GCTGCTGCGTGCGTGTGCGTGTGTGTCGGGCAGAGCGCGGCTCCGGTGCGGCCCAGGTGCGCGCGGGGCGGTGGCCGGCAGGTGAGGCCCAGGTGCGGCCCGGGTGCGCGGGCGGCGGCGCGCGTCCTCCCGGGCGCCAGGGGGCGCTGCGGCGGGGGCGGGGCCCGCGCCGCGCGCGCCGTTCCTTCCGCCCGCGGCCCCGGAAGCCGGCGATGGCGCGGAACGTGCTGTGAGTGGGGGTCTCGCGCCGCGGGGGCGGGGGCGGGGCCGCGCCCGGGACTTGGCTGCGGGGGCCCCGCCC
peak_calling/CTCF_narrow_peak_2109	GTGGGGGGCGCCGCGCGGGCCGCCCTGGGGGCGGGGGCCCGACGCTCAGCCAGGCGGCGGGAGGTTTGCGGGCCGCCCGGGGCCTCCGCCCGCCCACGCCCACGGCTCCCCGGGGAGCGACTCTGACCCCCGCTGCAGTGCCCGCCGCCGGTCACCAGAGGGGATATGCGAGCCCCTCGGGCGGCCCGCTGCCAGCCCCGCCGCGAGGGTAGAAGGAGGCGGGGCCCGGGCGGCCCCGCACCTGCAGAACCTCTTCCTTCCAGCCTCTCAGGCACCCACCCCGCGGGGATGCCGTGCCACG
peak_calling/CTCF_narrow_peak_2110	CTCGAGGGACCCTTAGGAACCCCCAGCTCCAGGTTTCCGCCACATGGATGCTTAAGTGGCCTCCTGCTGACACCTGGTGGCCACTTATAGAATTACAGCACACAGCCCAGAGGTCTTAGGAGCAACAGTTCGGGGCACCCTGGGGAGAGGGCTGGGTGGCAAAGCGACATTGTTCTTCCTACAAGGGGGAGGCCCCCCTGCAGTGTCGGGGTCCAGGCGGGCTCCCCACCTCTGCGCCCAGCCCTGAGGTTCTCATCTGCCCCCACCCCAGCACTGCGGAACTGATGATGAGGAACTGATC
peak_calling/CTCF_narrow_peak_2111	GCACCTTGTGAGTGGCAGCTGGGGTGTCCGCAGCCCCTCCAGGGGTCTCCTGCGAGCCCACTGCCGGACCCATCCAGGGCCCCCACCGCCTCCGCAGTTCCTGGGAGCGCCAGCAGGTGGCAGCACGAGCTGTGGGAATCGGCCCCTAGCGGGCCCCTGGGCTCCACCGCGTGACCCTTGGGAAGGGATTTCTTCTGAGGCTCTCTTCTTCCCAGAGCGGGTCTGAGCATCCCCTCCCCAGCCCCGGCGCGCCCGCCCCGCCCGCCCGCCCCTGTATTCCAGGACGATGCCGTCTCCCTGA
peak_calling/CTCF_narrow_peak_2112	CTCCCCTCACCCTGTGCCCTGGGCTCCGGCCACATGTACCACCCGTGTGCACGTTCCCCCGAGGCAGCGGTGTGCCCGGCCATCTCCACCAGGCTGTGGAAAGTCCCCAGGCCACATGGGTGCACAGCAGCCCTGACTCCTGACGGTCCAGCGCCTTCCTGGGGTTCCCTGTGGGCTGGCGCCCCCATGTGGCCATCTTCGGTATCACTCCCTCTTGGCCACAGATTGCTGGGGGGCGTCTGGGCGGGAAAGAGGAGGCAGCCCCTCTCCGGGAGGGTCCAGCTGGTGGCTGGGGATCAAG
peak_calling/CTCF_narrow_peak_2113	GCCGTCACCGCCCCTTGAGGCTCCCAGGGTCAGGCACAGGGCCCCTGGCTCCAGGCCTCAGAGCCCTGACTCATCGGGGATGGAGGAGGGGGCCTCTCCCCGGCCTCCCCACCCCACCGGCAGTTAGGAAGCAGGACGGAGGCTGCCACCTCCTGGCCGGTGAAGTAGCCTCGCAGTAGGAGGAGCCTGCCTCAGGGCCAAGTCCAGGGGCCACTGGCCAGGTAAACTGTGGTGGCAGAGGGCGGGCAGGAGCAAGGGAGCAAGGAGAGAGCTGAAGGGCCACCAGCTTCTCAAAAGGGCG
peak_calling/CTCF_narrow_peak_2114	AGGGAGGCCCCAGGGGCAGCTGACCAGACAGGTGGGCTGTGCCCCCAGAAGGGAGCCCTAAGGTGTGGAGCCCTCCAGCCAAGAGGCCCATGGCTGGAGGCCGAGCAGGCTGCCAGCAGGGCCAGAACCCGGGGGATCCCAGGGAGGGCACCCCGCGAGGCCAGTGCTGGGGCGGCAGCATCCGCCACCAGGGGGCGCCATGGAGCTGGGCTCAAGGCGGAGGCGGGAAGACAATTGGGCCAAAGGCTCCTTTTCCCAAGGTTCTGGGTTCCGTCTCACCAGCTCCAGCCTGTTGTTGGCC
peak_calling/CTCF_narrow_peak_2115	GGGCACAGCCCGACACCGACTCCTGGGACCTACTACTGCCCGGCCCGCGGCTCCAGCTCAGGACCGGAAGCCGCCGTGAAAGGCGCCAGGCGCGTCGACGCACTTCCGGTGCTCGCGGCTTCCGCTAGGCGGCGCTGCGGCCCCATGAACGCGGCGCTGGCCGTCAGCCCTCGAGCATCCTGGGAGTCCCCGTCTTGCCGCCCGCCTCCCTCCTTCCCTCAGTCAATTCCGGTTTCTTCGCCGCCGTTTCCGGGAGGGAAGGCTAGGGAGAGCGACGCAAAGACGACGTTCCCGAGCGGCT
peak_calling/CTCF_narrow_peak_2116	GGCCCTGTCGAATCCCAGCAGCCCCCTGGCAGGCAGCCCCCAACCCCAAGCCCACTGCCCTCCCTCCTGAGCAGACCCTACCCGCTGTCCTGACATTTGTGAGGCCCGCGCGCCACCTTGTGGCCATTCTCTGAACTGCAGGCACCGTTACCCCTGCTGAGGACGGGGTCTGAGTGGGGAGGGGGGCAGGCGGGAGGGGAGAGGGGTGCGGGTTGTGCCCCGCTCCCTCTAGGATCCTGGTTGGGTGTGCCAGTGAACAGCTCCCCTGCTCCAAGCAGAGGGCCTAATCCTGCTGCAGTCC
peak_calling/CTCF_narrow_peak_2117	GCTGGCAGCCTCCAGGTGGGCAGGGCAGGCTCTCGGTGGGGGCGGCAGTGGCGGGGGTGGGGGTGGGGGGCTCCCCGGAGCCTGCAGTCCGCGAGGCAGAGGAAGACCGGGTGTGGGGCGGGGGCTGCAGTGGCGCGGCGTTGCGGGCCCGGGGCGGGACACCAGGTGGCGCTGTTGTCCGCGGCCCCAGGGCGCCGCTGGCCCGGGGCCCAGAGCGCAGAGCGCGGAGCCAGACCGCAGCCGGGAGCCCGGGAGGGGCCGAGCGTGGGCTCCGCGCAGGATTCCGCGAGCAGCACGACGT
peak_calling/CTCF_narrow_peak_2118	TCACAAACTGCCCCTCCTAAGGCTGTAACTTCAAGGGCAGCTATGTTGGAGCCTGAGGCAGGGGATGCTGTGACAGGCACAGACGCAGCTGTGGAGGGGACTGTGGGCGCCCCCTGCTGTCCAAGGCCTGAAACTGCGCCTCACTTGGGCCCCAGGAAGGACAGCTTCGTGGGAGACCCACCTCCCACGCTTCCCCCTCCCCCCACGCCCTGGCCCTGCCCTGGCTAAAATCTTGTTGGGGTCCCTGAAAATGTGACATTGAGGTGGGCCCTCGGGGAAGAGTAAGAGTAATAAGCGCTGT
peak_calling/CTCF_narrow_peak_2119	TTTCCCTCCTCTGGGATCTCGAGTTTGCTCCGCAGAATCTCCAGCAGCCAGCACGTGCCTGGCACAGAGCAGGTGCTCAGAGCTCACCTGAGTTGAGTGAGCGAGTGAATGAGTGACCACACGGGGGCGCTGTCGTGCCAGTCCTGGGAGAATGAGTGACCACACGGGGGCGCTGTCGTGTCAGCCCTGGAAGAAGTACACACAACATGCGCATGCGTGTGTATCCATGTCTTGGCCCCGCTTCCTGGAAACCAAGTCCGTGGGGTCTCTGATCACATGGGGGGTAAAACCTTACCGGGCT
peak_calling/CTCF_narrow_peak_2120	CAACCTCCGGGGCCTCCGCCCCCGCGGGGGGCCCCGCATGTGGAGCCTGTAGGCTTCAAACCAGTTGTCCTGTCCTGCTTCCCAAGTCAGACGTCAGGGTCCGTCCACCGCCCTCTAGTGGCCGGTTTCTTTTTCTCGAGAGTCCAGCGGAAGCACCTGCCGTCCTCCCCAGCGCCGCTGCGGCGGGCAGATGCAGGGGCTTAGTGAGGACCCTGGGACAGGGCTGCCCCCACCCCATTATCATCTCCGTCAGGACTCACAGTCACCCAGCAAACGCTGTCCCCACCATCTTTTCACGCCC
peak_calling/CTCF_narrow_peak_2121	CTGTCGTATCTCCAGTTCGTGTTATAATGCACATGCTGTAGGAGAAGTGCCTTAAGTGTGATGCGGACTTAAATAATTTTGCTGGTGGCACAGAACCACACAGAAGCATTTGCAGTGCAGTGAACTCCCCATTGCTCTAACTGCATCGCACAACCTCAGGGGGCGCTGTTTCACTGGCTGTAAATGCAGGCTTGGAGATTTATTACAACAGGTGTCCAGCAGGTGGCAGTGATGTGCTTGAAGGGAGGAGCACCCTGTCCCCTAATTGTTACCAGTGATGGGGAGACACTCAGCCTACGTG
peak_calling/CTCF_narrow_peak_2122	AACAGCCACCAGGGAGCTCAGCAGACTAAGGATCTGACGCTGCCGCCGCTGTGGCTCGGGTCTATCTCTGGCCCAGGAACGTTTGCATGCTGCGGGGGTGGCCACGAAAGGAACCGAAGGAAAAAGAACCTGTCTTTTCCTTCTCAAACCTGAGCAGAGGGGCCGGGACGTGCGCTGGCGCCCCCTGCAGGCCCTCGGGACGCTGTGTGCGGCCTCACCTTGTCCTCCAGGGCGGCCATCCTCTCCTTAAGGTGAAGCTGGAGCCTCTCGTTGGATTCTGAAAGCAGCTTGTCCACAGTGT
peak_calling/CTCF_narrow_peak_2123	CCTCCGTCTGGCAGCCGCAGCTCCCACTTTGCCCGCCCTGCGCCCCGCCACCGGAAGTCTGCCGCAAACCCGCTTTCTCTCGCGAGAACGCCCCCGACCCGCGCATGCGCCCCGAGCCCAACCGTGGACAGCTCCTCCCGGGAGGCGTGCGCGGCCGCAAGGGGGCGCTTCGGACACGCTGGCGGAGGGGCCTTGGGACGGCCTCTGCGCCTGCGCCCTGCCGACCTTCTCCCTCCGGGTTGGCCTGTGTGGCCTTGGGGGTCCCGAGAGCTAGGGCCCCTGCTGGGGGGCACCCGCCTTC
peak_calling/CTCF_narrow_peak_2124	CCCCTTGAGGCTTGTGTGGAGCGTCTGGCTCACGAACTGTTAAGAGAATACGTTGGCGTATGAAGCCATTAAGTTTGTGGTCATTTGCCACGAGCAGCAAGCAGAATCCCAACACGGGCCCCATTGGCCGTGGTCTCTTCCTTCCCCAAGTGCAGCTCCCATAGGCAGCCAGCAGATGGCGGCAACCACCCACAAAGCAAACCAGGCACACACTCCTGCAGCTGGGAGTCTGGACAGAGGGTCAGAACCGGGTTAGAGTTGGGTGAGGAGGACCGTCAGAAGGGAGCCGCAGAGGAGGCTT
peak_calling/CTCF_narrow_peak_2125	GGTCCACTGTGGCCTTTCAAGGTCTGAGTCAATCTCAGGGGCCACTCCTCAGGTGGGCACAGGGAGGTGGGGGCCAAGAAGGGCCAGGCGGGTTTTCAGGGCCCCCACCCCAGGAACCAGAGGCCTCTGCCCTTGGGGTGGGGAAGGCGCGTGCCCCTCGAAGGCTCGGCGGTGAGGGCCGATGCTGCCCCCTGGTGGCGGAAAGAACTTGCGTCCATCCATCCGTGCCAGTAAAATTTCCATCCCGGTGGGAGGCTGAGAAAGCCTGTGTTGTCGGGACACCTTCTGAGCGAGGCTGAAC
peak_calling/CTCF_narrow_peak_2126	GTACAAAGCCATTGGATTGTACACCTGACATGGGGATACGGTCCAATTTCAACAAATTTGATTGACGCAGCCAGGGCTGCAAGACTTCCTGTGAGAATGGGACTGGCGGGGCCCTCCTAAGCTTTGGGGACAAGAGGGGAACCCGAGGTGGGGGTTGCGTTGCTCCAAGTGGCCTGGGAGGGTGCCCCTGACCGCAGTACCACTGCCCACCAGCAGGTGGCAGTGACCTTGGTGACAAGCCCCAGGGGGGCCCAGCTGACCGAGGACCGCAGGGTCTGCTCAAGCCTGGTGGGTGACAGTG
peak_calling/CTCF_narrow_peak_2127	GACGAGGGTCTGACACACAGTGGGTCCTTATCGTCCTTACGGCGGTCTGGGGACACGGAGGCCCAGGAGAAGAATGTTCCAGCAGCCGTCGGCGGGCCGCGAAGAGGGGGTGCCGAGCCCTGGCTACAAGGCGGCCCGAGTGGGGCCGGAGCCGGTCCGAAGCTCAATGGCGCCCCCCGGTGGCGGGTACGGGAATTGCCCCGGGTGGGCCTCTCCCGCCACCCCGTCTCTTCTGCTGGTTGATCAGACGCCGCCCGCCCGCCCTCTTTCGAAGACCGGCCTTCGGGGGGCAAGAGAACCT
peak_calling/CTCF_narrow_peak_2128	GCCCGCTCGGCCCCGGGCTGGTTCTGCACTTTGATCCGGTGCATTTTTCCCTTTGTTGGAAAAAATGTTTAGTCACTGTGCATGGTTATTATTGGCAGACCAGACAGTTCTCTTGCTGGTGGAGCCTGCACTTTGAATTCCGGAAAGATTGCTGCTTTTTTTTTTTTTTTTTTTTTTTTTTTGGTCTTTTTAGGGCCGCACCCGCAGTATATGGAGGTTCCCAGGCTAGAGTGTGCAATCGGAGCTGTAGCCGCCGGCCTACACCACATCCACAGCAAGGCCAGATCCGAGGTGTGTGTGT
peak_calling/CTCF_narrow_peak_2129	GGAGCAGGGCTGTGCTTTCACTCTGAAATGAGGCTGGCATGGAGGGGCGGGCAAGGGGAGAGCAGGCAAACCTACTGACGGAACAATCTGAAGAGAGACAGTGGTGCCTCTGACCAGGTGGTGGCAGTGGAGGCAACACATAGCTGCTCAGGGCGCTTTCAAGGTTGAGCCAACAGGGTGTGCTGAGGGGCTGGTTGTGGGATGCGAGAGAAAGGTGTCAGATGTCCCCAAGACTTTGAGCCTAAACAGGTGGTGAGGAGGAGTTTCCATGGAGAGAGGGGAGAGTGTGATTTTTGTGCAG
peak_calling/CTCF_narrow_peak_2130	CTGGGACAGGCTGTGACACTGAGGCAGCGGGGAGCCACTGCAAGTTCTTGAACTGGGCAGTGACCCAGGGAAGAGCTGTGCCTCTCCTGGGGCTGGGCCCTGCAGTTCCTGAAACAGCCACCAGATGGCAGGCGGCGCCGCTCCAGGAGGGTGGGCAGCCTCGTCACCCCCAAAGCCCCGCTCTCTACCGGCGAGCAAGCCTGGCTGGGGCACCCCCTCCACCTGCCCGATCGGTAGGGTAGCTCGCCTGGGCGCGAAGGACCCAGGGCACCTGGTCGGTGAGCCCTGTTGGCTGAGACCA
peak_calling/CTCF_narrow_peak_2131	GCACCCTTCATCCCCGGTGCTGACCCCGGCCAGAGACACAGGCTGGTCCCCTTCATCCACCGTGCCCGCCCAAGCCCTGGCTTTGCCCAGGGTTGGGGAGCCCCTCCAGCCCAGCTCCCCTGGCCCCAGGACGCCTTCCTGGTCACCCCACAATGGAAGAGCTCGCCATCTCAGTGCTCCCAGATCAGGTCTCTCCTATCGCGGGCTGCATGTTCTCTGCGGAATCCTGTCATTTGTGTCTGCACCTGTCTCACCGCCAGAGGGAGCCTGCAGTAAACTCACATTCAGGCCCCTGAACTTC
peak_calling/CTCF_narrow_peak_2132	TCTTTCTGTTTCTATACTAATAGGCAGTGACTGCAGGCAGTCCCTGTGGGCCCCTCCAGCAGAACCGAACACTCAGGGCTCAAAGGAGCCGCCACCAGGGCAGCGAGGGCCTCAGCTGTGTCACCTGTGTCCTTGGGTCAGGCCCTGTGAAAGGCACACAGGCAGGGCTCTTCAGATCACTGCTGCATGCGGGTAAAAGCAGAGACCCTCAGGTGCCACCTCGTGGCTCAAGGCGTGGGTTTCACTCCCTGGACCAAACCTCCAAGGGCGGGACCCACACATGTCACGTGGTCTGTCGGGG
peak_calling/CTCF_narrow_peak_2133	TTTTAGCCTCCTTGAGCCCTGGGAGGAGAAACAGCCCCTGCGATGTGACTGCCATAGAGTTTTCACTTTTGAGGTCACGTGTGTTTCCCACAGCTGGACTCCCGCCCCCCCAGCCCCATGCATCCCAGCAGAGGGCCCACTGCTCCTACCTCTGCGAAGCTCCCAGGCAGCGTGAGAACCAGGATGTCCATTAGGGGGCAGGCCAGGACTGGTGTACAGTGGCTTTGGGGCGCTCCAGCCAAGGCCTGGGACCAGCACAGGGCATGCGAGGGTCCTTGGTTGGAGAGAGCAGCAGCCCTGG
peak_calling/CTCF_narrow_peak_2134	CAAGGTTGAAGGTGAGGCCAGCGCGGGGCTTGGAGGTGTGAGAGCTGACAAGGCAGGTGGGCAGGGCCAGGCTGAGGGTTTAGGGCCAGACCTAGGGTTTACGGCGCCCCCATGAGCCCGTAAGCTGCTGCTGCAGGGTCTCAGTGGCTGCCTTCAGCAAGAGGCTGCCTCCCTCTCCACTGAACCTCTGTCACCGACAGAGACCGCTGGTGCCTGCCAGGGCCACTCTGAATGACACATTGGAGATGACAAAGGCCCAAGAAATGAACCGGCTGCTGGGGCTCAGGCTGGGCCTTCTCTT
peak_calling/CTCF_narrow_peak_2135	TCCTCAGAGTTACGGGAACTGGGTAACCCGGCTTCGCCACCTAGCGAGCAGAAGGGGAAGATCGGGCAGCCCACCACTGCTGTTCTGCGTTCTGCCACATGGGGCCGCTGTCGAAACCCCTCCAGGGACCTTTGTGTTCTGCAGTCCCAGGCCGCTGGGCTGTTCCCCAAGCCCCCCTACTGGCCTTCTTAGGTGGGAGGAGCTTCAGAGGGGCCACCCGCTCTGTTGGCACCTGTCCTCCCCCACCTACCGCAAAGTGCTGCCCCTGAGCCCTGTGACCAGCCAGAGCCCCCTCCGGGAT
peak_calling/CTCF_narrow_peak_2136	TGCGGAAGAGCGGGGGCAGGAGGAGAGGCGAGCTCCCGGCTCTGGGAAAAGCATGGCTAAGGGGTGGGGCTCCAGTGGGTTCCCTTTGGAACGAGAGGGTGCGACGCGCGCCACCCAGCGGAATCAGGAGATAGGGCCCGGAGGGAGCGGAGGGCCGGGCACTCCTCCCGCAGCCCCTGGCGTCTCCGCCTCCCGAAGGGGCGCGCCGTAGACCCCCTGAACGCCGACTGGAAACATCCCGGAGCACTTCCTGCGAGGTCCCGGACACTCGCGAACGCGAAGAACGCGGGCCCGGCAAGGC
peak_calling/CTCF_narrow_peak_2137	TGGGTCTGGGGAGGCCCCGTCCTGCCAGCGGGCTGGGGCAGGAGTCAGCGACCCGCGTCCCTCCGCCTGGAGCCTGGCGCCGCGGTGCAACTGCGCGGGCGCCGCGCGGACCCTTCGAAGAGCGTCCCGCTACCCTTCAGGCAGACGACATGTCTCTGATCGGGGTCCTTCTCTAAAAAGGCAGGACTCTGCCCCCTTCTGGCGACTATGGGGAGATTCGAGTTTCGGATCCGAAGAAGCGCTTGGGGCTGGGCTACCTGACTTCCTGACCTGGCCCCGCCCCAGCGGGAACGGGGGACAC
peak_calling/CTCF_narrow_peak_2138	AAGGTGACTGCACGGGATCTGCAATGGGAAACCAAAGACCTGGCCAGAATCCAAGCCCCCGCCCACAAAGCTGAGGCAGGGCCCTCCCCAGCCGAGCCGGATGGAGGGCAAGGGGCTGCTGCCCTGCCCCCTAGCGGAGCCGCAAGGTGCTGCGGCTGTCAGTTAGGCCAGGCCAGCTGGAGTCCACCAGGTGGGGCAGGCACCTGGGACAAACCCTTCCTGTCCCAGACCCCACAGGCAGCAGCCCCTTGGTGCATGGCCAGTGCCCAGGGGGCAGTCCCTTCCCGAGAGAACTGAATGT
peak_calling/CTCF_narrow_peak_2139	CAGGAAGGAGGGCAAAGAGGAGACTCGGGGTGGTGCACTGGGTGGGAGAGAGGTCCACTGAGCCCAGCTTTGCCTTGCCTCCACTGTCCATTGACCTTGGTGGGACCCTGCCCTTGTCTGCCGCTGCCCCCTGCCTCTTCCACCTGTAAGTAGTAGAGAGGGTTGAGCTCCAGTGGCTGAAAGCCCTGCCCTCCTTCACAGTCATGCCACCAGGGGGCAGCGCAGGGCCTTGGCTGCCTCCACAGCTGAGGGCACTGCCTCCAGCCTGAGCCTAGAGGGTTCTTCCTCTGAATTAGCTGGT
peak_calling/CTCF_narrow_peak_2140	GGAACCGTTCCTAAGAGTCGCCTTGGCACTCGAGGAGCGAGCTGGGATGCGGAAGGCTGGAGCGTAGCAGCCCATCCAAGCCCCGCGTACAGGCCCAGGATTGCGTCCGAGCCGTATCCTCGGTCGCTCGCCTAGGCGGCCGCTGGGCGGCGCCGCGAGTCCAGCTCGAGTCCAGTCCGGACGAGAGGCAGCCCTGCGCACTAGTCAGCTCGGCGCTCGGCAGCTCTAGCCTGCCGAGGGCGGGGCCGTTATGGAAGGGCGGGGCCTCGGCCAGGGCGCCGGACCGTCGGGCAACCTAGAC
peak_calling/CTCF_narrow_peak_2141	GGGGTTGTGGGAGGGAGAGGAGCCCCAGAAGCCCTCCCTTCCCTCCTCCCCCCTCCTCCCCCCACCCCGGGGAGGGCCGCTACAATTTGTGGTTACAGCTTTACACGTCAGAAAAAAAAAGTTTGCAGAATGTCCCACACCGAAAAAAAAAAAAAAAATCCGAAACCGAACGAAAAAAACCTGCGAGTGGGCCTGGCGGATGGGATTATTAAAGCTTCGCCGGAGCCGCGGCTCGCCCTCCCACTCCGCCAGCCTCCGGGAGAGGAGCCGCGCCCGGCCCGCCCGGCCCCCAGCCCCATGG
peak_calling/CTCF_narrow_peak_2142	CAGCCCTTTCCTCAACCTTCAGCGTCCTCAGCCTTCCTAGGTCAGAGGTCATCTCCAGGCCCCTCCCCAACTTGCCTAGACCTTCAAGGCCAGGCTGATGGGGCGGAACTCAGTAGGACCGTCCTCCCAGCTGGACAAAGTCTGACACCTGGTGGCCAAGGTGAGGAACGGCCAGAAGGGCCCCTTCCCACAGCTCCCTAGGACTTCTCTAGAGCCAGGAGGGCCAAGGTGAAAGGGGAGGTGAAGGCACAAGACTGGGACAGGCTGGGACGGGCTGGCTGGGACAGGGCAGAAGAGACAT
peak_calling/CTCF_narrow_peak_2143	TGCAGGGTGAGTGTGCCCCTTCCCCTGCCTAACCCCAGACCTGAGAGGGAGGAAGGCAGACCTGTTAAGAAACCCCAGCCGATGCGTCATCGCCAGCTCTGAGCAGCCTCTGGCGCCCCCTGGTGGTGCACAGGGGAACTACTCTAGCCACTTTGGGAGACCAGCCATGAAAAACCTACTGGACCCACCACCTCGCCTGCCCAGTGTTGCCCACCTCACAAAAGTCAGTCCTTTGTCAGAGCAGGACCCAGGGGACACAGGAGTCATAAGGTCCAGATGACAGACACATTCCCAGCAAGCA
peak_calling/CTCF_narrow_peak_2144	ACGCTCCACAGGGTCCAACCACCGGGACCCGGGAGCGGGACGTTCCCATGGTAACGAAAAAAAGAGGCTCTTCGCGCCTGCGCGGACGCGCTAGGCAGGCTGGGAAGTGTGGTTTCCGGGCTGTGGCCCGGCGGCAGACGAACAGGCGCGAGGTGGCGCCGCAGCGCCGCGGTCCGGGCAGAGGCGCCGGGTTCCCTGGCCCTGCTGGGCCCTTTCCGGGCTCTACCCGCATAGGAGAGGCCGCGGAGGCCCGCCCGAAACGTAGTTCCTTCTGCGGCCCCGGCTCTGAGGCGTCGGGGGG
peak_calling/CTCF_narrow_peak_2145	GGCTTTGTCGCCATGGAAACCGCAGGGGGTCCGCGCGCGCGGTGGGCGGGCGAGGGGCGCTGCCCAGGACCCCGGCAACTTAGCGCGTAAGGACCCGGGTCTCCGCCTGGGTCTCAGCCGGGAAGGGTCTGCAGAGGGCGTTCCGGAGGGCGGGGCCTGGGAGCAGCTCCGCCAGGCCCCTGCAGGGGGCGCCCTAGGTCTGGCGCAGACCCCTGTTTGCAGGTCCGGAAGGGGAAGGAGGGACCGGGTACCCGGCCGCTCGGCGAGGGGCGGTGCGGAAGTTCCCAGGACGTGCGCGGTT
peak_calling/CTCF_narrow_peak_2146	CACCCGCGCCCCGGAGCCGCCGCCGCCTCCGGCCCCGCCTGCCGCGCACAGCGCCAGCGAGCCCGCGAGGGGCCGGGCGGCCGGGCGGCGGCGCCCCCTGGAGGCCGCGCGGGTGGCCTGAGACTGACCCCCGGGGCCACCCGGACCCCGTCTCAGCTCCGCCCCGTGGCCTCGGATCTCGGACCCCAACCTTCAGCCGAGACCCTGACCCCGGACGTGGAACACGGCAGGGACCTGGCCCGAAGAAGCCCCCAGACCCAGACCTGGACCGCAGCTCGGATCCCAGACTCCACAAGAGGCC
peak_calling/CTCF_narrow_peak_2147	TGCAAACCCAGAAGGCCCTTCCCATCCACTGCCCAACCGGAAACCCAGGCAGGCCTGAAGCAGGGATTCTTCCAGAGAGCCAGTCTGCAAGGCGCCACTGGTTGATTCCTGGGACCCAGGAAAGCAGCTCCTAGAAGCCCTGGGCTGGGAAGAGGGGAGGCTGTTTTTTTGGGTGGTGCTGCCCTCTGGTGGCTGAGGGAAGGTCGATTGTAAACTTGCTTTTTCCAGGCTGGCTTCTTCAGCCATTCTCAACCAATCTTCGTCTGGTGCCCAGACTGTGCCAGCCTCTGGCTGGGATGCT
peak_calling/CTCF_narrow_peak_2148	CGGTCAAGGTTGTCCTGGCCTGAGGGTGGGGGCCTGGGAAGTTGCAGTTGCAGGGCCCTAAGGCACCTGAGTGGTGATAACAACGTGAAGCTCTCTCATTGTCAGGCCTTTTTTTTTTTTTTTTTTTTTTTGGAGGGGGAGGAGCTGGGGTGGGGAAGTGAAAAGAGTTGGAGAGCCCAGGGTGCCTAGAGTGACAGGGTGGAGCCAGAGGGAAGTCCTGAGGGCTGTCACCTTCCAGAGCCGTGGAGGCAGCCCTTTGTCATGTGACTCAGCGCCTTCAGCAGGTGGGAGGACCGAGAGT
peak_calling/CTCF_narrow_peak_2149	GCCCCCGGCAGGAGCGATGGGGGTAGATCTCCACACCTGGCTGCCGCCGCCGGCCTTCCCCCCCCCCCCCCGCCTCCGCGTCCCGCCTCTCCTTGGACCCTGCTGCCCCCTGCTGGTCGAGGTCCAGCCGCCCAGCTAGGGTCCAGGGGAGGAGGGGGCTGGGAGGCCCGAGGCCGGTGCCGGCTCTGCCACTCGCTGCCTTGGGTCCCGCTCTTTAGCTTTCTGTTTCCTCAGCCGGAAAGTGTGGGGATTGTGGGGACTGGATGTGCCGAATGTCACGTACAGCGCCTGGCCAGACAGG
peak_calling/CTCF_narrow_peak_2150	AGATAGCAGAGAGGCGACCCCCCTCGGCCTCCATCTGCTCCAAGCCGCCCCTGCCCCTTTGCCCCATTTTCTGACCTTCCACCCCCACTTTCCCTGAGGCCTCTGAGCTGCTGCTCTCGAGTCTCTGCCGCCCCCGTGTGGCTCCTCTGCTCCCTGCACCCAGGGCTGTGCGCTCTCTTGGGGCTCTTGGCCTGGGGTGTGGGTGTTTATGGAGGGTTGAAGGAGCAGGTTGGGGTGAGGTGCTGGGGTATAGAGGCACCCTGGAGTGGGTTCCAGAGGGGCTGCAACCTCAGAGGCCCAG
peak_calling/CTCF_narrow_peak_2151	GGCGTAAGGAGGAGTCCGGAGCAGGGAGCGGAGAGTGACAGGCGACGCTGTCCAATAACAGGAGGGGTTGGGCTGCCTGAGCCAATAGAAAGTCCGTAAGGCGGGACGAGGACTGCAGCAAGTTCGGTTGCGCGGAGACCGCAGCTGTTCCCTGTCAGTGGAGGCAGCGGCTGTAGAGGCGGTGGCGACGACTTGCGGCGGCAGCGAGGAGGTGAGTGCCGGCGGCGCTGAGCACCTTCCTCTTCCGCAGCGGGTCGGAGCGGGTGGGCGTGCGCCGGCGCTGCCGCGGGGGACGCTTATG
peak_calling/CTCF_narrow_peak_2152	CGCGAACTCCGCCCCCACCCGCCAATTGCCGGGCCTCGGGGCTCGGATGGGCGTCGACTCCAGCCAATAGGCGCGCCGAGGGGACCTCCGCCGGCACGCCGGCTTCCCGCCCCCAGGCGCTACGGGGCCCTGCGCGGCATGGCCCTGCGGCCTTGGCCTCTCGTCCGCCGGGGGCGCTCGCGCGGGGGTCAGGAGTCTCCCGTGGCCGGCCGGGTGGTGGCCTAGTTACGACAGACTGGGCTGACCAGGTGCCCCGAGTCCAGGCCGGGCGGCGTGGCTGGCACGGACAGGGCACCGGGGA
peak_calling/CTCF_narrow_peak_2153	CCAAGTCCATACTCTTAATATTTCTTTTCAACAGCAGGTGAAGACACGGGCTCATAAAATGAAGAAATTCCCTCGCCTGAAAAAGGAGCTCTAGGTTATTTTCAAACCCAGAGATTATCTCCGTGTCCAGCAGATGGCGCTCCAGGACACGCCACTCTGTGGGGTTTTCCTAAGAGGGCAAAACTACCATACCCATAAGACAGGGCGGCGGCTGAGGGCCTCTTTTCGCTTAGGTGTCTGAAGCAGTGCCTGTGTGCTCTCCAGGAGGAACGTGCGTATCCGAGCCATTCGGGTCCTTCCT
peak_calling/CTCF_narrow_peak_2154	TGTCCTGGGAGCCCCGGAGCTACTCAGTCCAGGCAGAGAATCCTTCGGTTCAGGGATCCTCAGCTGCCAAGGTTCCCCTTTTTCTTTACTCTCTTACTCCGTCACCTCTCTGCTCCCCCAAATTCTGCGGAAAATCAGACGAGTTGTGGCTTAGCGCCACCGGGTGGCGGGTAATGCCGGGGAGTCAGGGGCGCGTGTGGCTGGGGTCTCACCGTCTATGTCGCCCTCTGGCGTTTGTGAGAGGGAAGAGCGTAAAAGATCTCAACAGTCTTCCTATTAAGACCCTAAATAGCAGAGGCAT
peak_calling/CTCF_narrow_peak_2155	TCCCCTTCCTGAGTCGGGGGATGAGCGCGCCAAGCTTTCGAAACAAGCTTGGTCCAGGAGGTCCTGCACTGACCCGGAGGGAGCGGGTGCGAGACCCCGAGAACCCAACATGCGCGGCGGCAGCCGGCTCCCAGCCTCTCTGCAAAAGCGCGGGGCGCGGGCGGAGGATGCAGTAGCTCCTCCCGGCGCGCAGGGGGCGAGCTGGCGCCCCGGAGGCCTACGCGGGCGGGCGGGCGGGGCTGCGTGCGGGGCTCGGCTCGCCTCGGCTCGTTTCGGCTCCGCTCGGGAGGCTGCGGTAAAT
peak_calling/CTCF_narrow_peak_2156	GAACCTCAGTTAAGCAAAGGGGTTGGTTTCCATGGAGACACATCATCCTTTCTCCATGACAACCCGAAATCCCAAAACCCAAGTTAAGCTCAAGAATGAGTCATCTGTGACCAGTAGGGGGCGCGCTCCCACAAGCTGACCTCAAGGCCATGGACAGATGAGCAATTGACCCCGGACCTCAAGGTGCCCCAGAGGCGAGGCCCAGGCCTGCGGGGACCTAGACAGGCCCTGCTTAACCCCTTCCTGCCCACCTGTGTGGTTGGAGGCGGCTGGCAAGGCTGCAGGATGCACCATGTGGAGG
peak_calling/CTCF_narrow_peak_2157	TCCTGAGATTCCACACAGCAGGCCGTTAGGGGCACCCAAACCAGGATTCAGATCCCAACTACGCCCTGTGTTCTAAGCCACCAACAAATCAACCCCCAAGGCCCAACAGACCCCCAAGGGAGGCCCCAAGTAGGCAGCAAATGAGCAAAGAATGTGCCGGCGACCACCACAAGGGGGCGTGCGCGACCCAGGCAGCCACAGGGCGGTGACCCGCTGGAACCAGGGCAGCCACAGTGTAGGTGGTCACCGAGTTTGTGGTCTTGTGGCAGCCTGGGGACAAGTGCCAAGGCCGAGGCTTCTG
peak_calling/CTCF_narrow_peak_2158	TGGGGGCCCAGAACAATGCCTGGCCCGGAACTGGCACTTAGTAATTACATGTGGAATCATTGATTCAGGAAGACTCAGACTAAACTGTCATCAGAATTCTTGGAACACGGGGCCGCACATCCTCCATCACTGCCACCAGGGGGCGAGCGTGCCCCATGCCTGGTCGCATGCCAGGGTCCCTTCTTTCCTGAGGCTACCCAAGGACCCAGGGCACTCGGAGGGCCTGTGCAGGGCCTGGTGCCAGGAGAGAAGCAGGCCCGCGTGGAGCCCTGGGATTGTCCTGTGAACTAGGATCCGGCTA
peak_calling/CTCF_narrow_peak_2159	TTAAAAGTACTGCTGTCAGAGGGCGGGGATGGGAGTGGGGAAGGGGGCCCAGAGCCGGCTCTTTGTCATCCGGTAATGAGCACCAGATGCGGAGCTGCGTGCGGGCTTAAACAGACGGCCTCCCAGGGCAGAGCCCCCTCTAGTGCCGAACCGGGGCTCCGCCCAGGCCCAGAGCAGAGTTTCGGGCTCCGCCCGTTGACTCAGGCCCCGCCTCCTCTAGGCACCAACTGGGCCTGCACTATCCGCCGGGTCCGTCGGAGTTAACGAGCCACGCCCATCTAGTGCTGTCAAGCATCCACTC
peak_calling/CTCF_narrow_peak_2160	CAACTCCTGAGGCTCCTCTAAGGAGGGATTCTCACCGTGGGCTGCCTTTCTATCCCACATTACCCGCCATGGCCACGTGGTGCCGCTGTTTTAGGGTCAAACCACGCCCACTGCGCTTTCAGCGGGAAGAGGGATAAGGTGGAAGACAGCGCCACCTGGTGGCAGCAGGCAGTAAGGCAGTCCCTGAGCAGATGGTTCTGGACGCTTGGGCAGCTCTTCCAGAGACAGCGCTTTGAATTCAGGGGATGGCAGGCCTCACAGGCTTCATGTCATTTCCTCAGTTAAAACCTATTTGCAGGGT
peak_calling/CTCF_narrow_peak_2161	AAGTTTTAAAATTGACTTGTGGCCCCTTTTCCCTTCCCCTTTGTCAGGGCTGAGCAAACACTCCGAGGGGAGGGAGCTGGAAGCGGGCAAGAGAGGCCGGAGGGAGCCCGATGGCGCCACCTGCTGGGAACTGACTGGAAGGTGAACAGGTGAGGAAACAGGACACGTGCCTGGCTCCAGCTCAGTGGGCTGAAAGGGAGCAGAAGCCCAGCTGGGAAAATGAGCGCTCCCAGTGCCCAGACCTTGGCTTCTAAATCCCATTCTCCACTAAAAGGGACCAGGGCTCTTTGGAGAATCAGTT
peak_calling/CTCF_narrow_peak_2162	GGAAGCCAACTTCAAGGTCTGTGGCCCAATCCAGCCTCTGTCCCTTGAGCATCTTCAGCCTCCAGAGCACTGTCCCTCCGGGCAACTCTGCTCTTGCCGAGCTTGACCGGCAGGTGGCGCTGCTGCTCCCTCTGCCTGCCTGGGAGGCGGGGGCCAGCGCTTAATTACGGGGGAGTTACTTGATTGAGGGAGGTGGATAGATTGGGGCTCAGCCCCCAGCCTCCGGGGCAGAGGGCAGAATTCCCAGGCTCCCTGCCCCACAGAACCTGTCCCGGGGGCTGGTGAATGTGGCCGCCAAGCT
peak_calling/CTCF_narrow_peak_2163	CAGCGGGCGTTTCCGACCCAGGCGGACCGGTGCTGCCATCAGCGCCCGGGCGGGTCCTCTGGCGCCTCACGGCGGCAGGACTGGGACGCCGCCAGTTCTGGAAACGGGATTCGAACACCTGGTTCCGGCGGCGGAGGCGGGCCCTCTGCAGTCACGTGGTCCCACGCGGGTCACTAACCAGAGGACGGCCTTCTGCTGCCCTCCCCGCCTCTGCACTCTAAGAGGTTGGTGCCGCACGTAGTGTCTACCGCCTTTCGCTCTCCTGTTGCTCCGGCACAGGACCAGCCTTTTGGACGCGCCG
peak_calling/CTCF_narrow_peak_2164	CGGAGCTGGGTGGTTGGGCTGCTCTTTCAGATAAGGTGATGGGGAAAGGCCTTTCTGATGAGGCAACTCCCCACGCCGGCCCAGGAGCTGCAGGAAGTGCTTTTCAGGCAGGGGCTGCGGGGACGGCGCCTCCCAGTGGCCAGTGCTGGGCCTGTCTGGGGAATAGGAAGTCACTGAGGGAACCCCTGCCGTCCTGTTTCCTCCTCTGCAAGACCACGGGCTTTCTGCTGGAACAAATGAAATCGTTAACGTGGAAACATGGAAACTTTCACGCACTTAAAGTCATTCCCCTTATACTGCC
peak_calling/CTCF_narrow_peak_2165	AAAAAGAGCAAAAAAAAAAAAAGTCCTGTCTTTCCTAAGGCCAGCTGGCAGGTCTTGGATTTAATGTCTCCTCAGCCCTCTGTCTGGCAGAGCTGAAAAGCTTTTGGCCCAATAGGGGGCAGTGGCACACCAGGTTGGAAGACCTGCACGCACACCCTGGACTGGTCCCACTCCACCCAGCCCAGCCGGCGTGCTCCCAGCCCTCCAGCAGAGGGCACTGCTAGGCTGGCCTCTGAGCCACTTCCCCAGACCTCCCGGGGGTCCTTCCCTCTGGCCCCCTCCCGGCCCACCCTCCCACTGA
peak_calling/CTCF_narrow_peak_2166	CCGCGGCCTTCGGCTCTGCGGCGGCCCCTGTTGCTGGCTGCCACCACAGCCTTGGCGGCAGGAGGTGCGCTAGGCCCCACCTCGGGAGCCTCTCGCAGGCTTCTGCCCCTGCTGCTTGGCTTGGCCTCAGGCCGAGATCTGGGGCGAGGTTTTAGCCCTGCCTCGGAACAGCGCCCCCTGCAGGCCACAGCGTGGGAGTGCCTACGGGAGCTGGAGAGCTGCAAGCCTGGGCTGCTAGGGGGCTGCCTGGGGCTGCTGCGCGGCCTGCTGGGGCAGGAGGGCCCTGTCCAGCCTCTCAGCC
peak_calling/CTCF_narrow_peak_2167	TTAAAAGAGGATCGTACAAAGATCAGTGATGATTGTGTCATTAATCAAAGATTATAATTCATCCATCTGTTCTCCTGAAGTCTGCCTCCTCAGAAAGGTAAGGCTAATTTTCTAATCCGGGGCAGCCACAGGAGAAACTGAAATGAGTGGGAGGGGTGGTAACTGTTTTCACTTTTGTCTTCCTGTTTTTTTTTTTTTTTTTTTTCAGAGCCTGGGAAAGCAAGTCAGAATTTCCAATCTTTTCCAATTCCCACATGATTCCCTAATTTAGAACGAACACAGAGAAAATAAAGTCTGCCTT
peak_calling/CTCF_narrow_peak_2168	ACTTGCGGAAGAGGCCCAGTGAAGGAGGAGCAGAGCCGGAGCATGGGCCCAAACAGTTCCGACCATCTCAGCCACCAGAGGGCAGCCTTCTGCCAGAGCGAGGCTGGGGAAAGTGGGCAACCAGCAGTCATGCCACTCAAATGCTGGTTATTACCTACATCTTCTACATCTTGTTTCTCTCCTCCCCAGGTTATGGCCACATGGCCCCACTATCAGCAGGAGGAAAGGCCTTCTGTGTGCTCTACACAGCCCTGGGGTTGCCAGCCTCCTTAGCCCTTGTGGCTGCACTGCGCCGATGCCT
peak_calling/CTCF_narrow_peak_2169	CCGCGGTGGTAAAGGCTGCCAGTCACCTGCACAGCAGGAACCCTGCGCGGACAAATCTGCCCCGAGGACTTGAACTGGACAAGGTGGCTCCCGCTGCGGCGGAAGCCGCCGAGAGCGGCGCCTCAAAACCCGGAAGCAAAACCTCTTTCTCAAGCGGTGTCTGTTAGCGCCCTCTACTGGCCACATTGAACGTTGTGCCCATCTGGCAAAGCAAAATTATTTAAAGGGCTCACTCAGATCCATACTCACAGAGCAGGCGAACCTGATGAATTGGGATCCGAGAGTCAGTAAGTTAATAACT
peak_calling/CTCF_narrow_peak_2170	CGGTATGCATGTTGACATAGAAGGTGATGTGACCAAAAATCAGTGGGCGTGGCCTGGGCAGGAGATGACAGGGGCAGCGGGGCTGGCAGAGCCACGGACGGAAAGCTGCCAGCAGGTGGCGTCCCTCGGGCAGCTGGTGTTTATGAGGTGCCCGCCCGGCAGTACGGGCCCAGGGGGACACATGCCTGCCTTGTGCCCCCCAGAGGGGAACCCACTGCGGAGCAGGGTCAGAGATGAGGGGGCGGCAGGCGCCGGCCCCCAACCCTGGACAGCAGGGCCGACACAGCCCACCCTGCGGAGG
peak_calling/CTCF_narrow_peak_2171	GCAAATAGCTGTAGGGCTTCCTCAAGTATTTTGGTTCTCTGGGGACAGCGCTCCAAACAAGACCGAAAATGAACAGCCCCTGGGCGGAAGGGTCGGTCGGCGCTGAGTCTCCCCTGCTGGCCACGAGGTCTCCCAGCGTCCCTAGGCGGAGCGGTTCTCGGGTCCGTGGCCACTAGGTGGCGCGCGCGCGCGCTCCCTCTACTGCCCCGCGTCCGGGAGGAGACCCTTTGCGCACCGGGGTCCCCAGCGCTTCTAGCGCTCCCGGCAAGCTCCCTCCCAAGGAGCTGCACATTCGCTAACC
peak_calling/CTCF_narrow_peak_2172	TAACTGCTAGGCCACCAGGGAGCTCCTCTATTATTTTATTTTTATTGTGGTAAAAACGCAAACCTGAACTTAACCATCTTAACCATTTTTATTTATACACGTCACTAGTGTTATCTTTAGTCTGGACACCGATCGCGCCTGGAGACACTGTTCTGCATTGCAGGCATATTGCCACCAGGGGGCGGCAGTGTGGCACAGTCCCAGAGGCCGTGCTTAAGGCAGGATTGTTATTCAAAATCTGTCCTTCCTTTCCTGATTCCCCACCCTGTTGCTATGGGAAACTAAGACGTTCTGGATGGGG
peak_calling/CTCF_narrow_peak_2173	CCTTCCACTCCGCTTTGTGTCCAGCGCAGAGACGTCTCATCTCCAATGGGCTTGGCATATAATAGGTGCTCAGCAAAGATCGATTGGGTTTCGCCACAGCGATTTATCGTGCAAAAAAGGCAACCACTAGGGGGCGAGCTGGCACCACCAGAGCGCCCTGCGGGACGCACTACCTTTCCCAGCGCGCAGGGTGGGGCTCCGCGGGAGGCGTTGACGATGCTCGCAGCTCTCGCTCCTCCCCTAGCGCTGCTCGAGAGAGGGGTGGGGCTTGACTGCCGAGTGCGGGCGGAAACTGCCGAGA
peak_calling/CTCF_narrow_peak_2174	GGGCCTTTCTTTCCTGCCGAGCCCTTCCCCCCGCCTGTCCGCCTCCCCCGCGCCTCCACGAACCGAGTCCACACCTTGCGCGCCGGCAAGAGGTAGAGCGCCGCCTGCAGGCCGAGCCAGGCGAGACACAGAAACAGCGCCCACGGGCTCCACAGCATCTCGAGTCCGGGCAGGTAGGGGGGTGGGCCCAGGAGACGCGCCGGGCCCGAACGGGCTGCCAGTAGCAGGTGGAACATGGTGGCGGGGAGCAGCAGCATCAGCGCCGCAGCACCTAGGGAAGGGGGCGATCGCGTCCGGCGCC
peak_calling/CTCF_narrow_peak_2175	CTGCTTTGTCCACCCCCGGAACTATCCTGACCAGCCAGACCTGGGTGTATAGCTGGGTGCATAGCGTCCCTGCTGTCGAGAGCTGCTATAAACCGAGAAGGTCCTCTTGCTGGAGTCACTGCTCTGGGCCTTGCGAACACCCTCTTCATACAGGAGCCCCACCTGGTGGCAGAAAGAGGAACTGCAAGGAGGCCGGGGCATGGGCAACATCCCGCCCACCAGGTGCCCTGGGCAAGAGGATATCCCAAGTTACACTCTCACTTGTTACAAGAATCACATCTGTTACAAAAAAAAAAAAAAG
peak_calling/CTCF_narrow_peak_2176	CCGGCGCCGGGGAGGATACAGCATTAGCAGTCGCAGCTCTCGCTCTTTCTGCTTCATCTTCTTCAGAATGGTCAGAAGCCCCATGTCCCAGTAGCCCCCTCCCAGCCGCTGTTTCTTCCTAGTCCCGGGACCCCTTTCCCTGCTCCTATTGGCTATCAAGCCCATCGACAGCACAGCCTATTGGCTGGCTTCTCGCTTGGTCCCGCCCTCGCCCCACGTGACCGCGAAGCCGCCCGGCGGCGCTGCGTTGGATGGTCCCTCTAGCGGTACTGGGGGGCTTCTGCGCGGCAACCTGCGTTAA
peak_calling/CTCF_narrow_peak_2177	TAGGCCAGCGGCTACAGCTCCGATTCGACCCCTAGCCTGGGAACCTCCGTATGCCGCGGGAAGCGGCCCTAGAAAAAAGCAAAAAGACCAAAAAAAAAAAAAAAAAAGGAGTGGGCTTGCCAGGGTGCCGGCTCTTCCGCCAGCCGTGCATCTGTGGCCACCAGCAGAGGGCGCCCGGGACCGCATCTCACAAGCGCTGGGCGGGGTCCGCCCTCCCCGCCCCTCCCTCCCCAGCCCGGACCCCAGCAGCCGTCCCCGCCCCTCCCGGGCCCCTGCCCGCCCGCCGGCGACGGTCAGCCCC
peak_calling/CTCF_narrow_peak_2178	CCACCCACTTGTCCTGCCTCCAGCATTCAGAGCAGCCAGCTCCAAAAACAGGGAGAGGGCAGGCCTCGGGGCCACAGGCAGGAGGTGGAATCCTGGCCCTGCCACCTGCTGGGGCGCAGCCATCTGTTCCCTGGGGCCCAGATGCAAACAGTGACCCCTGCTGCCCGGAGGTGGGGCCTGTGAAGGCCCAACAGGAGTGGCCGCCTTTCCTGAGCCCCTCAGGAAGGCTGGTCAGGGTGGGGTGAGGGTCGGTGGGGGGAGCCCAGCACCGCACCCAACTCCCAGATCAACGCAGGCAGGA
peak_calling/CTCF_narrow_peak_2179	TCCGGCCGCAGCCATGGAGCGGCGGCTGCGCGCGCTGGAGCGGCTGGCGCGGGGCGAGGCCGGCGGCGGCCCGGGGCTCGACGGCCTCCTGGATCTGCTGCTGGGGCTGCACCACGAGCTCAGCAGCGCCCCCCTGCGGCGGGAGCGCAACGTGGCGCAGTTCCTGAACTGGGGTGAGTGGCCCCGGCGGGACGGTGCGGGGGGTGGCCCCAGGGATACCGCTCCAGAGCCTCTCCCTCTGCGCCCCACGCCCACAGACCCTCCCGCGGGAAGCCGCACCCCCACAGGTTCCCTCCGCCCC
peak_calling/CTCF_narrow_peak_2180	TGGGGAGGTGAGCTCCTGCTCAGCAGAGACCCCTGAGCTTGACCGCAGGTGCGCAGGGAGGACGGACGTTCAGCCCACAGAGCAGCAGGGGGAAGACAGCGCCACCTTGTGGCAGGCTGCCCGGCACCCGGTAAAGGAGGGTTGAGGGGGTGTCAGACTGTAACGTGCCAAAGTGGAGGACCTGGGACAAACAGGAGCCTCTGATAACATATCTGCTGCCAGCAAAGGCTGGCCACAAGCCAACGAAAGGTCAGGAAGCCAGGGAATATGCACTGAAAGGCCAAAATTGCTATGTCTGTGT
peak_calling/CTCF_narrow_peak_2181	CCCGGAAACCCTGTTATCTCAAGTCCTCTGGAGGGTAGGGTTAAAGGCTTGGTGGCTCCTCTAGCGAGAGGCCAGGAAGGAGCCAGCGAGGGGCTGGGATATCCCGCTGCATCTCCAGAGGCGGCCACAAGGGGGAGGGCGAGCCACGCAGGAAAGGAGATGAGAGCCGGGCGGTGAGTGGAGGGAATCGTGGGCAGGGCCTCAAAGTTCAGCCCCCCACTGCCCCTTTTTGGGGTGGGAGTGAGGTTCTGCCAAATGGGGGTGCTTTCAGAGGTGACAGCGAGGATCTCAGCAGGGGTGA
peak_calling/CTCF_narrow_peak_2182	CTTTGCTGACAGCAGAAGGTCAAACCTCCTGGATGTGCCAGAAGGTTCCCGGAATCTCCAACTGATTTCCCCTTTCCAGGCCAAGGAATTTTTAATTTGTTATTTTCTGTTTTTCTGGGGTGGCTGGGGGCAGGGCTGGGTGCAGCTGCTCCGCCACCTGGTGGTCACACCAGATACTGCAGTCTTCCCAGGGTGGGGCTCATCCTTGCCTATGTGCCCATCCCCCAAGAGTTCCCAAGCAGAGGTGGGAAGAGGCTTGGAATGGGATGCACGCAGCTTCAGACTGTAGCCACCAAGCCCT
peak_calling/CTCF_narrow_peak_2183	TATGCCGCAGGTGTGGCCCTAGAAGGGACAAAAAAAAAAAAAAAAAAAAAAAAGAAAAAGAGAAACAAAGCAGAACTGAAGTCTGAGACCTGGAGCCATAGACTCGTTTATTTATTTATCTTTTTCAGGAAAAGAAAAAAAAAGTGTTCAAAGTGGCCCAGAGAGTGCACCAAAAGCAATGCTGACTCAGAGCCAACATCTATGTCACAGGTCAGATAAAGGTCAGGGGTTAGGAGGCAAATACCAGAGAAATTCCCCGAGGAAGTGACACATGGAGAGAAAGAATTTTTTTAAAAATAGA
peak_calling/CTCF_narrow_peak_2184	CCCTCAGCCTCTGCACCAGGGCTCACCCCCGCCCCCACCCCCCCAAACTAGCAGAAACAAAGGCCAAAGCTCTGTCCCGCCCCCACCCGCCTCCGAAGGAAACCCAGGAAGAACGCGGAGGAGGAGAGCGCCACCTAGTGGACATCAGGGGCGGCGGACTCTGCAAGCGGCTGAAGGGCGGTGTCCCAGGGGAGGGGCGGGGCCTCGGAGCCGAGGGCAAAGATGCTAAGGGAGAGGGTTGGGCAAGTGAGGGCACCGAGGGGCTTCCACAGGGGCGCCGTGAGTCCCGCCCCAGCCTGCC
peak_calling/CTCF_narrow_peak_2185	GAGCATGCCTCCCAGTTAATTCGGCCTGCTTTAAAGAGCCTTCCCAGAAATCTCACCCAATAACTTTTTTTTCCTTTTCGGCCGCCAGGTGGCACATGGAGCTCCTGGGCCAGGGATCAGATCTGAGCCACAGTTGGAACCTACACCACAACCCACTGAGGCAGGGGATCTAACTGGAGTCCCAGTGCTCCCAAGATGTCACCAATCCTGTTGCACCACAGCGGAAACTCGCCAATAATTTTTGCTTGCACCTTATTGGCCTCTTTCTTTTTTTTTTTTTTTTTTTTTTTTTTTTTTTTTT
peak_calling/CTCF_narrow_peak_2186	TCCTGGGGCGTCAAGTCTGCAGTGACCACAGCAGCCATCTGGAAGCGACTTTCCACCTCCTGTAGGTCTGAATCAGATGCCTGGGGACACTCAGGTAACTCCGTGAGGGCTGAATCTGATGCCAGAGGAGCTGGGTCCATGGCCAGGGGGCCTGCATCCCCTGCCTGAGCGGCCAAGCCCTGGGGGGCGTGGTCTGGGGCCAGGCAAACCTGGGGATCTGAGTCTGGGTCTGGAATCACCACGTCCTCGCTCTGCTCCTCCAGCAGGGGGGGCTGAGGGCACACGAGAGGATTGGTCACAC
peak_calling/CTCF_narrow_peak_2187	GCCCTCCCCTAGGCTCCGCCCAGGCCCCGCCTCCCGCCTCACCTCCAGCTGTCCCTTGCAAGCCTCGGCCGCCTGCAGCCGCTCCCTGCAGCGTCGCAGTTCCTCCTGCAGGCGGGGCAGGCGGCCGACCCGCTCCCGCAGCGCCTCTGCCTCCTCGCGGTACAGTTCGGCCCGCTTGGCCTGTCCCGACAGCGCCTGGGCCTGGGCCAGACGATGCGGAGCTGGGAACGGCCAGCCACTAGCCAGAGGGATTAGGACGGGAAGGAGCCGGGTTGGGGGGAGGCCATAGGACAAGGGAGGC
peak_calling/CTCF_narrow_peak_2188	AGGTCCACAGAAAAGGTATTAACTCCCTCCTCTCAACCATCTCTGGGATTCCATTCAAAGCACAGGTCCTACCACGCTGCCTGTGCTCATTTTCATGCTCGTCTCTGTGGCCCCAGGACTTTGTATGACGCCTGCCCAGTAGGGGGCGTTCCTAGAACGTCTGCTTGATTTACAGTGTGAAAGATAGGCGTTGGCGCCCCTTTCAAGGAATCCTAGCAACTTGGTCCTACAGTTTCCCCCCATTTCCCAACAATAGAAATTGAGGTTCTGGCCAGCCCCCTGCCCTGTGAGCGCCCACAGC
peak_calling/CTCF_narrow_peak_2189	GCTTGGGGCTTCCTGGGCAGGGGGAGTGCTAGCACTAAGAGTTAGCAAAGATGCCCGGGTTTTACGTATAAGGGAAACCGAGGCTCTTTTTTTGAGTGACATCCCGGGACCGAGACCAGCGAGGGGTTGAGACGGGGAGCAGAGCCACGGCCTCTTGGCCTCCGGGAAGCGGAGTGCGACCAGGCTTCAGGGACTGCCAGGTCCTTATCTCTAATATGGTAATTGGGAACCGCAGGCTGGCTGGCCGCCGGAATTCCGCGAACTGCAAACCATGCTGCCGTCCCCCAGGGAGGGTCATTTG
peak_calling/CTCF_narrow_peak_2190	CGCAGGGCGGGGGAGGGGGGCGACGGCTCCGCACAGGGCGAGTAGAGTGATGGCTAGGGAACCGGGGAAGCTTCATCAGGACCTGGGAGCAGAGCTCAAAGCTCAATTCCAGAGATTTATTGGCGCCCTCTATAGACCAGCCAGCGCTTTGTACTGGGTACACAGAGAAGAATTTCGCCACAGCCCCTGCTATCCCAAGCTTCCTGTTAAGGGGAGAGCCAGCCTCTGAAGTAACCGCCAGCCAAGTACTGTAAGAGGGGCTTGGAACCGGGGTTGAGGGTGGCTCCTTTCGGCAGGGAGA
peak_calling/CTCF_narrow_peak_2191	AGACTAGAGAATCGGCGGGGCCCGGCCGGGGCGGGGCGGGGGCGGGGCCGCAGCGGCGCCGCCCCCTCCCACGGCGTCTGGCTCGCCTGCCCCGCGTCTGCTGCCCCTGGCGGCCGGGGTGGCGACTGCAGCCAGAGGAGGGATGGGACAGGGGCACGCCCCGATCGGGGCCCTCGGCTGGGGGGGCTCCGCAGAACCGACCTGGGGTGGGAGGAGGGCGCTTAGGGGCCGGGGGCTGTTGGGGTGCAGCTGGAGGGACTGGGTGTAGAGGGCGCTGCTGAAGACTGGCGGGGGTCTGCCC
peak_calling/CTCF_narrow_peak_2192	CACACCCACACCTCTGCGGCCGCCGCAGGGGGCCGGCCCCGAGGCACCCACACATCGCCACTGGGTGGCTCCGGGGAGCCCCGGTCTTCCGGGGGTAGCCCCCAGGCCGCCCCTGAGCCACCGCCCGGGGCGCCACCCCAGCTCTGAGCCCTCGGAGGCCTGCGGGGCACCCAGACTGGCCCGTGTCGGGTGGCCGCCGAGCCCGCTCCACCCACACCACCTCTCCTGGGGGAGTTCTAGGCCTACCGCGTCCCCACGCCCGGCCACCACGGAGACCGCCCCCGCGTGGACGCCCCGGGCC
peak_calling/CTCF_narrow_peak_2193	TTTGTGGATTTGAGATTAGAATGTGGAGAACTGGAAGTTCATCTGAACCTCAGGAGCTGGGCCTCTCTGGGCTGGAGCCTCCGATTTCCCTCCAATGGTTCACTGAGCAACAGCACCACCTAGCGGCCACCTCACTAGGCTGTGGAACCAGGTCAAGCTCACACAGACCCCACCCCTTGAGGACAGACAGACAGGCTCTGGTTCTCAGGAGCCAATCTGCACTCACACTTCTGCCAACCCAGGCTGTGACCCCGCAGGACAGCAAAATCTTTTGGCATAAAAATTAGGGACACAGCCTTGT
peak_calling/CTCF_narrow_peak_2194	TCACCTGCTCCATAGTCCGGCCCGGAACCCCGTTGAATAGACTCCGTCTGCTCCGCGTTCCCAACCGCACGCGCCGCCTTCTGGAACCTACTAGAAGCTGCCGGGACCCCCAGATCCCGCCCCTTCCTCGCCGGCTCACTGGTCGTGCTCCTCTGGGGGACTTTCTGAGCTTTTCTACTATTGGCTTGAAGTCTAGCCCATCATCTTTGCTTCTCTCTCATTGGGCCTGGAGAGTAATCCCCGCAGCCCTGCCTCCCCCGCGCCTCGGGATTGGGTTCTCCCCGACAAGCCCCACCCATCT
peak_calling/CTCF_narrow_peak_2195	GGGGCTGCTCCATTCTGGCAGTGGAGGTCGAGGGACCAGGGCTGGGCTGAGCGCCTGGCTGCGCAGGTTGTCTCAGGCCAGCAGGGGGAGCTCACGAGCCACAAGCTGCTCAGGCCTCTGGGCTGTTCGGCCCCTCCACCCCACGCAGATGGGGGCGCCTGGCTTCCCGCTCACCAGCTTCATGACTCCTGATAGCTTCCTAACCTCCCTGAGCTCCTTTCCTCCTCTGTGAAAGGGAACCATTGCAGCCACTGCCTTGATTCATGTTAGGGGAGGCCCCAGCTGGGCATCCGTCTGTGGG
peak_calling/CTCF_narrow_peak_2196	GCCTCGCTCAGGGTTTGGGTGGCCTTGGCGCTGATCAGACGTCCATGGTCTGTGATAGCTTTGGCACCTCCAGCCTCCTCCCTGCCCGGCAGGGCGGGGGGAAATCCCGCTGCCTCCCACCAGGGGGCAGCAGAGATCACCGTTCCCGAGCCCAGCAGGGCCCGTAAATCAGCCTGTTTATTAGCAGAATAAAAGTCGTGGCATCACAGGGCTTTTCAGGGCTGCATAAATCTGGTTTGTGCCTCATGAAACCCATATGTGCTTAATTCATATGTAAAGTTTCAAGCGGGAAGAGAATACG
peak_calling/CTCF_narrow_peak_2197	CCCTTGATGGGCTCGGGCTGAGGTTCCTACCGCCGCTAACCCCGCCTCCTGGAGCAGCCTCCGTCTGGGGAGATCTCAGCCCCGCCGCGCCCCGCCTGCGTACCCGGGAAAGAGCAGGGCGGGCCGGGCGCGCCCTCTGCCGGCTGGTTAGCGCCGGCTCCCGCCAGGGCCCGCTTTGGCTCCTCTGCGCCTGGTTTCCCCCAGGAGTGGAGCAAGTGTGGGCCGGGGAGGAAGGGAGCGGCTGGAGGCCGCGGGAGAAAGGCGCGGTACCTGGTGAGTCCCGCATAGCCAGAGCTTTGGG
peak_calling/CTCF_narrow_peak_2198	CAGAGAGGAGGCGGCCTGATTCATCCAGATACTGCGCAAGGCGGGAGGCATGCTGCAGTGGGGTGGGGTGGGCCTAGTTCTGCAGGAGCTGCCAGAAGGGGGCGCTGTGCCCCACTTGTCGGGCAAAGGCTCCTTGGGCCTGGAGGCGCCAGGCTAAAGCCTTGAGACCCCAGGGACCCTGCAGCACCTCCAAAGTCCTGCCATCCCACAGGACAGGGACAAGAGGCCACACAGCCCTGAAGGTCAGGGCACCAGAGGAGGAGAAGCCCAGGAAAGCCAGAAGGATACCATCCCAGACGCC
peak_calling/CTCF_narrow_peak_2199	CGAGGAGGACGACGGCGGTAAGAGCTGGCTGGGGCCGGCAGCTCGGGTGGGGGCCCCGGCATGGGGGAAGGGAGGGCTGCGGCTCCGGGCTCCGGGCCCCTCTCCGCCGCCGAACAAAGGGGGGGACGCGGGCAGGGCGGCCGGGGGCGCCACCTGGCGGGCGCGGATCGCGGCTGCGGGGCCAGTCGGGGAGCCCCCCGCCCTGCTCCCGGGGTTGGCCCGCGGGGCTCGGGCGGATCCCCTCCCCCTTAAAGGGCCCCGAGGCCCCCGCCTTGGAGGCCAAGCTGGGGGGCCCCGAAGG
peak_calling/CTCF_narrow_peak_2200	ATTTTCATCTCTTTTTAGTAAAAACCTAGGTGTGAGATTCTGGGATCATATGGTGAGTGAATGTTTAAGAAATTGCCCAACCGTGGTGCCAGTACCTCCCAGCAACATAGGAGAGGGCGCCGCCTACTGGGGAAAGGAAGAAGTCCATCGCAGAGAGACCAAGGCTGAGGGGCAGAAAAAGAAACATTAGAACCCAGAAGGAGAGACTCAGGGTTGAGGGATCCATGAAGGCAGAGAAGGAGAAAATGTATTTTTCTCATGAAAAGAAATAGATTCTTGGTGACATACTTTAGGCCTGTAT
peak_calling/CTCF_narrow_peak_2201	TCAAAGGAAGGAAGGAGCTACGTCCCCGGGAGCGGTCGCGGGTCCCGGGTAGGGAAGAAAACCGTAGCAATCAATCTAAGGACAGTGACCAGTAAAACCAGGGGAGCGCCGGGCAGGGGATGGGGGAGCCCTGAACTCACTCGCTAGGTCTCCCGCGTCGCGGCCCTGGAAAGCCTGAAGGTCGCCAATGCGGTAGAGGGCGCCCTTGTGCCACCAGCTCTGCGCGGGCAGCTCGCGGCAGCGTGGCGCCTGCACGATGATGACCACGGCGCCCGCCAGCATACCCAGCCAGCCGAGCCAA
peak_calling/CTCF_narrow_peak_2202	TCCTGTTCTCAGACTGGATTTTTGCCCTAGAGGTGAACAAAGCCTGGCCAATTTGCATATCCCTACTTCTCTACTAATGGAGGCAGTGCCTCTTGCTACCAGGAGGGGGCAGAGGTACTCCCTGAGCAGCTTCCCTCTGAGAAAAGATTTCCGCTAGAGGACGCTGTTTATAGCTCAAAAGTATTTCCCGCGTGGCTCAGCAGCCAAGGAACCCGACTGGTATCCATGAGGTTGTGGGTTCTATCCCTGGCCTCGCTCAGCGGGTTAAGGATCCCCGCATTGCCATGAGCCGTGGTGTCGG
peak_calling/CTCF_narrow_peak_2203	TTATCAAATTGGGCCTTTTTCTCCACGTAAATTACTGTCTTTTCTCCCAGTTCCTGGCACAAAGCTCTGGTTCTTCCCATTATCCTCCCCTGTTAAGTGAGGCAGTGCCTCTTTCTGCCAGGTGGGGGCAGGGTTGCTCTCTGAGCAAAATCACCAGACTTTCCCAAGCAGCTGTGACATCAATGAATTGGAGCCAGAAAAACATCATTCCATAATTTGTAAGGGAAAAAAATTTACAGAGATAAACTAACATATATGGAGTCCTACTCTGTGCCTGTACTCTGCTGGGCAATAGGATTCA
peak_calling/CTCF_narrow_peak_2204	CCAAGCATGGAGACCCCCCAGACCAGCTGCGACCAGAAGGTTGATGATATGATGGACTCCCATTACCTCACCACCAAAGAATCCCATAAATGTCCCCAAGCCGATCAGGCCCTGCTCCTTGAACACTGTTAAGTCTCCTCACTACCTCCTCCAGGGGGCATAGTCCTTTAGGCACTAGCCTGCTGTGCTCCCTCTTGGCCTCCCCGTTAAGGCTACTTCTGTCTCCTCCTCTATTTGGCATTGGCGTAGATGCAGCCGGTATTTTGGCAACAGATCTATCTCTGGATTTAGAGGACTAAAG
peak_calling/CTCF_narrow_peak_2205	CCCCAGGAAGCGCCGCCTAAAGAGCCAACTGCCCAAACCCCGTCTCATCCGGCGCGACCCACGAGCGCGGAGACGTCACTTCCGGGCGCGGGATTTATTCACAGAGGGGAGGTCGAGCGCCGCCTCAAAGCGGCAGGTACAAGGAGTAGTCCGAGAGCGCCCACCGGCGGGCAGGGCGGCTGGTGCGGCCGATCATGGGCAGCTTCTGCACGTAGCGGGAGGCCGGGCTGGGCCCATAGGGCGCGGGGAAGGCGGTCTGGAAGAGGCGCCCGCGGCATCGCCTCCCGGCCTGCCGCCCAGC
peak_calling/CTCF_narrow_peak_2206	TTTGTGCTGCGGCGCTGGGGCCCGGGACGGCCCCGCCACCCTACCCCCGGGAGCCGAGAGCGGCCCCGGGAGAGTCCGAGGCCCCAGTGGGCCCGGGAGCCTTCGGCCCCCGCCCCACAGCGCCCCCTCCAGGCCCTTTCCCCGCGCCCGACAGCGCCCCCGGGGGGTGGTACGGCTCCCTTGCGCGCGCGCCCCGTGGTGCTTCCCCTTCCCCTCTCCCTGGCCATGGCCCCGGCGGCTTAGACGCCTCCTCCGCCGCCGCCGCTCGGAGCAAGCCGGGGGCCGGATGGACGGGGCCGGG
peak_calling/CTCF_narrow_peak_2207	CAAATTAAAGCAATCGTAGATGATAAAAGATCCCTAGGAAGGAACTGTGTTTCATCATCTGTCCGGCAAAGTGAGCCGCAGGCTTTGGAAGCCCCGAGCCGGGCCAGCGCGTCGGCTCCCGGGAACCTTGGTCGACACTGCCCCCTCGTGGCCGCAGCGGCACCTGCCGCTGAGGGCGGGGAAGGCGCGTCCCCGCCGGACCACGTTGCTTCTTGGAAAAACCCGGGCGGAAGAGGTTTTTCTCTCTCTCTTCAGCCGCGTTTTCCGGTACCCTCTGCCACCGAGGCCCTTTCCATTCCCG
peak_calling/CTCF_narrow_peak_2208	TTTTCTGGACATCTGTTCTCTAAAACTGATCGTATTATTTAGATGAAAATTAAAGTCAAGAACAGGAAGCCTCTTGTGGTTCCAAAATTTCTGAGTAGATTGTTTTGAGCCGGAGTCCGCTGGACTTTGTGTGCTCTGCTGCCCTCTTGTGGCACAGAAGTGACAGAAGACTCCTTCAGATCCCGTCTTACTCCTTTATCTGCTGGGCAGTTAGGGAGCCGCCTCTGGACGGCGTGTGGGGTAAGAGGGGCCCATACGTGGTCTCCACGTTCGGGAATCCGGGCTAGTGGAGGTGGTCGTT
peak_calling/CTCF_narrow_peak_2209	AGGGACTTCTTACGGAGCAGCATCATTTCTTACTGGCCTTGCCAGATGTAGATGAAATCAAGCAGGTGTCCGCCTCGGCAGCCTCAGCCATCCATAAGGCACAGGATGCGGTTACAGCTCTCTGGCCACAAGCTGGCGCTGTTTCCTTAAGGATCGGCTGGTGGAGGCCTTGCAGTTATAATGTTGACCACTGGAGGGAGCCTTCTCTGTATGAAGCCACACTGATAGACACAAGATCACGCCCCAGGTAGAGTGGTGTAACTTTCTTTTCTTACTCAGTCTTGGACTCCATTCGGTATCA
peak_calling/CTCF_narrow_peak_2210	CCCTCCTCCTCCTCTTGCTTCTGTCCCCCTTCTCTTTCTTCTGCTAAGTGCAAATTGCTTCACAGCCTGTGTGTGCCTCTGTTCCAGGTCACGGAACACCTGAGCTGGGTGCAATACCACATATGTCCTCTGGGAGGCAGACCTCCCTGGCCCATAGACAATTTTTCAGGAAGGTGCTTCAAATATGGGAAATATTAATAATATTTCTCTTTCTCTGAGGGTTGTTTTTACAAAGACCCTCTCACTTAGTTAACTCCGTTTCCTAAATTCACCCTATTATAAATCTATGAATTAATTTTTC
peak_calling/CTCF_narrow_peak_2211	GTCCAGAGAAGAGCTGGTCAGTTTTGAACGAATACAAACCCAAGCGAAACGTTCACTTCCTTGCAGTCGCTTGCATCCACAAGTAGAAGAGAAAGGCGCCCCTAGCGACCAATGGTATATTGCAAGTGTTCAGGGAGACCTCAGACTGAAATGGTGAAATGGTGCCACCTGCAGGTGGCAGAACTGATGAGTTGCAGAATTTATTAGTCTGCAATTTGATTGTATTAATCTACCATTGATTGAGCAGAGACTGTGCTTGCTTAAGTCAGCAAGGAAAGAGGAAAATTATCAAGCTTTCTGT
peak_calling/CTCF_narrow_peak_2212	GCCGAGGTCACGCTCTGCCTTCTCTGTCCGCAGATCACAGCCGTGTGCAACTTCTTCACCTACATCCGCTACATTCAGCAAGGCCTGGTGCGCCAGGACGGTGAGCGCCCCCTGGTGGCCATCGGGGGTGGCGCGCGGGGGGGCGGGGCGGGGCGGGGCCAACCCCCGGGCTTGGCCGCCCACACCTGGACCCAGTTACTTTTTCCTGCTCAGAAACCTCAGCCTGGGGGCCCGTGGAGCCAGCGTTCTTGTTTCTGGCATTCAAGACCTGACCTGACGGGGCCTATCCTGTAAATCTCCC
peak_calling/CTCF_narrow_peak_2213	GGCCCTGGGATGGCATCCCCCTGAGCAGACGGTCAGTGCTTTTCCTGCAGTGACTCTGGATGCCCTTATTAGGGAAATATTAACACCCTGGACTCAGGGGCAGCGGGGGCTCTCCCAGCGGGAATGTTGAGCTTGCAGCGCCACCTATGGGCGCATAGAGTATCTGCACCAATGTGGGGCAGGCCGCGCTCCGTGCTGCCCCTGGTGGTGGCCGAGGGCAATGCGCCCTCACGATTGCAAATAGGTTAACTTGTTTAGATAGTAACTTGCTTAGAGGATCATTGGGGAGGCCCCCCACTCT
peak_calling/CTCF_narrow_peak_2214	GGCTGCGGTCCCGCCGGCCCGCCGCCGCGCTCGCCCCCCGCACGGCCCTGGCCCGGCCCCTGCCCGCCCCACGCGCCCCGCCCGCCCGCCGCGCGCAGCGCCCCCTGCCGGCACCCCCACCCCGCGCCGCAGCCCCCGCGACGGCCGGGACGCGCGCGGCTCCTCCAGGGGGCGCTCGGCGCGGGGTCCTAACCGAGTTGAGGGTCGAGACTCCGCCTGGCTTCTGTGCGGGGAGGCAGGGCCCTGCAGTCCTTGGCAGCCCGTTGGGCTTCTGAATCTCAGGTCTTCCGGGACATCACAT
peak_calling/CTCF_narrow_peak_2215	CACTGGAGGCGGGAGGGAGAGAGCGCCCCCACGGGGCCGTCCCCACCCTCCGGGCCAGGGCCCCTCTGTGCCCTTTCCCCAGCTCCTGTCACTTCCTTCCTCTCCCTGGGCTTCCTCCTGCCTCTCCCAAGGGGGGCAAGCCCCCTGCTGGAAGGCGCCCTGCAGCCCCTTGGCTCCGCCCACCAGCCTGCAAAGACTGAATGAAGGACCGGGAGGGCGACGCGGCAGTTACTGCAGCTGTGCGGAACACTGGCGCCCCCACCTGGTCATGCAGCCATCACACAAAATGCACACAAGAGAG
peak_calling/CTCF_narrow_peak_2216	CGCCGCCGCCGCGACCGCCACCTCCATCCTGGGCTCCCCAAGGCCCCGATTCACTAACGCCGCTTCCGCAGGGCGCCGGCGCCGGCGCGAAGGCCGCCTCCGCCCCCCGGGGGACGCTGCGTCCTTTACGTAAACCCCACTCCGCCGCCAGCGGTGACCATGGCGACGGCCGTGGGGCGGCAGCGCCCCCTGGTGCCAGGGAGGGGAGCGGCGCCGAGGCCCGAGCTAGCGGAGTCTTTCGCGGTCTCCGAGCCCCGCGCCGTGGGGGCGGTGGGCGCCCAGCTCCGGCCGCTGCTGGGCT
peak_calling/CTCF_narrow_peak_2217	GAAGCCGCGGCCATCAGCGCGGGGCATCCGCCGGGCGGGTCGCGCGGTGCTCCGGGACTCGCAGGCTCGAAGAGCCCAGCCGGCGGGCTCCGTGCCCTCCCCCCAGGGGCTGCGGGCGGGCGGGGCGTGGGGCGGTGGCGGTGCCCTCGGGGCGGCTCCTGGCGGCGGTGGGCGCGGGCTGCAGTGCAGCGCGCGGCCGGCAGCGGGCAGCAGCGGGCACAGGCGGTGGCGGTGGCGGTGGCGGCGGCAGTGGCAGCGGCGCTCGGCAGCGGGCGGGCGGCGCCGGCGGTGCCCCGGGCGC
peak_calling/CTCF_narrow_peak_2218	CAGAATTCCATGAGTCCTGAGGTTGCCCCACACGAAGAAGCTGCGGTTTCTCTGCCTCAGCTGCTACAGAGACTAGAACTGGCATCCCCTTGGAGACAGACGATTTGGGGATGATCCCTGCTTAAGCCCCATCATCCCCACGCGGGTACTTGTATTGATACAAGACAGCTGGCGACCGTCTCGAATCCAGGGGTCCCCAAGCCTGGGCCTGACATTCCCGGCACGCACCGCCAGGTGGCGTCCGGACACTACAGTCTGTGGACCAGATCCGGAACCACAGTTCCATTCCCGATGGGCCTGA
peak_calling/CTCF_narrow_peak_2219	GACTGTTGTACACAAAAAACTGAATTAAAAGGAGCTACTCCCTTCTTCAAACAAACTCTTAAACGCTGGAGCTCGCTGAATGGGGTCTGCTGCAGCTCCTGCCTTTGTCTCCATTAGAGTGAAATTAGTGCCCCACTGGGACAGAGCAGGCTGGGCTCCCAGCGCCGCCTAGTGGCCCAGCAGCAGCCTGCAGCTGATCCCAGTCCTGGCAAGGGGTACTTCTCCCAGGCTCCTTCCCCAAGCCTGCAGGGAGGAACTAGGTTCTTCATGCAAACTGTGGCCTTTCCTAGGTCTGGCAGGG
peak_calling/CTCF_narrow_peak_2220	ACATCCAGGTAGTTCCACAGGCGAAGACAAGAGATTTTTGGGGAACAGAGAGAACCCTTTAGCCCGAATTTCTGGATCATGTTGTAGGGATGTTCCTTCAGGAAATTTAGCAGCAAGTCTTTTTCCCTGAGGTTTTCTCGGATGGACTTGACCTTCGTGAGAGGGATTCTTCATGAAGCATGGGAAAAGGAAAAAAATAAGAGAGAGCCCTCTGCTGTTGGTGTTGTAGAATGACTGTCACACCTTGCATTGTAGTGGAGCTGTGTATTTTCCAAGTATTTTTATGAGCGTCATCTTGCAA
peak_calling/CTCF_narrow_peak_2221	GCCTTTCAATAGCTCTGGAAACCTGCTCCAAATAGTTGTGGAGAAGCCTGTATATGCAGGATTTTGGCTGGGGCGTATGTGCAGGAAGGCACCTCTAGATGTCGCCCTAGAGTCTTTCAGCTCTTTTTTTTTTTTTTTTTTTTTTTTTTTTTTTGTCTCAGTGTCTCCCTCTGGCGGTCTAAACGCTGTGGACACACAGAGCCGTAGATGGCCAATCCCTATGTGCGGGTTCCCGGACAAGCTAGTTTTTAAAAAGAATGAGTGGGCTTCCCTATGGGATGGCTACACGTTATGAGGAGTC
peak_calling/CTCF_narrow_peak_2222	CCCCTGCCCTGGATTTCTTTCCATCTGAAGCATTTTCACGCTGGAGCCTGCATCTTGCCCCGTCCTGGGTGCAGAGCTTGGGCCATGCAAGGCCACAGATTCCCACTAGGGGGCGTGCAGGCCTCAGCCGAGCACCAGCTGGGCTCCCTCCTGCCACCTGCTGGACTGGCCAAGACCTGCAGCTTGTTAGCCTGTCCAGGACCTCCTGCTGGGGTCCGGTCGTCTCACCTGGTTTGTAAATTGGGATAGAGGCTGCTAAACTAGCTGTGGAGCCAAGTGCTCTCCAGGCATCACCCAGCCT
peak_calling/CTCF_narrow_peak_2223	CCGGAGTCATGCTGCCCTTTCTGATGGCCCGGTCTCCCTCTTGGTCTGTGAACTTCTGAAGGGTCCTATTCATCCCTGGACAGCGCTGCGCTTGGTCCCCTGCACCCGCCTTGCACGGCTCTGCGTCCAATCGCACAGAGAGCAGAGGGTCCCTTGGTGCTGGCGCGCCCCCCTGTGGCCACAAGGAAAACAGCCCCATGTTCCAGCAAAAAATAATCCTTTGGGTTCCGGATATAGTATGAGTGGTGTGGGGAACTCCGTGCAGCACAATCACTCCAGGTTTCTTCCCCGAGGTGGGGTG
peak_calling/CTCF_narrow_peak_2224	GGAGTCAGACAGAGGCAGAGGGCACTCAAGAGGGAATGAACTCATAGGACTTCCAGGCTGTAGCCCTTCCCAAGGCTCTGGAAACTTTGTGTGGCCTCTGAGACTGAGAAGCGCCCTCAAGTGGCAGGTGTGGTTCAGAGAAGCAATTGTGACATGATGGTGACAGATTTCACCACCAGATGTCCTTCATGGTTAATCTTTTCTTCTCTCTTCTTTTTTCTTTTCTTCCTCTTCTTTTCTTTTTTAAAATTTCTTGCACGTTTTGGGCAATTACACTTTTAATTTTTTTTCCGAGTTATCA
peak_calling/CTCF_narrow_peak_2225	GAGCCCCAGTGGAACCACGAGGTTGTAAATAACCTCAATTTTGCGCTTATTTGCACAATTCCTTTTGCCTGCCGCGGGAAATTGAGTTTTACGCCAGGAAGGAGACACTTAGGTTGCTAAGGGGCTCTGCACTGCGCCCCGAAGCGCAGGCTCCTTTCTGAGGTGCCGGCACGGATGTGCTGCCACGGCTGCCCCCTGGTGGCACCTCTAAGGAGTGCAGAAGGCCCTGCCCGGCTCCGGCCACCGCACGCCGCTGCGCCTGCGCGCCCCTGACAACCCACAATTCTACCTCGAGGTGCTT
peak_calling/CTCF_narrow_peak_2226	TTTAGGTTATTTTGTTGCTGTTATTGTTGCTTGTTTACTACAATTGAGGGGAGAAAGTCGTTCTGGCTCACAAAACAGCCTGCCAAGTGATGTCTCTTGCTGTCTGCACTGCCCTCTTCTGGTCTGTGATGCCTGCGAGGCAGGGAGGAGCGCTCCTGACTTCCAGAATAAAATCAACCGCTCACCACGAGGGGGAGCCTTTTATTTTCTTGTCACTCGGCTTTTAAAACAAGCTGAAATTATGCTCAGAGGATAAAAACTTAGGCAAAAGCCCGCACGGTAAACCAAGAGGGTTGAAAGC
peak_calling/CTCF_narrow_peak_2227	GCAAGGCCAAGGATGAAACCTACATCCTCATGGATACTAGTTGGATTCGTAACCCGCTGAGTCACAATAGGAACTCCCTTTTTTTTTTTTTTTTTTTTTTTTTTTTTTTTTTGTAGGGCTGGGATTTTTAAGAAGCAGGTATACCTTCCTCACTTTTCTTCCTCTATTCACAGGCTAAATAAATTCAGAATCTTTGGCGACCTCACTGGATGGCAGAACCACATGACTGAAGGAGCCTAGATCCCTAAGGAACACTAGCCATGACCCCCCGGGGCAGGAGCCATCAAACTTCTGTAAAGAG
peak_calling/CTCF_narrow_peak_2228	CCACAGGCCCCGGCGTCTTCCGGCTTCAGCTTCTTCAGTCATTGGCCAACAGTTTGCCCACTAATTGGCCCTCTCCCTTTTTTCTTTTTTCTCTTTCTTTTTTTTTTTTTGATGGCGAAAACTTTATTTAAAACAATTTTGATGGAGCATTCATTAGACCGGCGAGTTCCCTAGTACCAGCAGAATCTCAGGATAATGGAAAGGTCTGGCTTATGGCTTCCGCACGGAGGGGCCTCCCGGAGTGAAGAGTCTGTGGGGAGCGAAGCTCCTGCCGAAGGCCTAGGAGGAAGAGGAAGGAGAG
peak_calling/CTCF_narrow_peak_2229	TTTGTATGATACATAAAGTGTTTGGGTCTATTTTTAATAAAAAGGGGAAAAGCAACCAAGAGGCGCTCTATCCTCTGACTTTTCTTCCTGGAGCAGAACCATAGACTATCGAGTCACACCTCCTCACCACCCCCACCCTGAACTGCCCCTTCAGACCACTAGGGGGCAGCAACTGCTTTGTCTATGGCAAGATACAAGGGATGGAGATTCAAGTGAGGTTTTACTTAATGAGATGGATTTTGTGAGTGCTATTCCAGCTGGAGCATCCAAAACTGCTTGCCTTTTGGAGCCCTTGACAACA
peak_calling/CTCF_narrow_peak_2230	AAAATAATGGAAGCCTCTGAAGTCCATCTTGGGGTCCCCACTACCCAACTGTCTCCCAAACCTCCACAGAGCAGGCACTTAAACATTAAACCTACCAAAGCCCTAAAGCAAGTGAATGGGTCCAACAGCGCCCCCTTGCGGTGCTTTTCACCAAGCGGTCACTTGGGAGGAACATCTTTGCAGTTCCGCCGCCGAATGCTGGGCAGCACAAAGGAACACAAGCCTCCAGGGGAGGGGTCCTTGAAAAGGCTATAGTCCACGCCGTCTCCCACCAATTTTTAGAGATGGAGCATTGGGCCCA
peak_calling/CTCF_narrow_peak_2231	GTGTGTTCGGGGCGGCTGCGGCGACTGGGCTAACGGAGCTGATGGAGACCCCGGCTTGGCCTCCGGCGGAGGAGCTGAAATTAGAACCCGGATGGGCGGACCCCGGCCCGGGAGCACTCGCGGCCGGGTGCACGGCGCCCCCCAGTGGTATGCCGGGAACCGGAACGCCGCGCGCTCCCAGGCCCGCCTTGTCTGCCGACAAAAGAGCTAGAGTTCCGGGGATCCGAGCCCACCGCGCCGGGGACGGGGCGGGTCCTCCCCTCCGTGGCCTCCTAGGCTCTGCCGAGGCGGTGGGAAGCAG
peak_calling/CTCF_narrow_peak_2232	ACAGAAACCACTATGGGGCGGGAGAGAGTCGCCCGTCATTGCTACGCACGCACACGCATCTTTGGCAAGTCTGATAAAATGCAACTACACAGTTTCTCTTTAAAGTCTTGTCGTTCCCGGAAGGAGTGTCTGTGATTTTTAAAGAGCCCGACACGCTCCCATTTTCTAGTCGGACGCCAAACGGGCGGGACATCAGTGTAACCCGGCTTCCCTCAGGTCCTCCAGCGCTGTGGACGCTCTATGGGACCGCCTCGAAGGCGGGCCGCGTTTCGCGCCTCTCTAGCCGGCTCCTCCTCTCTAT
peak_calling/CTCF_narrow_peak_2233	AGACAAAGAGACGTGCCCCTGCCGCTCCTAGGGCTGAGGGTTCCGCCCCAGGCCCCGGGGGCTCTGGCGCGGCTGCTTCTCCACTCCCCAGCCCCAGGGGGCGCTGCAGTGCCGGGCGCTCTGCCCGCCCCTGCGCGGTGCTCCGCTCGGATCCGCGCTGCGGGCGGCCCCGCGGTGGTACGTTCCCCCTCGCCGCCCTCCCCCTCCTGCTTGGCCCTCCCCGCCGGTGGTAGGTGCCGGAAGTGCCGCCATTTTGGGGTGTTCTGCTCTGGCGGCAGCGGCAGCGGCGGTGGGACGCGGA
peak_calling/CTCF_narrow_peak_2234	CGGGCGGCTGGCGCACTTCCGCTCCGGCCGGACCGGGCACAGCGGGGAGGGTCGAGCGGAAGTGGGAGCCCGCTGGACACCGCACTCGGTCGGGCTAGGCAGGGCGTAGGCGGCGGCCTTCTAGGGACCACGAGCGGCCGGGTGGCTGGGCTTGAGGGCCTGGCCGCCGCTTCCTCTCTCGGGTGGCAGTCCCGGCCGCGGCCGCACGGGGGCGCGCTCGGCTTCTAGACTGTGCCGTTCCGAGCCGGGGCCGGGGCCGGTGCTGGGGCTTGGGGCCGGGGTCGGGGTGGGAGGATGGCTG
peak_calling/CTCF_narrow_peak_2235	CCGCAGGCAGCAAGAAGAAGATCCGCCTGTATCAGTTCCTGCTGGACCTGCTGCGCAGCGGCGACATGAAGGACAGCATCTGGTGGGTGGACAAGGACAAGGGCACCTTCCAGTTTTCGTCCAAGCACAAGGAGGCGCTGGCGCACCGCTGGGGCATCCAGAAGGGCAACCGCAAGAAGATGACCTACCAGAAGATGGCTCGCGCGCTGCGCAACTACGGCAAGACGGGCGAGGTCAAGAAGGTCAAGAAGAAGCTCACCTACCAGTTCAGCGGGGAGGTGCTGGGCCGCGGGGCCCTGGT
peak_calling/CTCF_narrow_peak_2236	ACCCCGGGAAGCAGGGCCGTGGACTCTGTTGCATCCAGCCCCACCCTCGAAGCGCCCCCCGCAGACTGGGGTGTGCTGGATTCCTCCCTGAGGATGCAGCTGCTGCTTCCCAGAGACTGGCTGCTTGCATCTTGTGCATCTGACTCCCACAGCTCCACTGCAGAGTCTGACCCCCAAAAGAGAGGCACAGGGGGGGTCTCAGGTCCCAGTTCATCTCCCCAGCATTCTCTTGGGAAACTGTAAACTTATCTCTACCCGTAGAGGGCAGCAAAATATCGGTTCTGGGCTCAGGGACCCTGGG
peak_calling/CTCF_narrow_peak_2237	TCCACTTCTCCCCCAAAACCCCTTCCTAAATCCATAGGACGCCCTCCACCCCCACACGAGACACACGCGGCGCAGATCCCCAGGCCACGGCTGAGGAGCAGACCCACCGAGCGCCCAGGCCGCCAGACTTCCTGGCTGGGCAGTCTCTGGAGCCCCCTTGCTGGGAGAGGGGGATGGTGCAGTCCCTTGTCCGCCGCCACCAGGGAGCCGGAGCTGAGCGAGAGAGGGGCCAGGAGCCGGGAGCCGACCGACTGGAGCCCTGGCCTCCTCGCCCCCGCCCACGGGGCCGCTTCCCCGCCGT
peak_calling/CTCF_narrow_peak_2238	ATCTAGACTATAGACTGCCTTAGATCCATGCTAACTGGAGTAGACTGAATAATGGGCCCCCAAGATGTCCATGCGCCAATCCCTGGAACATGTGAATATTACAAATATGACAAAGGGACCTTTTTTTTTTTTTTTTTTTTTTTTGTCTTTTTAGGGCTGCACCTGCAGCATATAGAGGTTCCCACGCTAGGGGGCGAATTGAGCTACAGCTGCTGGCCTACACCACAGCCAAGCAAATCAGATCCAAGCTGTGTCTATGACCTACACCACAGCTTATGGCAACAGTGAATCCTTAACCCAC
peak_calling/CTCF_narrow_peak_2239	TTCTGAGCGGGGCGGGAGCCCAGTCAGTTTACCTTCCCGTTCAGGGCGGCAGGCCCAGGAGTGCTTGGTAGGACTGTTAATCATCACTCACTCTTTGGGATCTGGCCCGAGAAGAGGCCGGCTTCCCCGTCTCGCAGCCCACGCTCCTGAGAGATGGCTCCACCTTCTGGAGAAGACCGGACCTGCGGGCGCCTCTGCGGCGACGTTTGGGCCTGCGGGCGAGCCGTCGCCCCGCCCCGACTGCGGATTGGCCCCGGCGCGGCGTGGCGTGGATTCGAGCGACTGCCGCCGAGCCCAGGCC
peak_calling/CTCF_narrow_peak_2240	ACCCATTTGTGTTTCCGCCTTAATTCCACTTTTGTGTTGATGGTTATGCATTAAGTCTAGCAAAATGCGTTGATGGTTATGTGTAAGCAAGTATTCTCAAGTTCCCTACCACTTGGCTCCACCAGGGGGAGGCAGTACCATCTCCTCTACCCCACCCATCCTGCCCAATTCACCCACAAGGGGCTCCCCTGCTGGCTGTAAGCTGACATGCTGACAGCCCCCTCACCTGAGAAGCTGCCTGACTTTTTTAACAGCAACAATTAATAGACTCCTCCTCTGTTTCCAAAGAGGGAAAGTGGGG
peak_calling/CTCF_narrow_peak_2241	GCCCCATTCCTCTTGCCATCCTCAGGCAGCCCACCCCACGGCAAGGGTGCTCAGGTACAGCCTCATTCTCACCTTCCCCTGGAAGGGCCGCAGCCCTGGGGTCAGCAGGGGTTGGCCTATGGGAGTCTAGACTAGGCTCCACCACCAGGGGGCAGTGTGCCGCACAGAGCTCACTCACCAGCATCTTGGCTACACAGTACTGCTCCCCAACATAGCAGAAGTCCCCGGACACGTTGGTCTCGAACCAGATGTGTTCCCCATACGTTGCTGACTCCTAGACCATGAAAGGAGCATGCTCAGT
peak_calling/CTCF_narrow_peak_2242	CAGCAGCAGGAGGTGTGCGTGGATCTACCCACTGCAGGCCTTTGGTACAAGTGGATTGGGTGGAAAGGGGATGGCTCCCGCTCACCGCCCTCCCCACGATGGTAGTTGTCGCCCCCTCGTGTCGCTCTAGCGATACTGCAGGGCAAGTGCCCAGTCAGCTGTGGACCTGAAAACCCTCTGGCCTTCCTGGGGGTCCTGGGACCCAACCTCTGCTTCTCCTAGGGACCAGAACGCCTAGTCACCTTCCCGTCAGGTGGTGGGTGCCTGGTAAAATCTGGAGAGGGCTCCAGGAGGTGGAAGA
peak_calling/CTCF_narrow_peak_2243	CGCGCGCTCGCTCCGCCCGCCCTGCGCCGCGCGCCCCCGCGCCCCACGCCCAGGTGCCCGGGAAGCGGCCGCTGCCGCTCCAGGAAGTGCCGCCAGCCACGGCCGCAGGACCCCGCATAGCTGGCCGGGCCGCTGCCTGCCCGCCGCCAAGCACGCCCCCTCGGCTGCGCGGTGGCACCGGCCCGCGGCGCCCTCTGCCGGCCGCTGGCCGCGCCGCAACCAGCCTGGGCCTCCAGAGAGGGCGGGGGCCGAGAAGGGGCGGGGTATACTCAGGCCCCGCCCACAAACCGGCGGCTGGTCC
peak_calling/CTCF_narrow_peak_2244	TGCCCTGACCAGTTGAGTGTCATGTCCCTCCCTGGGGGATCTCCAGCCTGACTTTCTGGGGCAGCCACGGCTGCACCCCTAAATTTCCCGGTCTGGCTCAAAAGCTGGGTCTGGCTCAGGCCCGTCAAGGGGCGTCTGGTGTCCGGCCCCTGGTGCGCCCCCCAGCGGAGAACCAGACTCCAAGCCACCGAAGTCCTAAAGGGGGCACAAGAAAGGGCACCGCCACTTGGGGCCCAATTTGGTTCTGGGTGTCCCGGGTGGGTGGCAGACCACCAGGAGACTTGGGCGGGGGACAGATTTG
peak_calling/CTCF_narrow_peak_2245	GGGACTCCGGAGGGCAGGAGGAGTCCACGCCCCCATTTCACACACCGGGAAACCGAGGCCAGGAGAAGGCGAGGGGCGAACCCGAGGCGCCCTCAGCTGGCAGGTCAGCGCCAGAGCCCACTCCAGGTGTTGGGATTCCCGCAGGCGTCCAGGTGACTGGGTCGGGGGCGCGGCACCCCTGAGATTCCCGCCGCCAGGGGCCGTGCGCACCTACCTACCTCGCACTTGGGCGGCAGCGGCCGCGGCGGGACGCAATCGGAGCGGTTGTGGCCACCGTGGTCCGCCGGCGGGTCTCTGTCGA
peak_calling/CTCF_narrow_peak_2246	AGAAACGTGTGAACGGAGGCGGGGCTGTAAAAGGCACAGAGATGGGGAGCCAAGGTCTACTGGTTGGTCCTTAGGTGGGGCTGGGCTGAGTGCGCCTCCCAACACCCCTTAGCCTGTCTTCTGAAGGCAAGTGCTGCCCTCTGCTGGCCTGCCTGCAGGGTGAAGTAGCAGCGGGGCCTTGAGCCACGCCCCCAGCTGGACAGAGGGCCGTTTCTCCCACAGCTTCATATCCAGCTCTCTGCTTTCTTTTTTTGGATTTGGGATCCTTTGATAGGCAGAAAGAGTGAAAAAAACAAAAAAC
peak_calling/CTCF_narrow_peak_2247	TCCACTTCCAGAGTCCCACAGAGATATACCCTGGCGACAGTGGTGGGAGATTGAAAAGGCCCGCTGACCGGCAGGAGAAAGCCGGGTGCCATGGGGACCTAGCACCACCAGAGGGCAGCACCCGCACACAGCTGAGGCGGTCTTTCCCGTTGCCCGGCCAGGAGGGAACGCTTCACTCCAGGCCTGGCAGCCCGCCTGGTGCCCTGCACCGCTCTGGGCGTGAGTGATACTAGTGGGGGATCAGGGCACCCCAGGACCCTGCTCTTATAAGGTTTGCGTTCCCCTGGAGGAAACAAGACAA
peak_calling/CTCF_narrow_peak_2248	GACAGGGCAGGGGTCACTGGCCTTGTGCTCGGGCAAATCCCTTCCCTCTGGGCTCAGCTTTCTCGGTGATAGTGTGCAGGGACGGTCTCCTTAACCTCTGAGCTCCGCGTTCTAAGTTGTGCTCACAGGGCCCCCGATTTCTGGTTCCTGAGCACCCTCTTGTGGGCGGCTTTGGAATCACACGCTCAGCTGGAAAGAATTGTGGGAACCCGATTAGCTTCAATTTAAGGGAGGCTGGTGGGTTCAAGGCATTATTGAGTGTGTGCTTTGTTTTCACGTGCGTGCACGCATGCATCCGTGT
peak_calling/CTCF_narrow_peak_2249	CCATTGAGCCACGGTGGGAACTCCCGACATTTCTTTTCTGAAGTTTTATTCTGCTAAACTGGGCTGACTTTTACTGGTTCTAGGTGGAGCTATTACCAACAGGAGAACCAGGGGAAGTGATACAGTGGCATTCCTCACCTTGGCCATTAGAGGGCAGCAAGAAGCCACGTTGCTGCAGATTTTTTTCCCAGGTTCCACGGAATTCACTACAAATTCAGAGGCAACTTAGGGGAGGAAAGTGTTTCAGCCTTTTATTCCAACACCTTCATTTTTCTGATGGAAAGAAAGGAATCCCACTGGG
peak_calling/CTCF_narrow_peak_2250	CCCCACTGCCCGATTTCACGTCCATAACTAGCCGCCCCCTTCTGGAGAAGGGAGGGTGTGGGCAACGCTGTCGGTCCAAGCTCCCTGAGCAGCAGGTTCCAGATCCGAGTTGGTACCAGAAAGGGAGCTGCTCGGCCCCGTCTACTGAAGCGCCATCTAGCGGTGGCTTCGTGAGTCTGCAGCCGCCTTCCTCTTGAGGGAGCGCGGGGCCCTTCCGGTCTTTATTGCTGGGACTCAGACTACGCTTGTGGGGTTAACAAGGCCCCATGGGCCCTGAACCTCCCCCAGAAAAAGGACCTGA
peak_calling/CTCF_narrow_peak_2251	TGGATGAGCCCCAACACTGAGCCTCAACCGAGGGCCGAGGTGCAGGGCAGGGGTTGGGAGGTTTGCTGTGTCCTGGGACTCCTCCTACTCAGCTCCTTTCAAAATCCCCGGCAGCCCGAGCCCAGACCTTTCCACGCACCATCTGATGCTGTGCAGAGCCCTCCACCAGGGGGCGCCCACGGGTTTCTTTGTTTCTCTCCAGCTGAAAAGTTTGCAGTGTTTACGCTGCTGCCGGAGGCCAAAGGGACCCAGAGCTCCCCAGCCACACATTTCACAGCTGATTTCACTTTCTCTCTGTGAC
peak_calling/CTCF_narrow_peak_2252	GAGAGGTGCATGCCACCTGCCCTGCACAGTCACTTGCCCACCTGCTTCCTTCCCGTCTCAAGTGGCAAGTCCCTGACCTGCGGCCCAGTGGCCAGCAGGGGGCGCGCCAGGCACGCGCAGCCCTTCTGCTCCAGGCAGTTTCTAGTCCAAGATTTCTTTTTTACGTTGCGGGTGCCTGGCTGCCTCCTCTCAAGCAGAAAGTCTGGCACCTCTAAGGGGCACCCAGAGTCCCTCCCACACCCAAGCAAAATGAGACGGCTTTCCTTGGCCCTTCCTTCCGACGCCCCCTTGTGTCTCAGTG
peak_calling/CTCF_narrow_peak_2253	GCAGAAGAAACCATTCTCTGGAGTTTCATCTTCCTTGGTGCCTCAGAATACTTTATTTTCTCCTTGGTTCAAGACACCAAGATGCTCAGATGCCTCCAATTGCTACCCACAGGGCAGGGCAGAATGACTGCTATGGAATTTCTATCAAAGAGCCAGTAGAGGGAGCTCTCAAGTAAAACTATGCTTCTCTGGTCTACATTGCACTTCGTTTCTCTGTAAAACAAATCTCTACCCAGAGGCTCCAGACTTTTTCTCTACCAGAAATCTTTTACTAAGAGAAAACTGGAGCCCTCCTCAAAAG
peak_calling/CTCF_narrow_peak_2254	CTATAGTTTATCATTTTATTGTAAAGAGTGTTTTCCAATAATTTTTCTCATGAAATAAACACGTTTTCCTCCCACAGAAGTGAACTTGAATCCCCAGGAACAGAGGTTTTCAAAACCTCGTAACTGGGTATTTTTTAGCAGGACCTGAAGGGTTAAGCCTAAAGCTACCACTAGGTGTCACCTTGTGATCGCTTTTAGAAACACAGGCGCCTCCCCTGGTTCCAAACAGGAAGAGGCATCTTCTAGGTTAATTTCAGCTACTGTTCATTTTCCTTAAATAGAGATTCTTACTCGGCACATG
peak_calling/CTCF_narrow_peak_2255	AGGTGATCACATTTGGCTCCCAAGGATAATCCAAGACCAATTGCTATTTTAAGGTCAGCTAACCAGTAATTTGAATTTCACCCACAAAGTCCCTTGGGTCATGTAACATAACATATTCACAGGAGTACCACTAGGGGGCAGAGTACCACCAGGGGGCAGAGTTCACTTGGACTAAAATTCTGCCTGTCACATGGAGTATCAATAATGCTATGTGATGAAACTTCTAAAATACCTGCAAATTAACAGATTTCTGCTGCTAAGTTTAGTCCTCACACTTTCCAAGGAAAGGGTGTATGGGAAC
peak_calling/CTCF_narrow_peak_2256	AGCACACACGCACACGCACACACACAGAGCAGCTCAGGACTGCTGTGTAAATTCTTCCCAGGTGGGTGTCTCACCCCAGCTGGACGGAAGCCGAAAGCTGTAGATTGCGCTGCGCCTGCGCCTGAGCTGCAGCATGCGCCCGTGGAGGACTGCCGCCAGGGGGCGCGCAGGTCCCACTCGGCCGCTCTGTCTCCTCCCCGGCCAGCTCCCCGCCCCTCGCTCCCTGGGGCAAGCAGAAAAGGCGGAAGTGGGAACGTCCACTGCTGGGGCTCGGTCTCCGGGCGGACGAGGGAACTCAGCG
peak_calling/CTCF_narrow_peak_2257	GCCACCAGCTGAAATGGGGCTCTGTCCCTTGGGTTATCCCTGTGGAAGAGCTTGTCACTTGTTATAGCCCCTTTCTTGACTCAAGATTCTTCTTAGGCCCCAAAGCCGCTTCCGCAGGGAAATTTCCTCCCACCCACTCCTCACCGGGGCGCGGCCGGAGCTTGCCCAGGATGGCCAGCAGATGGCGCAGTTGCTCTCCTTATGGCCACTGGGGCTGGAACGGGAAACAAAGACCGGGAAAGAGGGGGGAAGGTGGGGTAGCTGGCAAGCCTCTCCTAGAAACCTGGCAAGGGGAGAAGCT
peak_calling/CTCF_narrow_peak_2258	AATTTTTTTAAAGTGGTAAGGACCTGCATACAACCAGGTGTTTTGAATTCTCATTCAGCCTCTAGAGGGCAAAAGTGAATAGTGCAATCTTAAGTCATAATTAAAAATGAGTATAAGTTGGCAGCACTATCACTCCACCTTCATCAGGCTGATAGGGTACTCAGGTTGGTGGTGTCAAAATGATTCATATTTAATAATAGCAAAGCTCCTTGATTTAAAATTGTAAAACTTGGAGTCCCCCTTGTGGTGCAGCAGAATGAATCCAACTAGGATCCATTAGGATGCGGGTTTGATCCCCGAA
peak_calling/CTCF_narrow_peak_2259	GCGTTACCTGCCCAACCTATTCAGGAGGACATTTCCTTCTTTCCTCCACAGCTTTGGAGAGTCCTTCTTCTTCTTCACATTCAGGGGACAGAAAGCTAGCAGCAGAACTTGGCTTTTTCCCAGCGTGACAACGTGCTTTGGGGTTAATGAAACATCGCCACCTGGTGGAATGATACTAAGCTAACTAGACAGAGAGTGACGGACTTCTAGTCTCCCAACAGGTAAGGTCACAGAATCCCAAAGAGAAAGAGCTAGAAGGGTCCTTAGAGCTTGGATCCGATTTCTTTACTAAATAATGGAA
peak_calling/CTCF_narrow_peak_2260	CCTTAATGCTGTTGTATTTCCCCTAGTTCATTTTAAATTGCATCAAATGAGTTTTCGCATTTTTGACAAGTTGAACCTCCTTACCTACTTCGACTTGTCGCTCCTGCTTAAGATGTAGTTTTGTGTCTTCTCTTGATTTAGACTCTGCGGACTTGGGTGGTTCATTAGTACGCCCACCCTTGAAGCCGTCCCCAGTTTTAACCACGAGGCGGCGATATTGCATAAATAAAGACCCGCAGGAAAAAACAATCAGGCAAAACTGCCCAAGAAAAAGGAGTTTCACAGGAAAAGGCAGTTAATT
peak_calling/CTCF_narrow_peak_2261	CGCACACGGAGGAGACCTCAAGGGGTCAGTCCTGGGAAAGGCTGGTTGCCGGCTTTGCAGGGTGGGGCCCAGGCCCGGCTGCCTGAGGCCCAGCCTGGGGCTCTGGCCTCTGTAGGGAGAGGGCCTGGCACGAACCTACAGCGCCCTCTGGGGGCCGCAAGGAGGACTGGGGGAGGGTAAAGGAACGGTGACAAGGGAAGGATGGGACTCCTTTGAGCCCGCGTGTAGCAGGAACACACTCTCGAGCGACACTTAAATCTAATTAGAAAAAAAAAAAAAAAAGGTTCTCCCCAGGGGCTGC
peak_calling/CTCF_narrow_peak_2262	CCTAGAAATAGCAAAAAGACAAAAAAAAAAAAATCGTTACTTCTATATCCTTCATGTAGAACTAGAAGTGTGACCAGTGGTTACTCTTAGGCATGTAATGCATAGCAAACGGATGACAAATATCACCTCCCGCACCAAACTGTTCTTCAGCTCCTCCACTAGAGGGCACCTGAGAGTCAGTCACTAAAAGCACTCAGGAAACCAAATTTAAAAATCTGAACCAAAAAACCAGACATAAAGTGCTCTCGCTCTCCATTTTTTAACAGTCTGGTACACAATCAACTAAATTCAATTTTCTAAA
peak_calling/CTCF_narrow_peak_2263	TGCAATGTAGGCTGTAGCTTTGGCTCAGATTCAATCCCTGGGCCAGAAACTTCTATATGCCATGGTGTGGTCATAACATTTAAAAAAAAAAAAAAAAAAAAGTCAGACGAAGAGCGAGGTCATCTCTGAGCTGTAGTTCAAGCTGTGGCCAGCAGAGGGCAGTGGGGCCGCAGCTCCCACACAGACCTGTGAAGTTCCCCTCTGGAGTTTCTGGTCCTTTCCCAGCCAACCATAAGGGAGTCATGTGTGAATTCTCCTTTCATCATAGAGCCCCTCCTCCCTTAGAATGGCTTCAGGAAAA
peak_calling/CTCF_narrow_peak_2264	TTTTAAAAATCCATATCAGAGTCTGGCACGCTGGACACCTTCAAAAAATACTCATTTCCTCTTTTCCCACCTTTCTCTTCCCTTCCTTTAGAGAAGGGTGAGCCCTCTGAAGAAACAGGCAGGAAGCCAGATGCAGAGTGTGCTGCCACCTAGCGGACAACTGTTTGCTCACCCAGGCAGCCTGGTGTCTTTTTTTTTTAAAGGCTTCAGGAAATCACATAAACCTATTTGTCACAGACACAGGATTTCTGCTGTCCTTGCCCTCCGCAGAATTGACTTGCTTTTTCTCCTTAATACTGTT
peak_calling/CTCF_narrow_peak_2265	CAGGAGAGTCATCAGGCCATGTAGGTCTGACCCTTGTGGAGGAGAGAGGGAAGGGAGGTTGGGGAGGAAGAATCAGGTTGCAGTGCAGTTGCCCAAGCTGCCCACCAGAGGCGTCCACACTCGTAGTTGCTGATCTGCCTTAGAGATCCCACCATGCTCAGCCAGGAGGGGGCAGCATATGGGAAGACTGGTCTCTGGCTCATGTTTCCCTCAAGTATTAGTGTCACAAAATAATTGAAAAGGAAAATATAATGTTGCATTGAGAAACACCTGACAATAATCTAAAAGCAATTGCAAACTG
peak_calling/CTCF_narrow_peak_2266	TGACTCATTTCAAATACCATCTTCTTGATGATTCAATATGTGATCACACTTTCTTGCTACCTTTCAGTCCATAAGGCATCAACCATTAAATTTCCTTAGCTGATGTCATTTATGGAACTCATTGCCACTCTGCCACTATGCCTAAAAAAAAAAAAAAAAAAAAAAAAAAAAAAAAAAAAAAAAAAAAAAAAACAGTTTCTGTGTTTATTGTGCGATGTTCTTCGTTAGGTTGTAATTTATTTGAGGAACCTTTGGGAACATATTCTCTTTGTTTCCTTCAACAGTGATTGGCCAGTAGAAA
peak_calling/CTCF_narrow_peak_2267	CCAAAGTATCCTGATGGTTATCACTGAAGGGAGTCTTGCAATCTTAATATAAACCACAAGGGTTGGTCTACCCACAACATTGGTTACTGTAGTGTAAAATATTAATAAACAGAAATGTCAATACAGTTGGGATACCACAAGGGGGAGCTCTCACACCCTGAGACATAGCGGAGCCCAAAGAAAAACTGTTCTTTCCCGTCAAGGACTCAGCCAATGAAAAAAACCATGACTCTTTGTTTACTATAGTTCTTGCAACTGCATTTTCCCATCTATAAAAGTGTTCTTCTTCCCTTGTTGTGCA
peak_calling/CTCF_narrow_peak_2268	GATTTTCAAGCAATGGTGTCAACAAAAACCTAATTATAAATCCTGGAATTCACTAAAATTGAATTTGCCTATTTCAAAGGCAGACTTGATTTTTAAAGATTGGTCACCTAGCGCCATCTTCTGGCTGCATAGCTTTTGTTTTCGCCCTCACTACAAACTTGTTACCGTGTAACTATTATGGTTGTGGCGCCACCTGCTGGAGTTTTTCTGAAATGACAACATATTCTTAAGAGTTGTTCTGGGAAATTAGATGCTTACACTCCATGGGTATGACTTCTAAACATTCTAGAAAAAAATTATA
peak_calling/CTCF_narrow_peak_2269	AGGACCTAGAAAAGTCACTCTGCCCCCTACAGGTACTCACTGGTATTGACCAGAGGAACTGAATATGAGGCGAAGTAATCCTGGCTCCCGAGGAGGTTTATTATCCAAGGGCCAGCGCCTCATTCAATCATGAACCACAGGATGGAATGAGACTCTGGTGCACAGATCTTTACAAACTGGGCTCAGATTCTCTCCTATAAGGTGGTCTCTCTTCCTGGTTTTTCCTAATGAACGCTGCCCCCTACAGCACATAGGTGAAATTGACTTTAAAAAATAATTCAGCATGGACACGTGCCTGAAG
peak_calling/CTCF_narrow_peak_2270	GTAGGTTGCATCCTGCTCAAGGGTGCCCGACCCAGGTGAGAAGCATGGGCTGGATTACAGTCTGTCTCTGCTACCAAGTAATGCACTCTGGCTGAGGCTGGCCGCCCAAAGGAAAGCACCTTCTGTCATAGTGGCCATGGGCATAGACGCACGCCTGCTGACAAACCCGCTGCTGCCCCCTGGTGGCCGCATCTCCTTGGGGTTTCCAGGATCTGAAAACCACACCTTCAGAGAATGCTAGAGAGATGGGACCACACAACCTGGAGTTCTTAGACCTCTAGGATCTGGGGAGGCAAAAAGT
peak_calling/CTCF_narrow_peak_2271	GCAGGGACAGCTGTCCTCCCAGCCACCCATGAATAACCATCCAGAAATAACATGGGTGCCCTCCTATTTTAAATTGGATCTCTTCCCAAACTTCATGGACCTGAGCCCCCTACTGGCCAGTCAAGGGTGACAGGAGCCCCACGATAATCATCGACTGCCACCTAGTGGCACTATGCGGAATGTCACATTCCTTTCCTTCCCCTCATCATTTGACCTGATACTTTAAAAAACAGAAGCCAAAATGTTAAAAGCTTGCTCTTGCCTTCTCCCTGCTTCAACATCCCTAAGAACTGCAAGTAGA
peak_calling/CTCF_narrow_peak_2272	CGCAAGTCTAGGACTGTCTGGGTAAGGGGGCTTCAGCAGCTTCCAGCACTGTCCGAACTGAACTTCTTGAGACCCTACCTAGAAACAGTCCTTTACCTGGGATGCTGGGCTTCTGGCGTGTAGTACCGAATGTGTCCACTAGAGGACAGCCGCTCCTTGCTGCATTGAGGCTGCACAGGGAGGCTGTCCTTACAGAAAAAGAGGAAGAAAAAGAAGACATACGAAATATGAGCAATACAAACCAGCCCAGAAGAGTGGAGGGAGGCATCCTCCCACCCCCAGGTTGTGCTTCTTCCAGGCT
peak_calling/CTCF_narrow_peak_2273	TATGAAAATAACTGCACTGAGGTCCTGGATAGAGCGTTGAGGACCATCAAGTCTTTCCCAGCCTGATGGGCATATTGGGCGGACCCTTAGCCTGATGGGCGTACTGGGCCGCACTTAGGGTGCCGGGCAACAGGGGGCGCTGTGACAGGAGCCGCGCCGGGCCCTCTGGCACCTCGAGGCCTCTCGCCTCCTCCCGCGGCTTCCGGAGCGGCTCCCGCGCGCCAGAGGCGTCATGGACAGAAACCCTTCGCCGCCGCCGCTCAGTGGGGACGAGGACAAAGAGGAGGCGGCCGGGGGTGAC
peak_calling/CTCF_narrow_peak_2274	TGGAGGTGGGAGCCTGGTTTCCTAACATATCAGCTTGGACACCATGAGGAGCTTTGCAGGATGCACTGGCCCCAGGTAATGGTTTTTCCCCCTCCTGGTCCTGCTGGGTCTCGGATGGTCTGCAGGGGGCGCTGTGTTCCCACAACCAGGCACCGGGATTTTTTCTGTGGGGCTCAAGCAGCGCCTCTCTGCAGGTCCAGGCGTGCTCGGGAACTGCGGCTTTCCCTTGGCTGTGCCCAATCTCCCAAGCCTCACTCCCAGCTCCAGCCTCCAGCTTGGGCACTGTGAGTCATCGTCATCA
peak_calling/CTCF_narrow_peak_2275	TCCATCTGATTGGGAAAAGTCCCAAAGCCGGACTGGGAGCCGGGAGAAGGAAGGTGATGGGAAGGTGAATGGCGGGAGGCGGGGCTTGCGCCTGTGCCCGCCCGCCCTCCAGCCCAGGAATGGGTTGGGCTCCCCCTGGCGGCCCCCGGCCCCTACGCCACGCCTCGGGCGCCCGGTGTCTTCAATCTTATATCCCACCCAGCACAGGTCGGTCTCCGCGGACCGACTGACCGACATTCGGACGGGAGGACGGCCCGCCACGAGCGCTCGGGCGGCAGGAGGGGGCGGGGAGACGACAACT
peak_calling/CTCF_narrow_peak_2276	GGGGGCCAGGGTCACTAATGAGAAGCCCCTGGGCAGCGCCATCCTTGGGACCCCATCCAGAGTAATCTTCCTCCACCCTCTCAAGCACCTTTTAACAGCCGGCAACAGTGAACCAGCAGAACCGAGGGCTCAGCGCCACCTGCTGGCCACAGATAAAACCTACTTGATCCCAGAAAATCAGGGCTGCTGAGCCAAGGCTTTAAGAGGCCCCTACCCTTAAGATGTAGCTGGAAAGATTCAGACATGGAAGGAGCAGGTAGACCAAATCTTCCTTGACCCCACCCAGATTCCCCTAGATTTT
peak_calling/CTCF_narrow_peak_2277	CGAGTGGGACGCGAACCGCCAATGGGAAGACGGAGAGAAGGCCGGGAGGTGGGCTCTTCAGCCGGCCGGCCACCGGGGAAAGTTCAGCCAATCGGCGTGCGCTCCACATCCCGGGCTCGGGAGCGCCCCCGATTGGCCGCTGGCTTGCCAGCGGGTCGCGCCCAGAACCACGCCCGGCCTGCCGGTCGCTTGAGAGCAGTACCCTCTGGAAAGGTGGGGAGGATGCGGCGAGGCCCGCGCAGGAGACCGTGGGCAGCCATTGTGGCGTGCTCCCGCAACTGTTTACGTGAGGCCGAGCGCG
peak_calling/CTCF_narrow_peak_2278	GTCCAATTTGAAGGCATTCTGCATTAGTCAGGCCAGTCACTGTGACAGGCACAGAGGATTGGGAACATCTAAATGAGCAAGATGTTAACCTAGCCCTTTTATTTATTTTACCCTTGGAGGTTCTCTCTCCACTGGATGGCAGCATTCACTCAAGTGCAGTATCAAGAAGCTACACGAGGGGGCTCCCCAGGATTTCCCAAATGAAGTCTGTAAAAACATCTTCCATCAACCTGAAAGGCTCTGAGTGCTTAAGTATTAGCAGTATTTGCTTTCTTTTGGAATAAGGCAATAGAGAAACACA
peak_calling/CTCF_narrow_peak_2279	CATATTTTTGCCATTACTTGATGACCTATTTGCATGCAGCTCCTTGCAGAGAATTTCCTCCCAAGCCATATACGGTGATTTCATTGCACCACAAACTGAAGCTTCTATTTGCAGTCAGTAATAGAGGCTCCTTCCTGACTTCCTCGTGCCTGTTCCTATCTCCCTTTTTTTTTTTTTTTTTTTTTTTTTTCTAAAACTGTAGGCTTCTTAGGCTGCTCTGAGCTTCCTCCAAGCTCTGGTCTCAGCAAGTGTTTGGTCCCAGGAACTTAGCAGCTGCCTCTGTAGGGAAGGCCCCTGATCT
peak_calling/CTCF_narrow_peak_2280	CTGAGCACGAGCCAGCAGTGAGGAATGATGGGAGCCTTCTTGACCTTCGCCATCAAGGCGCCTGCGGCTCCACAGTTGTCAGAGACTAGGACCCTGGTCACAGCAACCCAAGGTGGGCTCTGGCCCTGCAGAGGGAGCCAGGTGCCTACTAGGCTATTATTGGCAGCACTTTGGCGCCACCTCCTGGCCAGCTTGCAGAGTGCCAGTGGGTCCAAGCTCAGCAGGAAGAAGATGGGATGGGGCCCTGCTGACCAATGGGGGCTATCAGAGGCCACCCAGGCCCCACCTGGTTACATGTCAA
peak_calling/CTCF_narrow_peak_2281	TTGAGGATAAAAACCACTCCCCTGGCCCCACGGCGGTGCCTGTAACTAGCATATTTTAGAATATTTTTATCACTTCACCTGTTTCTAGGAAGAACTCCACTCCCAAGCCTGAATGTCTCTCTCCATTTTTTTTTTTTTTTTTTTTTTTTTTTTTTTTTTTTTTACTATGCTTCTTTAACAGACACACAGATTCACCAACTGCAGATGCCATTTTAAATATAAACATTCCTCCTCTATGAAACAAGTCTGTTACTGCAGGCTTAAGTTTCTCTTGCTAGAGGCAGTAATAGTTGTGGCTGAA
peak_calling/CTCF_narrow_peak_2282	GACTCACCCACAGCTATTCCTCACCCTGGAGCAGATGGGCTGGGCCAGGCAGGGCCAGGCAGGGCCAGGCAAGGCTAGAGGGTGGAGACAGACTCGACTGCGCGCACGTGACCTATTCCTCCGGGTCCCCAAGAGAGGGCGCTCCTGCTCCACCTCCACCAAGGATCTTCCTCACACCCCACCTGTAGGTAAAGGGCGTTGCCCTCAGAGAACAACATCTGGGCTCTGCATTCACCAGTAACGCTGGGTGAATGATATAACCAGACTAAGTCGCTACATCTTTATCTGTAAAACGGGAAAA
peak_calling/CTCF_narrow_peak_2283	CATAGCTGGCGTTCTGTTTCTGGTGATTTGTTAACGTGGGGTTTCATCCATCCAAGTTGCAGTGATTGTACATACACATTAAGTACAAGGAAGGAAGGACGGAAGTGAAGGAAGAAACATCTTCAAAATCTCACTGGCAAGAGAAGGGAAAGAAAAAAAAAATTCTGGTTACTGAAGATCCACTTTTTTTGTTTGCACCCAAGTGTTTTCAAAGGGTAAGATTGTAAATAAACCCCCAAAGTACTGTAATAAATGATGTATCCTGACATCATATAAGTGGACATACAAATATGCTGAAGCC
peak_calling/CTCF_narrow_peak_2284	GGTGAGCCCCAGCTTGGGGGCTTCCTTCCGCCCTCAGCAGGACGACCCGCTGCCCCCTCTCCAGCCGGTGCAAGAGGATGCAACCTAGGCAACGACCCTTCCCCGCCCACCAGGACCGCTGGCTGGAGACCGCCTCGCCTGGGTCCGCGGCACACGCCTGCCCCCTGGCGGCCTCGCCGTCGCTGCTCCTGGCACGAGGGCATGCCCAAAGGGGGGCCTCCTGGGTCTGGGCTGCTCAAGGACCTGGCCCGGCGGGGAGGTTACAGCTCAGGATTTTTTTTTTTTTTTTCTCCTTGCATTC
peak_calling/CTCF_narrow_peak_2285	GGAGGATCATGTGAGACAAAGAATGCATATATGTATGTATGACTGGGTCACTTTGCTGTACAGTAGAAAATTGACAGGACACTGTAAACCAGCTATAATGGAAAAAATAAAAATCATTTAAAAGAATGACCGCTAGAGGGGGCACATCTGTCCATTTCAAGTTCCAAACACTAGGCGGAAAGAAAAACAATTTAAAGTACTAAAATTCATAAAATGGCCTTACCGCACCAAGAAAAAGTAGTTCGTTTTTGTGCAGTAATTTCAGCTTATTGGAGCAGAGCTGTATGTAGTAATTACACTT
peak_calling/CTCF_narrow_peak_2286	AAAAAAAAAGTAAAAGTTCAGGCTTTAGTCTGAGCAATGAAGAATGGCATCCTCATGGACGAGACAAAGGAGGCTGCGGGTAGACCAGTTTAGCAGGTAAGATCAGATGTCTTTGTATGGACACACTGACCTTGGGTTGTCTTTTAGGCTTTTTTTTTTTTTTTTTTTTTTTTTTTGGTTGTGCCCTTGGCATGCGGAAGTTCCCGGGCTGGGGAGCGAACCTGTGCCACTACAGCAACCCAAGTCACTGCTGCAGTGACAATGCCAGATCCTTAACCTGCTGTACCACAGGGAACTCTTA
peak_calling/CTCF_narrow_peak_2287	CCTGGGTGGAGTTCCGAGGGGCCCGGGCGTAGGCGGCCGTCACCGCCGCGGCGAGCCGCGGAATGTCCTGCCTGTGAGCTCCCTCGCCTGGACGCGATGGAAGCCTGGCGGGGACCGGGGACCGCGCCGTCTTCCTGCCCGGGGGCGGGTGGGCGTAGTACCCGGCGCCGCGATGGCGGTGGCGCTGTCGGGTCGCGCTCTCAACCCGCCCCGGGCTCCGGCGGGGTGGCGCCAGGCTGGAGGCCGTGGGATTCCCGGACACCCTCCCCTTCCACAGTGGCTGGAGGATTGAAGCCGAGAC
peak_calling/CTCF_narrow_peak_2288	ACTGGGTACTAGAGACATGCGATCCCGGAAGCTGGAAGCCTCAGGAGACCTGGACAGAAGGAAGCCGGTCAAAAGGGTCCGAAATCCTCCTGCAAAGACAGAGCAACACATCCATTCCAGCTCTCTCCCTCGAATCCGGCCTAGTGTTAGGTAGCGAGCGCCCCTCCGCCCTGCCGCAAGCTTTCCTGGTCCTGTGAGACCACTGGCAGCCTGCAGGGGGCGAAATGTCTCTTTGTACTATTAGGGCTACGGCTGAAACCAGAGCCAAAAATAGAAGCTGAGGTCAACTGAAAGGAATGAA
peak_calling/CTCF_narrow_peak_2289	AATTCATTGATTCTTTCTTATACCATTTCAAATCTGCTATTATATCTTACTCATGTTTCTCTTCACACTGTATAAGCTTTGTGTTTTTCAAATCTGCTATTATGCCCTCTAGTGGAGTTTTGTTATTATCTTTTTTTTTTTTTTTTTTTTTTTTTTTTTTTTGCTTCTTGGGGCCACACCTGCAGCATATGGAAGTTCCCAGGCTAGGGGTCAAATTGGAGCTGTACCTGCCAGCCTGTGCCACAGCCATAGCAATGCAGTATCCAAGTCATGTCTGTGACCTGTGCCACAGCTCATGGCA
peak_calling/CTCF_narrow_peak_2290	CACAAAGGGAAAGTTTCCCATGAAAATATTTTATTTTCTTTGAGAACAGGATACACCTGCAGGGCTCCTCGCCCAGTCGGCCTCTCCCCACCCTATCAGTGGCACATTTCTGGACCAACGGGGCCCTCTGCTGGCCAGGCCGCTGCGCGGCGGCGCCCGGGCCAGAGGAGAGAGAACAGGTGACAACGGGAGGAGGACGACAGCCCGGGAGCGGCCGCAGGGCACACAGGACAGGAGCTAAGCAGGAGTGGTGAGGGAGCAGAAGGTGAGTAGTCTGAGGAGAACCATATGGCTGCCCGCA
peak_calling/CTCF_narrow_peak_2291	ATATGTGCTTAAGCCTTGGGAATGCCAAAGGCCAGGGACAGGCTGAGGCTTGCTGAACCACAGCTGAGCCCAGCCAGGCAATGCCGGCATCCAGTCACTCCTAAGTGGCCAACCTAGGAGTGGCCCTATGTCTATCATCATGCCACCTCACTCAACATCTCCACATGGTGGCAGTGTTGTTCCAGAAGTGGAATTTTGGCAGGTGGCCACTCAAACATTAATGGCACCACAGGGAGGCTGTCACAACAAAACTCAGCATGTTATAAAGCCTGGAGTAACACCCTCATTTTACAGGTGAGCA
peak_calling/CTCF_narrow_peak_2292	GCACTGCACACCAAGCTTCCAGTCCTCGTGCGGCTCCGCCGCGAAGTGACTCGCAGCGCCGACTTACGGCCTTGAGAGGCGGGGCGAGACCAGCGCCGCTCTGACTTACGGCTGGCCGAGGCGCATCCGGCGCCCCGCTGACGTATTTTGATGGAAGGCGAGGGGCGGGAGCGGCGCGGCGCTGTGACGTATGTTCCCGCAGGCGGCAGCTGCGGCCCCTGATGCTGCGGCGCCCGCTGGCCGGGCTGGCGGCTGCAGCCCTGGGCCGGGCCACCTCGGACGGTGAGTGGCGGCCCCTCAC
peak_calling/CTCF_narrow_peak_2293	CAGAGGATGGCAAGGGTACAGGGCACCAACTAAGGTATGAAAAGGGCCAACAGAGCATGATCCAAAAGATGGAAATGGGGGCTAGGGCGCCATCTGGAGAATGGGTGGGGAGGGGAACAGGGCACCCTCCAGGGGAAGGGCAGCGCATCGGACGCCGTCCGTGCACACCTTGCCGCGCAGCGCCTTCCTCCAGCGGGGCTCCCACTCGGGCGGCTCGGGCCCCGCGGCCATGCGGCAAGCGGCGCACAGAGGGCCCCCGTCGGCACGGCACAGGAGCTGCAGCGCCGCCTCAGAGGCCGGA
peak_calling/CTCF_narrow_peak_2294	TGGCAGGCAACGCGGCGCGCGACAACAAGAAGACTCGCATTATACCGCGCCACCTGCAGTTGGCCATCCGAAACGACGAGGAGCTTAACAAGCTTCTGGGCCGCGTGACCATCGCTCAGGGCGGCGTCCTGCCCAACATCCAGGCCGTGCTTCTGCCGAAGAAGACCGAAAGCCACCACAAGGCCAAGGGCAAGTGAGGCCGCGGAGGCGGGTCGGAAACGGCCGTGCGCCCCCTGGGGGCCCCGTGACACCAAAGGCTCTTTTCAGAGCCACCCACAGTCTCAAGAAAAGAGCAGCACTG
peak_calling/CTCF_narrow_peak_2295	TATTTGTTGGTGTGTGGAGAGCTGAGACTCTCCATCTTGCTTCTCTTGTTCATTGTTCTGTCTTTCAATGGTATCCATCCTGTGGAGACTGATCTTCATAGTCACTGCAATCACTAGCTGTCCTCCAAAATTTCACAGGACTTTGTCTCTGTAGGGCACTGTACAAAGTATTTCTAAAAGCAGGAGTTTGACTCCGCCTAGCGGTTTTGGCGAGTGTTCCATATGTGAATAACAAAAGATTCAAGAGAAAGAATATGTTAGTGTTATTTCATGAAAACCACTGCAAATTTGGCAGTTTTTC
peak_calling/CTCF_narrow_peak_2296	TATTATAATTTTCAGTATTATAGTTGATTTGGGGGGGAATCTTCTTCACTAAAGTATTCTGATTCTTGTTTTTGGTTTTATTAGAGTTTCTGTGAATAGTCAGTTTTCCTGAACTCCTTTTGTTAATTCAGGGTGGTTTACAGTGTTTGTAGCTCAGTGGTGCCCTCTTCTGTCAGTGTAGCAAAGTACAGTTTCTTTTAATAAAGATTTTTTTTTTTTTCTTAATTCATTGATACCAGAGGGGATGTGTAATCTCCAGTTAATAAATTCTTTTTGACTTTTGGGATCTTCAGTTTTCCTC
peak_calling/CTCF_narrow_peak_2297	TCCAGCCAGGCAGACTCTACGGGCTCACAGCAAGGGGAATGTGCTGGGGTTTCCCTCGCAAAGATCTGAGGAGAGGAACCTCATGGCCCCGGATAGAGTCATTTCACCCGGTCGCATCCCCTGCCGCTCAGGCAGGGGGCGCGGTAGGCTCTTCCTTGCCTAGGGAGCGGAGCCGAACCAGTAGAGGCGTGGTCGGGGCGGGACCTCCGCGGGGCGGGGCGACGCGGAACCCTGGCGGCGGCACCACGGCAGGAAATCGGGGCTGGGCCCCGCCGGCGCCGGCGCGCGATCCCATCCCAGT
peak_calling/CTCF_narrow_peak_2298	AAGTTCATCCAGAGCTCCTGCCCCCACTGACAGGGACTATGACAGCCACGGAGGGCGTGTGAACAGGTAAGTGACCACAGCCTGTGGGAAGTTGGGGGCAAAGGCCCACTGAAGTGGCACAGGCTGCAACTCCCTGTTTGGCCTCCAGGGGCCACCCCAGTCCAAAAGACAAGGCTGCCAGGCCACAATCCTGGTGCCAGCAGGGGAATGGATCTTTCCAGAACACTCCCCCAGGATGTATTTACTTGCTCCCCCAGGATGACAAATAAACCCTCTGAGCCTCAGTGTCACCAGCTGTAAA
peak_calling/CTCF_narrow_peak_2299	GAGGACAGAGCCATGCTACACTAGGGTCTGGTGACATTCAGCCTAGACTTCCCAGCCTGCTTGCCCTGCCTGATGGGGACACTGCCCCGGGTGTCCGCGCCCCCTGGTGGCCAAGGTCGCAGCAAGCCGGGCCACCAACAGCAGCTGACAGATGACACAGATGACAGAGTGGGAGATACACTTCCGGTTCACATTACTTCTGAGCAGCTTGTACTTAACCCTTTAGGGAAGCTTTTGTGTTCGGAACCCTGTAGTAGCAGGACATTCTCCAGGGCCACACAGATACTCGCTCTGGACAGAG
peak_calling/CTCF_narrow_peak_2300	CACTGCATCCCCTGTCCCCTTCTGTACCCATCTTAATATCCCGTCCACAATCCTCCCCACTTCCTCCCTGCTCCCACCCCTCCCTCTCCCCCTCGCCGCGGAGGGCCGGCAGGGGGCGCTGCGGGACGGCCTCGGCCGCCCGGGGAGGCGGGGCGGGCGGCGGCCGCGTCGGGACCGGCCGCGATGGGACCGGAGGCGGCGCGGGCGGCGGCGGCGGCGCAGACAAAGGCGCGGGCGGTGCGGCGGGCGGCGAGGAGGGCGCGGGCCCCGGAGCCAGCGAGCGAGCGGGGCGCCCGGCTTC
peak_calling/CTCF_narrow_peak_2301	GCCCCTTCCTTCCCCTGCCCCCATCTCCTCGGGGGCGCAGCTGGGCTGCTGTGCTTGACCGTGGGGAGGACCGGGTCCCAAAGAAACAGGGAGGGAGTTGCCCAAGGGGAACGCAGTCCCGCCGGCGCGGTGGAACCTCCCTCTCCCGCTCGCGCGCGCCCTCTGCCGGGCGCGCCCTGACGTTGCCGCTCCGCCCCATCAGAGCGCCCGGGCCCGGGCGGCGGGGCGTGCGAGCCGCGGGGCGGCGAGCCGAGCTCGGGGCCGGTGCGGCGCGAGCTCAAGCAGTTTCTGGGCTGGCTCA
peak_calling/CTCF_narrow_peak_2302	ACCCTTCCCCCAGCGCAGCCCAAGTCACTGGGCTGCCCAGTGTGTGCACACACGCAGAGCACACACGGCGGAGGAGGCCGAAGGAGGCCGCCAGGGGGCGCACGAGGCTCGCGAAGCAGCGGGGCGGGGGCGTGTGATCCCTCGACGCCCACTCACCCAGGGATCCGTTGACGTGGTGGGGCTCCATCGCACTCATGGCGGCCATGGGGCCCTCCGGACCAGGGCCAAGCGGGAACTGTACGCAGAGGAGCAGCATGGGTCTTGGGCTACCAGCTCCCCACTCCAGGGGTCACCGCCTCCC
peak_calling/CTCF_narrow_peak_2303	AGTGGCTCGGGCACGCGCCGACGCACATGCGCACGTCCAGCTCGCGGGGCGCCAAGACCCAGTCGGCCCAGCCTAGGTCCTCCAACGACGCGCGCAGGCTCTGCAGGCGGCAGCAGCGCCCTGTCCCAAGCGGGCAACCGTCCCGGGTGTGCGCATGCGTGTTACGGCGCCCCCTAGTAGAGCTTGGCCGCCAGTGCAGCTCAAGCTGGGGCTGTCCAGCGGGCAACGCCTCCAGCAGCTGGTCCGGTCGCTGCAACAGTCGCAGGTGTATTGCCGAACCTCGGGAACCTCCGACGCTGAG
peak_calling/CTCF_narrow_peak_2304	CCTGGGGGGGCGAGCGCATGACCCCCCCTCCTTTTCCCCTGCCCTCGCGCTGCCTCTGTCCTCGGCGCGCGGCCACCCGGTGTTGCACAAACCCGCGCGTCCTGGCTGCCTCTTTGTACACATCGCCGCCGAAGGGGGCGCAGCCTCAAGCCCTGCGTTTCCTTTTCTTTTACTTTTTTTTTTTTTTTTTTGGACTTTGGAAGAGAGAAGAACAGAGTGTTCGATTCTGCCCTATTTATGTTTCTACTCGGGAACAAACGTTGGTTGTGTGTGTGTGTGTTTTCTTGTGTTGGTTTTTTAA
peak_calling/CTCF_narrow_peak_2305	CGCCTCCTTCTTCCCCCGCAGGGGCCTGACGGGCTGGGCGGGGCCTGACCGGCTCCCCTTCCCCTCTTGCCTCCTTTGCCGCCTCCTTCCGCCCCTGCTCGGAGAAGGAGGGAGTCGGCGTCCGGGAAGGTACTGCACATCTGGCGCGCAGAGAGCGCCATCTAGGCGCCTCTGGGCGCGGGGCCGACTCCTATCCGGGTGGGCGGGGGACTTTGGGGTTTCCTGCCAACGTTTGGGCTAGCTAGCCCGCGGTTGTCCCAGACCTTTGCCTCCCCTTTTCGGAGGAGGGAATTCGGGAGGG
peak_calling/CTCF_narrow_peak_2306	GGTGTCCTGAGGGACTAGGCAGAGTGTAACTGCTTCAGAGTCATGAACCAGGAGAGTTCGTTAGGAGAGGTGGGTAGGCCAGATGGAGAAAGGGGGTCAGGAGTGTCACCTCTGGTGAGCAGTAGCGCCCCCTGGAGGCCCTATGTCCCGAGGGTCCGCCTCTGACGCTCCCCTGAGCAGCCCCGCGTGCTGCCAGCAGGGGACGCGCAGGGGTAAGAAGCCGGCACCTGCCACACACCTGTGCAGAGCCCGCCCTCCGCTTCCCGTCGCAAGAATGGCGGGCTCCCAGCTGCCGCCGCTG
peak_calling/CTCF_narrow_peak_2307	ACGGGACCACCTTAGCTTCTGGCCTTGGTGAGTATTGACACATGTGGGCAGGGAGGGTGGGGGAGCGAAACAGTTGTGAGTACTTAGTTGCAGTTCTGGGAGTGGACACCAGGGGGAGACACAGTCCAAGAATATGCTGGGGAGGGCCTCTTCCTCCACCCTTCACCCGCCCCCACCCCAGCACCATCTAATCCTTTTCAGGCTTTCTTGGTTCCATACGCATTAGTAAGTGCCTGGTGTGTATCACAGTTATAAGTACATGTTTGTTTATAAAAGAACATGGAGTTCTCTTTTGACCCAG
peak_calling/CTCF_narrow_peak_2308	ACGCGGGCCCCGAGTGCTACGAGCTGCAGGTGTGCGTCAAGGACTACTGCTTCGCGCGTGAGGACCGCACGGTGGGGCTGGCCGTGCTGCAGCTGCGCGAGCTGGTCCAGCGAGGGAGCGCCGCCTGCTGGCTGCCGCTCGGCCGCCGCATCCACATGGACGACACGGGCCTCACGGTGCTGCGCATCCTGTCGCAACGCAGCAACGACGAAGTGGCCAAGGAGTTCGTCAAGCTCAAGTCGGACACGCGCTCCACCGAGGAAGGCGGGGCCGCGCCTGCCCCCTAGTGCGGGGCGCGCGG
peak_calling/CTCF_narrow_peak_2309	GGGGGCAGATTCTTCAGGGCCTGTGGGTCACAGGGAGGATTTGAGCTTTTTTTTTGCTCTGCAGTAGGTGAGAAGCACAGAGGATTATGAAGGAGGGAGGGTTGAGACCTCACGCAGGCGCCCTCTGGCGGCTGTGGGAGGAACCGCTGGTGGAGGGAGAGGGTGGAATCTTGGAGATAAGGGAAGAGACACTGGTCCAGAGGTGTATCAATGGAAGTTGTGCAGGTGCCTAGAAGAGGGCAGGTTCTAGATAATGTTGAAGGTGGAGTTGGCAAGCGTGGGTGTGAAAGCTAGAGAGGGC
peak_calling/CTCF_narrow_peak_2310	TTGTGCAGGTTATTTCCCAGGCCTGGGAACTTCCGCTTGTTGCAGATGCAGCCAAAAATGAAGAAAAAAGAAAGAGAAAAAGAAACTGTGGGCAGGTGCCTCTGTGAGGGAAATGCTCCTATTTCCCAGGCAGGCTTTCTGCGTCCAACTGGTAAATGCTATGTTGTGTCCACCAGGAGGCACTGTAACCACAGCCCTCAGAGGATGGGAGACTGCTCACCTCCAAACCTGACTCACCAGGATAACACATGAACTAATGCAAGCAGTGGAGACTGACATGTTTTTATCAGTTACCAAGTGT
peak_calling/CTCF_narrow_peak_2311	TGCCCCCTCAAACCATGATGAACAAAAATATTAGTTTTTCAAATAAAAATGTGGTCAGAAATGGCACTACACCAAGTCATCCTGAGGCCTGAGGCAATAGGAGAAATCCAATAGGATTTTAAAAGCGGGCAGAAAGTGCTGGAATGTGGTAAAAAAAAGCATGGCTCAGCTGCGCCATCTGGTGGTGACATTCATTCCTACACCTCCTCCTTGCGGGGCGCTGTCAGGTAAAGAACATGCTGTGATTTGGGCTTGTAAATCTTCCCTTAAACTGGGCTTGGGTGCCTAAGCCTCTTTTCCT
peak_calling/CTCF_narrow_peak_2312	CTTCAGGTGGGAGGCAGAGCATCTGTTTGCCCATCGGCTGCCTCAGGAGGGAGCCAGAGGTGCTGGGATTGTGGCCTCTCTCCTTCTGGTGCCCGGAGGGAACGAGTCTACAGCCCTGACTTGGAAACTGTGACACTGATGGTTGGGATGCTATGTGGGATCAGCCAAAAGGCACCCAGGGCCTGAGATTTGCCTCATTTACCCGTCACTGCATGGAGCTGTGTGTCCTCGGCTTCTGTCCTTGTTTGCAGAATCTGTCAGCCACACGGTGGCAGCAGCTTCCAGGGAAGGCACTCACGGT
peak_calling/CTCF_narrow_peak_2313	GCTCCTGCTGCCTTTGGGGCCATAACAGCCCCCTGATGTTGCTCATCCCAGGTGCTGGTCCAGCCCTGCGTGCTTCCCAAACCTGGTCCTTTTACCTGTTCCTCCCAGTCACCCAGTATGAGCGTCCAGCTGAGCTGTGTCTGAGAAGAATGCAGGGACATTCCTTCTCCTTTTCTTTTTTGTTTCCTTTTTTTTCTTTTTTTTTTTTTTTTAAGGGCTGCGCCTGTGGCCTATGGAAGTTCTCAGGCCAGGGGTAGAATCAGAGCTGCAGCTGCCGGCTTACACCACAGCCACAGCATCT
peak_calling/CTCF_narrow_peak_2314	TATCAAGAGTGAGGTGGCTCCTCACAGGACAGAATGTTTCCCCCTCAGCCCGCGAGTAGCCTGCTACAGGGGATTCTGGCCGACGATCCCACCACATGCCACCTGGGGGCGCCGCAAGATCGGCTGCCGAGGTTTAGCTAATCTCCAAGCCCCCTGCCCCAGCCCCTCCCTGGGGACACTTCCTTTGAGGCAAAGAAAGACTAGTAACCCAGGCCAGCACCAGGAGCTGGAGGGATGGGTATAAAAGGACTCAGGGCCCCTTCTGAGGTCCCAAAGAGATCATTGTAGGGCCTGGGGTGAG
peak_calling/CTCF_narrow_peak_2315	CGCCCGAGGCCCCCGAGGAGCCACCGTGCCCGAGAGCCGCCTGCGAGGCCAAGAGCGGGGACAAGCGCTGCGACCGAGAGTGCAACAGCCCGGGCTGCGGTTGGGACGGCGGCGACTGCTCGTTGAGCGTGGGCGACCCCTGGCGGCAGTGCGCGGCGCTGCAGTGCTGGCTCCTCTTCAACAACAGCCGTTGTGACCCCGCCTGCAGCTCACCTGCCTGCCTCTATGACAACTTCGACTGCCGCGGCCGCGAGCGCACCTGCAAGTGAGCCCATCCGTGTCTTCTCTGTCCCTGTGTCAC
peak_calling/CTCF_narrow_peak_2316	AGGCCCCAAACTCGTATCCTCCACCCTCCCCGGCCTAGATGGATTTCCAGATGTAGGGAGGTCTTCTCTGGCCATCCCTAGTGGGGAGCGCGCGCGTTGCTTCTCCTCCTAACCGCGAGGTGACGCTAAAGACACCTGAAGACCTCTGGAGTCGTTCATCTTTATGATCCCTGCTACGGCCCGAGCAACCCGGAAGTTGTGGCTGTCCAAGGGGGAATGCTTCCGGGCAGGAGCTAGGTGACCCCGGCTGCTTCAAGAACCTGCGGTGTGACAGCAGCCATGGGGGCGCACCTGGCCCGGC
peak_calling/CTCF_narrow_peak_2317	GTGGTGGAGGCGGGACCGGCAACCGTCCCTACTTTAGTTCATCACCACCGCCCCAAAGGCGGCAGGCGGCAGAGACTGCCGCGCTCTCTGCTGCCCCCTTGTGGCCGTGGCCTCTGCTCCACCGGCGGGAAAGGCATCCAAAGCAGCACCCGAGCCCAGGTGAGTGACCCAGGTACATCCAGGGCAGGACGGGGTCAAGAAAGTCGGCACTACCTCTGGCTCTACCACTTAACCAGAAAAAAAGCCCTCAGGGAGCCACTGCTTCATACTTAATCCTTCATCCTTTCCTGCCTCCTCTCTT
peak_calling/CTCF_narrow_peak_2318	TGGCGTAAACTGATTCTCCCGCCCAGCGAGATGGGGGAAGGAAGCACCTCCTAGGGGAAGGGCGGGGCCTTTCGCAGCCCGGGGCCTTTCGCAGCCCCGCCCTACTCGAAGCACCGCATTTTTTTTTTTTTTTTTTTTTTTTTTTGTCTCCTCTAGGGCCGCACTGAGACATATGGAGATTTCCAGGCTAGGGGGTCCAATCGGAGCTGTAGCCGCCAGCCTGCGCCAGAGCCACAGCAACGCGGGATCCGAACCACGTCTGCGACCTACACCACAGCTCACGGAATCCCTGGATCCTTAA
peak_calling/CTCF_narrow_peak_2319	CCGGGGCCTAAGCCAGACCACCCCGGGCCTGCCCCAGGTCCACAGTGCAGAGACTTCGAGGAATAAAGCCTTTTTGCTGACAAGCCCAGGGCGGTGTGTCCCGTCGGGGATGCTGCGCTCTGGTGGCCGCGCAGCGGCGGCAGTGGCGCTGCGTGCGCCTCCAAGGTGTGCAATACCTGGACCTGCCACGCGGGGGCGAAGAGACCCAGAGCCAGAGCCGCAGGAGCATGCACACGACGCCCTGATCTCAATCCTGGGGCGGGAGCTCTGCTGCGAGCAGAGCTAGGGGGTTGGTGGGCGC
peak_calling/CTCF_narrow_peak_2320	AGTCAGCTCTCTCCTTTCTCCCCCATTTTGCCCCCTCACCCCCGACTCCTCCCCCAGCCCCGGGCTCTTCACCCTCCTCCCCTGGCCGCTTGGCGGCGCCTCCAGTACATCTGGGGGCGGGGAGGGGGGAAGAGGCGGGGCCTCCTCACCTGGCGGCCTCAGAGCAGCGGAGCAGCGGCCCCTGGCGGCCGGGGAGGGAAGCGCAGCCCAATTGGGCTCCCCTCCCGGTTGTGGTGCCTAACTGGGAATGGACCACCATTCCTGCCTGCTGGCTACTGCTCAGACTGGACCCAGGCAGCTT
peak_calling/CTCF_narrow_peak_2321	CGCTCCCCTCCTCCCTCCTCGCATCCCCGGCCCCGCGCGCGCCCTGCCGAAGCGGGCCTGTGTGTGCGTGCGTGCGAGTGAGTGAGTGTGTGCATATTTTTTTCTCTCTTTTCTTTCTCTCTCACTGTTTTCTCTCTCTCGCGCTCCCTCTCTCTCGTTCTTTTTTTTTTTTTTTTTTTTTTTTTTTTTTTTGCAAAGAAACAGCAGCGCCGCCGCCGCTCCGCCGAGGCGCTGCGCCCCCCGGGGGGGGGAGGCGGAGGAGGCGGGCAGCGGCAGAGGGAGGGGAGCCGGGGAGGGGGGC
peak_calling/CTCF_narrow_peak_2322	CGCCACAGCCGCCGGCGCCGCCACAGCAGCAGCAGCCGCCGCCGCCGCAGCCACAGCAGCCGCCGGAGGGGGGCGCGGCGCGGGCCGGCGGCCCGGCGCGGCCCGTAAGCCTGCGGGAAGTCGTGCGCTACCTCGGGGGCAGCGGCGGCGCCGGCGGCCGCCTGACCCGCGGCCGCGTGCAGGGGCTGCTAGAGGAGGAAGCGGCGGCGCGGGGCCGCCTGGAGCGCACCCGCCTCGGAGCGCCCGTGGTGCCCCGCGGGGACAGGCCTGGGCGGGCGCCGCCAGCTGCCAGCGCCCGCGC
peak_calling/CTCF_narrow_peak_2323	AGGCGGCGGGGCGCGGGCCAGCACCGGGCACCGGCCCTGCACGGCTGAGCGCGGCCGGCCTCCGGGCTCAGGCAGCCGCTGCTGGCCCGCGCTGCCCTCCGCCGCCGGCGTGGAGCCGCACCAGCCGGCAGTCTCGAAGAAGCGCTTGAGCTCGCCCAGAGGCTGCGGCGGCGGCCGGGTGCGCTGCTCCGGGACCGCAGAGCGTGCCAGCGCCGCCTGCCGATGGGCCTCCCGCTCGATGTCTCGCTGCATCTGCGCGCCCGCCCGAGCGCGCTCCAAGGCACGCGGGAGCGCGGGGCCG
peak_calling/CTCF_narrow_peak_2324	TTGACATCCCTTTAGTCGAACCGGAAGGCAGGTGTAACCGCCGCAAGCCAATCCCGACCCCACAAACCCCACCCCTTTATTCTTAGCTAGCTGCTTCCTTGCTGGAGTGACGGGCTCCTCTGCCTTTCAGGGTTCAGTTTGCTTTGATGGACATTCATACCGATGAATCAGAGCACCGGGAAGTCGAGAGGCTGTTGAAAAGCGTGCCTCGGAACCAATAGCTTAGCAGCAGGGGCTGGCGCCGTCCAATCACTTTTCCCGGCTCCGCCAATCACCCTGGACCCCGCCCCCGGCGCGTGAC
peak_calling/CTCF_narrow_peak_2325	CTTTGGAACCTGGATTTTAAAAGTCGAGGGAGGAGGAGAAAAACATTTAATAATAGGCGATGATTCAAAGCTCCAGAAGTACCGGCTCAAACTGCAGTGCTGCCTGGGCTCTGGCGCCACCTGGAGGTCTTATATGGAATAGCACCCTTGTGACAAGCCCGGACCAGGGCAGGCCAGGTGGGAACCAGTGCCAGTCACGAGGCACAGAAACTCCAACTCACTCCCGCCGTGCTGCCCCCTCGCGGCCATAGGACTCTGGGAATGAAGCCCAGATTGTTAAACCCAGAATGTCACCGGAGAG
peak_calling/CTCF_narrow_peak_2326	AGCGCTCAGGACTGCCACCCTTACCCTCCCAAGTCTCCAGGTGGCGCTAAGGAGCTCGCAGGTAAGCAGTGGTCTTCCCGCACATACCTGAGGAACGCGCGAGGCAGGGCAGTAGGTGGGGCCGCACCCACTGGTTCCCTTCAGGTGGCAGTGCCACGAGCCAATCGCCGAGCCCAGTGCCTCCAAGGCCCCGCCCGCGGCCGCATGCGGGCCCTCGGCGCCCCCTAGCGGCGGGTCCAGTCCAGCCTCGCCCTGAGCCCCGCCCTCCAGGAAGCCACTGTCCTCGCCTGCCCCCGCCCTG
peak_calling/CTCF_narrow_peak_2327	CTGGGGTCCCCCTCAAAGGGACTGGCCTCAGAGGGACAAAGGGAGCCAGTTTACAGTTTACAGGAGTCCTTGGCCCGCCCCGGGGTGCCGACCTCTGCAGTGGGCTTGGCCTGGGTTTGAGGCGCCTCCTGGTGGTGGAGTGAAGCACCAGCTGGCACCCAGAGCCCAGCTGGTCCTAGCCCTCCCCCTGTGGAAATTGCAGATAGAAAGGTTAAAAGATAATTTTCAAAAGCGGGTGCAGTCAGGACTCTCACAGACAAATACAGAAGAACGCGTGTTAAGATGTTTTAATTGAACTCCT
peak_calling/CTCF_narrow_peak_2328	GGCACCACAAAGAGGACTTTGGCTTTTACCTGGAGTGAGGTAGGAGCCACAGTTTCTTGGGGGCCGGGGGTGGCGCAGAGAGGTGCGGCCTGACTTGGGTGTTCACAAGCGCCCTCTGGTGTCCATACTCAGTAATTACAACTCTTACTTCTCCAAGGCAAATCTGCCAGAGTTGGCCCCCTGTCCTTACCATATGCTGGGCTTGCACCAGGGTCACACCAGAGGCAAACTATGACATGGACATGGCCAGGAAAGGGGCCAGAATGCAAGACATTGCCCATCCAAACAGAAACCACTAATG
peak_calling/CTCF_narrow_peak_2329	GAGTAACTTTCGTTGAGACTTTGCTGCCATCTGCTGGAAAATTTCATTGTCACAACATACAAGTCTGCACTGAGATAGGGTGGGAGGGGCCCTCGTGAAGTGCATGACCTGCTCGGCTGTAGGAAGCTGCAGCATTTCTTCATGTGGGTGGAGACATTTGCTCCTCGGAGACTTTGCTGGAGGCCACGCACCCCGGGGCGGGCATGACTAGGTTCATGGGGGCTACACCAGAGCAAGCCAATGATCTGCTGCCCCCTTGCTTTTCTCCCCTGCAGGTGCTGCGATATTTTGACTACGTTTT
peak_calling/CTCF_narrow_peak_2330	ACGTTTTCCAGAAGGGGAAACTGAGATACTGAGTAGCTGAAGGCTCCTTGAAGGAGGATGGCCCCCGCCTGACTCCAGGCGGAGGGCTGCCGCTGGGCGCCCCCTGCTGGCCTGGCCCCTTCAAGAGCGCGCGGGCGGGCACGCGCCTGACGTAACCATGGCATCCTCTTGGCACGAGCGGCCCGCGCGCAGGGAGGGCGGGGCGGGCGCGTTGCCATGGCGCCGGCGGGCCGCGTGAATGGGGCATTGTTCGCAGCGGCGCCCGAGCCGGGCTGTCCCGGACCTACCCCGACCCACTCGA
peak_calling/CTCF_narrow_peak_2331	TGGGGAGCGACGGGGGGATTTCGAGCCAAGATCTGGCACCTCCGAGGACCCCATGTACCACCCAGGTAAGTAGCTGCTGTCTGTAAAGCAAAGAGAAGCCGCAGGGTGCGTGCTTCCCGCTCCTGCCCAAGCCCAGCTGCCGGTGCTATGGTGCGCGCCTGCCCTCTGGCGGCGACTCTCGGTACTGCACGGCGGCCTTGCGCAGGACGCCTTCTTCCCGGACACCGCACCTGCAGGTGCCCGGGGGGGCCTTCCACTCACCTGCTACATCCGACCCTGAGCGTCCCCTAGCTGCCCTTCC
peak_calling/CTCF_narrow_peak_2332	CTCACTTCCTGGGTGCCTGCCCAGGGCATGGGGTGGATGGGATGAACCCCATGGCCTCAGAGGGCCTGGGTGGGGCATGGCCTGCCCCACAAGGACTTGCTTGGGCTGGGCATCCTGACACCCAGGCCTGAGAGACAGAAGGAGCCTGGGTCCCTCTACAGGCCAGGCCCCCTCCCTGCTCCAGTGCCCCACTCTGAAAACAAAGCGTCCCATCTATTATTCACCTAATCCCACAACGCGGCCACAATAAGCTGGTCATAATTATCCCCCATTTCCAGTTGGGGAAACTGAGACCCAGAGA
peak_calling/CTCF_narrow_peak_2333	CCCTGCCGGAACCCGGGCAGGGCCTGAGGGGTCACCCATCCCCAGCCCTGCCCACTCCATCCCATTTGGCAGGGAGACGCTCCTGCGGCTTCAGCTGGAGAACAAGCGCTTGTGCCAGCAGGAGGCGGCCGACCGGGAGCGGCAGGAGGAGCTGCAGCGCCACCTGGAGGAGGCCAACCGCGCGCGCCACGGCCTGGAGACTCAGCACCGGTGAGGACCCACTCGGCGGAGCCGGCACCCAAGAACGTGGATGGGGGGCTGAGGGCGGGCGCAGGCACTGACCGGGGGCACCCCACCCCCG
peak_calling/CTCF_narrow_peak_2334	CGTGACCCGGCCTTGCCGGGCCCCGAGTCTCTCCGGGGCCAGGCCACGTGCGATCGCTGCTTCTCCGGATTGGCTCTTGCAGACCAGTTTGAACGGCGTACGGAAGCCGTCGCGGTTCATATACGGCCGCGATTTTCTTTTTTTTTTTCTTTTTTCTTTTTTTTTTTTTTTTTTTTTTTTAATATTCCCTCTCTTTGGCTCTCTCCTTCCGCGCGAGTCTCTGGAGAAGCCGCAGCTTAAGGCCTCGCTGCTGCCGCCTGAGGCACGGTAAGTGGGCCTTACTCGAATCCCAGACAGCTCG
peak_calling/CTCF_narrow_peak_2335	AATAGGGACCAGTATCCCATTTGACGCTCAGAGGCAGAAACTGTCTGATACTTCTGGTGATTCGAATTCCGTCCAAAGGTGACGTCTATGAAGCCATCCTCTCTCTGAGAGGACAGAAACGAACGAGCAAGCGCCACCCAATGCGGTGAGTCTCCAGCAGGCGGCAGTGAAAGTAAGACTCTTCATCGATTTGCGACGAGAATAAGCGAAACAGGAGATAATGACTCCTTGCGGCTTCCGTACTACGGAATACACAAGCAAAGATGGCTGCGCCCTGGCCTTCGGTCGTCGTCGGGTCATG
peak_calling/CTCF_narrow_peak_2336	AGTGCCCCCCACTTTCCACCCACGCACCAGCCGGCCGCGGGGGCGGCGAGGCCGCCAGGAGGAGCGCCCGGCGGGTTTTAATTTCCTCTGTTTTCCCTGCACTCACGCCCCCTCCTGGCGTCCCCGCATCACCTCGCGCTACCGCCGCGGCCGCCGCCGCCGCCGCCGCCGTCGCCCTCAGCCCGCGGCCGCCGCCGTCTGGAGGCGGCGATGACTCAGGTCTTTCCAGGGCCGTGGCCGCTCACCGATGGCTCGCCTCGGGAGAGGCGCTGGCGGTGGGGGTCTTGAACTATCCTTTTTT
peak_calling/CTCF_narrow_peak_2337	CCCTCCACGACCTCATACTCACTCAAAGTCTCCGGTAGGCATAGCTAAAACCTTCCCCACGCAGCCCAAGCCTGGGCCAAAGACCGGAAGGTGGGGAGAACGAGACTTCCGGTTCTGCCGCCTAGAGCAGCCCGGCCGCTGCGCCCACAGTGCCGCCCTGTGGACAGAGGTAGAGGCGCTGGCTTATTAGAGGCTGGGCTCTGGTACTAGGTAGTTGAGTAGAGGCGCAGTTCTAACCATTTTTTTTTGGCCCCGCGGGTGGCGTATGGAAGTTTCCCCGGTCAGGTATCAAATCCCAGCC
peak_calling/CTCF_narrow_peak_2338	GTCTCACAACCTCCCCATTTTCCAGATGAGGACATTGAGTTTTCACCGAAATCCCGTTCTCCGCCAGTGAACTCCAACAAACATCCAAGTCACACTGACAGCCAAATGCTCAGATCTGGCTGGACAGGGAAGGCTGCTGTGGGCTCGTGGCGCCGCCTGGAGCCTTATGTGGCAAATAACCTGAAAAAACGAGCGTCTGTATCTCTATGGGTAAGGGTGGACTCCACTCCGCTTCGTTCTCTGAGGGCCCCGGCAGTCTGAAACGCTACACGACACTGGCCAGGGAGATGGAGACACATCT
peak_calling/CTCF_narrow_peak_2339	TCACTGCTGTGAACGGCACCGGGAAAAATGCCTGGCACAAGGTAGGCTCTCAGTCATTGCATAGCCTGTTGAGAGAACGAGCCACGCTCTTGCCGCTGCGAGGGGTACCTGGACCGCGCGGGGGAGCTCGCTGCTCGCGCACTTGGGACAGAGGCCAAAGGACGCGGTGATGTGAGCCCGAAAAAAATCCGCCAGAAAATGACCTCTAGCGGAGAATTTTCCCAAACCCTCCCAGGGACGTCCCCGGCCTTCACTCTTCCGCCTATGTCCAGGCCGTTTGGGTCGGGAACCCAGCGCCCTC
peak_calling/CTCF_narrow_peak_2340	AGGTGATGGGAGTGCTGTGGCTCTGCCTTGGGGCCTGGTGTTTCCCCGGCTCGAACCACAGCCTCCTCCTCGCTTCTGCCACTCCTGAACGGGGATTCGCGCGCCCCCCTTCGGAATCACCCAGACTTCATTTAACTAGTCTCGGGAGCCGATCCACAGCGTCTCCCCGTGCGGCCGCTGGGTGGCACCAATGTCTAACTAGCGGCCAGTGCTTCTGGCCTCACACCAAGTGGGGAATCTTTCCCGGTGGTAGTGCTCTAGGACCGCTAGCAGGCCTTCCCCTTTCGTCTGGGGCCCCTTT
peak_calling/CTCF_narrow_peak_2341	TGGGGGCTGGGGCGACCCGGGCCCGAGGCTCCCGGCCCCCCAGTGGCCAATCCCGGCATTGACGCTGTCCACAGCCCAGCCGTGCGTCAGCTATCGTTCTGGCAACAGGCGTGCGACGTCACCGACAGGCAGTGCGTCAGCCACCTGCTGACGTAACGCCCCGGGAGAGGCAATTGGCAAGGAGCGGGGGCGGATTTCATGCTCAGCCGGCAGGGGGAGCTCCAGGGCGTTAATGGCGGATGCCTTCGGCCTGGTCCTGCAGGAGGCGCTGGTCCCGGCCAACATGGCCTCTGAAGCCCCT
peak_calling/CTCF_narrow_peak_2342	CCCAGGAGGGAGTGGACTCAGCCGGACTGGGGTCTCTCTCTGGCTGGTGGACTCCCCTTGGGTCTTTTCCTCCCCTAGTCCTTGGCGCTTCCACATCCCCGCCGCCGGGTGCTTCGGAGAGTCAGTCTCTCTTCGCGCCCCTTCCTCCGCGCGCCCTCTGCTGGGTCACAAGAAAGGTACAGGCTGAGTGTGCTCTCGGAGTCCAGACCTGCCTCCCGCACTCTCGTCCTCAAGCAGAGTCAAGTCGCCGCCGCCGCCACTGCCGCAGCGTCCCGTATTACTATTTCATGTTTATTGAGCG
peak_calling/CTCF_narrow_peak_2343	ACTGCTCAGCCTGGAAGGGTTTCACTAAGGGGCATGGGAACTGGGTGGAGATGCACAGAAACATTCCTGGAATTGCTGAGGGACCCACAATAAATTTCATGTGCTGATGCCAAAGTACAGTCATCAGGAGACTCTCCTACCTCATTGGATTCCGCTCAAGAGCAATTTTTTGTTCGTGTCCTGATGTTACTATACATATTTGGGTTTTTTTTTTTTTCTTGTTTTTTTTAGGGCCACTCCTGTGGCATATGGAAATTCCCAGTCTAGGGGTGGAATAGGAGCTGCAGCTGCCGGCCTGTGA
peak_calling/CTCF_narrow_peak_2344	GGTACAGCTCTAAAAATACAAAAAAAAAAAAAAAAAAAAGAGAGAGAGAGAGAGAGAGAGAGCCAGGAAGAAGCACTCAGGACAACTAAGTTCCATAATCATTCATTTAGTCATTTAACAGTTTCTCTGTGTTTATCATCTTTCAACACAAGAGGCACTAGAGAGCAGGAATGACTGGTTTTCTCTCTTTGTCATCGCTAGTCTTTGGTGCAGCAAGATGCAAGTGACCTTGGATAGTCTTCTCTCTCTTTTTTTTTTTAGTTGAAGTATAGTTGATTTAAAATATTGTTTCAGGAGTTCC
peak_calling/CTCF_narrow_peak_2345	CTGAAAATTAAGGGAAAAAGCCATGTGGATTTCTGGGGAAAAATACGCCAGGTGGAGGCGCTACAGATGCGAAGGCCCTGAGGTGAGAGAGTGCCCAGTAAGTACAGGAAGAGTGAGGTATAGAGGGAGAGAGTGGGAGGGAGGGATAATGCACTTTGGTCTTGTGGGCTGCGGTAAGCACTTGACTTTTACTTTTTAAAAAGAATGGAACCCTGGGAGGGTTCTGCGCACAGGACCCACGATCTGATTTAGGAGTTAACAGGTGCCCTCTGGCGGCGATGAGGGGAACTGGCTCTCGTCG
peak_calling/CTCF_narrow_peak_2346	GAGGACCCGCGCAGAACTTTGGCTTTGACCCCAGGAGAAGTGGGAAACCTTGGAAGCAGAGGAGGGACGTGACCCTCTCTAAGTGCTCACGGGCGCCCTCTGGCGGCTCCATGGAGAATAGGCGGGGGGCCGTGGACTGACGGGAGTCGGCACCCAGGGGGCAGGCGACAGCGAGACTTGGTGGGTAGTTTGGTCCCATGTGTTGGCAGCGGAGGTGCAAGAAGTGAACAGATGCAGGTCAGGGCGATTCAGGGAAACATGGCACTGATTTAGGAGTGGACGAATCGGCCAAGGGAGAAGG
peak_calling/CTCF_narrow_peak_2347	CCGCTGTTCCTGGACCGCGGAGTCACCTCACAAAGCGGCGACCGCTCGCGCGGGGCGGGGCGGGGTTGGGTGGGGCAGGCCCCGCCCCTCCAGCGTGCTCCCTCCCAGCGCCCAGGGCCGCCGGCAGGGGGCGCTGCGCCACGGGGCCGGGCAGCAGCCGCGGTGGCGGCGAGGCGGCGCGTGGCCGGCAGGCGGCGCTGCCCGGCTCGGCCTCTGCCTCGGCCTGCGCGGCGGCGGCAGCGGCGGCAGCGGCGGCGGCCTGGGCCCGGGCGCGGCGGCGGCGGCGGCGGCGGGGCCTGGA
peak_calling/CTCF_narrow_peak_2348	CCACCGTGTACTAGGCACTGGACCCTGAGGACATAGCAGAGCTTTGTAGGCCATGAGGAAGGCTTTGGCTTTGTTATGGGCAAAGTGGGGGCCACATAACTTCCAAACAGAGGAGGGAGCTAAAAGACTCAGATGCTCGCTGGCTCCCTCTGGCGGCTGTTGGGGGAACACCCGATGGGAGGGGTAGGCAGGTGACCAGGAAGGAGGTGGCTGCCCTGGTCCAGGTGGGGCGGGGGGCAGGGGCTGGACCAGAAAGTGGAGGAGAGTGGTCGGGTTCTAAATGATCTTAATGGTGGATGGA
peak_calling/CTCF_narrow_peak_2349	TGATGCAGGTGGCATGGCTTCCACGGCTCACCCCTGTTCCCCGAGGAGCCAGCGAGGGAAGGGAGCAATTTGGGAAGTATTGCCCTGACCAAGAGCGCGTTCTGAACACTACCACCAGGGGGCGTCCCAGCCCCGACGTACGCGACGCCTTGGTGCCGATTTGGAGCGGTGTCCTCTCAGCAGTGTTTGGGATCGCACTCCAGCAGTGAATAAGGGACTGTTCCAGCCCCGGCCACTAAGGGGCGTGTCAACCCTGACCCCGCGGGCTTCCCACTAGTGACCACCAGCAGAGGTGCCATCC
peak_calling/CTCF_narrow_peak_2350	TCGCGCTACTGCAGGAAGTGGTGCCAAGACCTGATTTCCCCCTACCCTTCTCCCGTCCCCCTCCAGAGTGCAAGGATGTGAACAAGGTCGCCTACTGCCCCCTGGTGCTGAAATTTCAGTTCTGCAGCCGAGCCTACTTCCGCCAGATGTGCTGCAAAACCTGCCATGGCCGCTAGGGGGCGTGCGGTCTTCGGAGCTACGGCTGGGGTGGGGGTGGGGAGACCAGGCCTGCAGCTGGCCAGCCTGAAGGAGCCTGAGGGGGCGGGAGCTAGGAGTGAAGGGTGAGTTGGAGCCGGAAGTT
peak_calling/CTCF_narrow_peak_2351	CCCGCCACCACCCCCCGCCCTCGACAAGGAGCCGCCAGTGCCGGAGCGCCCCCCGGAGTCCGACGCTGCGTCGGCGCCGGGACTGCAGTTCCCGTTGCTCGAGCCGTTCACGACCCCTGCCCCTGCCCCTGCCCCTACCGGGCCCTTCCTGCCCTACTTGAACCCCGCGCCCTTTGGCCTGAGTCCCCCACGCCTGCGCCCCTTCCTGGCCGCCGCTCCCGGGCCGCCCGCCTCCAGCGCCGCCGTGTGGAAAAAAAGCCAAGGTGAGTGTGGGTGCAGGGCCGCCTGAAGGGTGGGCAGG
peak_calling/CTCF_narrow_peak_2352	TGTCCCCCACCCCAACTCCAGAATACCTGAAAGCGGAGTCCTCTTAGGGCCCCAGCTCCACCCAGCAGAGGGCGCCCAGGAGTGCCAGTCTGAAGGGAGAATGAATGAGTGCACGCTAGCGCCACCCACCTTGCACAGCTGCCCCAGGGGCCAGGGTGACCCGAAACTGTAGGTTCAAGTTAAACAGGCTGAGCTGCTCCAGCACCCAGACCTTGTCATCCCAGCCTCCCAAGCCTCCTGTTCCAGATGTGAGGGGAACCCACATCTGGGAACGTGACCCAGGGTGCATGTCTGTTGGTGC
peak_calling/CTCF_narrow_peak_2353	TAATCACTAGGCCACCAGGGAATTCCTTAATTTTTTATGATGGATATGCTAATTTTACAAAATTACTTTTGTAACAATAAGAAAAGGCTATAGTTTTTTTTTCCTCCAGGAAAATTCCTTTCCAAGTAATCTGCGGACAAGTGCCACACCCGGGTATTTGGCCGGAGAGAAAGTGCCCCCTAGTGGCGAATGGGAGCAACTCGTGCGCGATTGCTTTCCACAATCCCAGGCTCTCCGGGAGAGAAGGAAAGTGCTCTTGGCTGCTGAACTGCTCTTCTGTGCGAGCCATGAGGGCAGAGGG
peak_calling/CTCF_narrow_peak_2354	TAGTGGGGTTAGCCATTCATTTTCTGGCCTCAAACTTTGTACATTGACCCAAGGGTTTAGCCTGAGCCGGGACAGAGCTGTGTTCCCGCCCTCTGGCGACAGCAGCCACGAGGTGGCAGCCGAGACCTCAGATAAAGTGCCTTTTTTTTTTTTTTTTTTTTTTGCTTTTTAGGGTAGAACCTGCAGCATATGGAAGTTACCAGGCAAGGGGTCCAATTGGAGCTACAGCTGCTGGCCTACACCACAGCCACGGCAACGCCAGATCAGAGCCACATCTGCGACCTATACAGCTCAGGGCAAT
peak_calling/CTCF_narrow_peak_2355	CATTTGACATTCTTTTTCTCTTAGGAAATCTTCAGAATCCAGTGTGTATTTACACTCAACTCTCCGTTTGGACTGGCCATGTTTCAAGTGTTCAACACCACCCTATGGCCAGTGTCCACCAAGTGGACAGTGTGGCTCTGAAAATAATCTATAGGAAGACTTGAGTGCCCCCTCGTGGTAGACTCAATTAACTCCACCCTTTTTGGCAGTTTGGTCCAACTGAAACATAAATCAGATCATGTGGCTCCCTCCCTAGAATCCTCTATGGCTCCCTGCTGCCACCAGGTCATATCCACACACC
peak_calling/CTCF_narrow_peak_2356	CCTGCTCGTGGTGCTGGTGCTGCTGATGGTTCGCTGCGTGCGCATCCTGCTCGACCCCTACAGCCGCATGCCCGCCTCGTCCTGGACCGACCACAAGGAGGCGCTCGAGCGCGGGCAGTTCGACTACGCGCTGGTCTGAGCGGTGCGGCGCCCCCGGCCGGCCGGCCCTCCGCGGGGTCTCTCTCCCAGGGCTGATCCGACGGGGCGCCGCCAGGCCTGGAAGGCGCTCTGGCTCCTGCCCCCGAGCCAGCAGCCTGAGAGGGGAGGGAGCTAGGAAGAGTCCAACCCCTCCCTGCCCAGA
peak_calling/CTCF_narrow_peak_2357	CTGCCCCCAACTCTTACCTGCCTTACTGGGGCCTTCAGGGCTGGGGGCCGCCCGGCGAGGTTCTTGGAGGCGGGCCAGGGGGTGGGGGCGCTGGAGAGGAAAGACAAGCTGAGGGGTTGGGTAAGGGCCTGGGCAAGGGCGCCCCCTGGGGGATTCTGCGGGCGTAGCGGAGGCATGGTCAGGCCCTTGCAGGCTGGGATCAAAGCGACCTGGGGACAGGACGCGCCAGAATAGGCTGGGGGCCAGGTAGAGATCCTGGGGGGGTCGGGGGTCGGGGCGGAGGCTGGTACCTGAGTGCGCG
peak_calling/CTCF_narrow_peak_2358	CGCCGTCTCGCTCCGCACGGCGCATGCCCGCGGTGTGCACCCGCCCTCCCCTCGTGCGAACCTCCGCGCTTGCGTGCTTCGTCCTAGCCGGAGGGATGCCGCCACCTAGAGCTCGCGGCTGGCAACGTGCAAGTCCTCGCCAAGTGATACGCACGCGCGAATTCCCGTGCGCTCCGGCTAGAGGCGCTGTGTGGAAACCCACTTACACATTCCGCAAAGAGCGGTGGGCGGAGAAAGCCGCGCGCAAGCGTACAGAGGGGGAGAGGAGGTCTTGCGTGTGGCAGCTGCTGCGCATGCGTAG
peak_calling/CTCF_narrow_peak_2359	CGGCTCCGCCCATTGGCCAGGAGTGACGGTGTTCCTGGCCAATCCGTGCACATTCCGTAAGGAGGGCCCTGGCTACGGCCAGAAGGTTGACTCCTTTAAGGAGAGAAGCGAATTAAACTTAGGGAAGCAGTGAGGGACGGGTGGTTTTGCCTATCGGAATGTGGAATCCTGGTGATCAACACATGGCAGGGCCAATAGCGAGGAGAGAGGGGTGTGTCTCTGAGGGAAGGCTGAGTCCCTAAGGAACCCCAGACAGGGGCAGGCAAGCGTTTGGGTCTAAGCCCCGCCCAGAACCGGGCTT
peak_calling/CTCF_narrow_peak_2360	TATGCCCAAGAACCTACACAGGAGGACTGGGCCTAGCCTCACTTTATAGATGAGGAAACTGAGGACCATAGGGGAATGGGGTGGAGCTGAGACTCCATGGCTTTCCTCCTACCCGCTGGGGTTGGAGGTGGTGGGGCGGGGTGGTGTCATCCATTGGGGGGCAGTGACCAGGTGTGTCCAGCAGAGGGCAGCACTCCTACTGTCTTGACTGACCTAAGGACCCAGCCTGCCCAACAGCAGGACAGAAAAGAAAAAACTCACCAGCCTAGGCTGAAGTCCTTAGGGGTTGAGGGCCTGAGAT
peak_calling/CTCF_narrow_peak_2361	GAAGCTGAGCCATGCAGTGGGGAGGAGGGCAGAGTCCAGAGGAAGGGCAACCGGTGGAGGGGTCCTGCCGCTATCCAGCAAGCTCTCATTCTGACAGTTCTGCAGAAGACCAGCAGAGGGCGCACGTGTGTGTCAAGATGACTATGCATGTGTTGCATATCTGTGTTGTGTCTCTGTATGTCTGTGCACTTTGTGTGCATGTTTCTGTGCATTATATGTGCATTTGTATTTGTGCATGTGATTACGTGGTGTGTGTATCTGCATGCACATTGGGTGTGTCAGGTGTTCTGTAGTTCCACTG
peak_calling/CTCF_narrow_peak_2362	CTGGACGGGCGGCCAGAGAAGGTGTTGGGAGCCCCCTACCCTCGTGCTCTCCAGAAAGGTAGGTGCACAGTGGGACTCCAGAAGGAGGGAGCCGACTGTGGGACCCGGAAGTTAGGGGAGCCAGGAGGGGGCGCTGTGATCCTCCCATCCCAGGGCGTGAGGCCACTGCTGTCGGTGGCTGGAGACCCGGAAAGGGGTTGTTGGGAGAAAACCACGAGGGGGTGCTGAGAAAAACACTGCGATGGGGGATGGCAGCAGATGTGGGGGATCCCAAGGGCGCTGAGACCCCCTCCCCCAAGGG
peak_calling/CTCF_narrow_peak_2363	GTCGTGGCGGGCGGGGTCTCACCGGGAACAGCGGCCGCCGATTCGGCCGAGCTGCTTTACGGCGCCGTAAAAGGCCCGGGCGTGCGCAGGCGCCGCGACGGGAGGGGCATGTGGGCGGGGCGATTCCAGAGAGCGGCCACACGGGGGCACCCGTGTCCGTGGGGTCGGACTGAGGGTTGCCTTGCTAGCCTTGGTGGGCCCGCCACCACCGGTGCTCAAGAGCACACGTTTGACGGTGGTCCCATGTCTGTCTCTGGCACATGTGCGTCCTTGGGCATATGTCTTCTCGTCTCAGGGGCAC
peak_calling/CTCF_narrow_peak_2364	TTTTGAAGAACTTATTCTAAGCACACTGGTGATCATTTTTTAATGAGAAAAAGCGCCCCTCCCCAATAAATGCTGTTTACCCTAAAGGACAAAAAATAAATTAATAAAAAATAAAGCAAGGAGTTAGCTTAGAGCTCCACCCATGGCCAGGAGAGGAACCACCTCTGCAAAGGCCAGTCCTGGGACCACATACCCAAACATCACAGCAGGATCGCCCCCTGGTGGCAGAGAAATAAAGTGATTTAGGAAGGGTGTGTGTGTGGGTGTGGGGGGGGGGGTGTGTGTGTGAAATAAAGTGATT
peak_calling/CTCF_narrow_peak_2365	ACTTACCCAGCTCCACCCAGGGGCCAAAGGGCAGTCAGCTCGGCACTCACTGTCCGCAGCCAGTGAACAGGTCCCTGAAGGACACCGCTCCCTCCAGCAGGTGGCCCCATCCCCAGCCTCTGCGGAACTGATCAATCGTGACCCACCGAGCCCTAGGCCGCACCCCTGCGCCCCCTGCGAAGACTGGATGCCCTCCCTCAGGAAAATAGGACCGACGAGTCTTGGGGTTGGGGAGATGCCTGGCTCCAGGGAAGTACGGGAGCTGGAGCACAGCGGGAGTGCTGCTGGGAGCAGCCACACA
peak_calling/CTCF_narrow_peak_2366	GCCCGCCGCTGTCACTGCGGCCTCGCTCCCTCGCGGTGCAGCTTCAAACCCTCCCGCATCAGCTGACTCGCGCCCCCAGTCACGTGACCCACACGGTTCAAAAAGCAATCGACGCGATCCGGTCCCGCCCTCTGCGCCACGACGCCCCCTGCAGGAGCTGCACGCATGCGTGACTCAGCTGGCGATTTACAGCCCTTAGACGGCCGTGCGGTCCTAGCGCCGACGGGCGAAAAATGAATGTGCTGGGGGATGGGCTGGCTGTGAGGGAGCCAACTTTGCCCTGGCTGGGTCCTGGCTCCCT
peak_calling/CTCF_narrow_peak_2367	CCTTGTAGGCCACCAGGAGGACTTTGGCTTTTACTTTGAGTAAAGTAGGAGCCATGGCGCGTTGCAGGCAGAGAAGGGATGTGATCTGACTCAGGTATTCACGAGCGCCCTCTGGTGGCTGCAGGGAGAGCAGATCAAAGGCAGGGCAGGGAAAAGGCAAGAGCGCCTCTTGAGGTTATTTTCATTATCCTGGCTAGAGACAGTTAATTAGACTGGGACCACAGCGGAGGGAATGAAGGGAAAGAGAAGCAGTAAGGTTCTGGATCCATTCTGAGGAAGAGTCAACAGGATTTGCGGATGG
peak_calling/CTCF_narrow_peak_2368	CAGCCTCTTCTGTCACCCTTTGGACCCGTCCTAAATCTAGGCATACCAGGAGGTGACCACAGCCCTTGGGGAAACCTCGTGCCACAACTCTGGGGCTGGGCTAGTGGGAAGTCTCAGCTGCTTCTGTCTCCTTCATCGCCGGCAGGGGGAGAAGCGAGCCGACATCCAGCTGAACAGCTTTGGCTTCTACACCAACGGCTCTCTGGAGGTAGACCTGAGCCTCCTGCGGCTGGGCCTCCAGGAGACAGAAGAGAAAGCTCCGCTGGTGAGGGGCTTTGAGGAGTGCGGTACTGGAGGAGGG
peak_calling/CTCF_narrow_peak_2369	CGGGGGTGCCTATCCTTCTCTCCCTTGAAGAACTTCTGGGCGCCTTTCCTGGGTAGCGGCACTCAATATAGGCCGCGGGCGACCCCTGGTGGACCGGGCGCCTCAGTCCAGGGCTGCACGAAATTGGCGGGTAGGAGGGGGACTTAGACCGAAAGGAAGGAAAGATGCTTCTAGGTCTTCAGCATCAAAAGCAAAGCCGGGAAGAAGGAGCGTAGGAACGAGGGAGAGAGAAACGGGGGTACGGAGCGGAGTCAGATAGGGCCTTGGTTGCGGAAACAGAGCTAGGGAAGCAGGAGTGCGA
peak_calling/CTCF_narrow_peak_2370	CAGCCGATCGCCAGTGCCCACGTTGGCTGCCATTCACTTCGGCTCTGGCTAATCCCCTCCCGCCGCTTGGTGGCCAGCTCCGCCCCAATGCAGCTGCGCTTCCACTGGCTCCCACCAAAACCAGGCACCTTTATTTCCTTCATTACCGTTTGTCCCGAACAGAGTCAGTCACCTTACACCCGCCCCCGGCGCTCAGCGATTGGCTTAGAAGACACGACTAGAAAAGGATTCTGGTTAACAGGGAAAGTAATCCTCCCTAAATGCAAGCCCATCACACAGAACCCGTCAGAGACTGGGTTAG
peak_calling/CTCF_narrow_peak_2371	AATTAATCTGCAGTTCCAGAGACCAGGGTCATTCCATCACACAGTAGCAACACGTGGCCAGGAAACAAAATTGTCCCTGGAGATCCCTCCCCAGACCCCGAACCCTCCACCAAGGCTACCGCCGCCTGGGGAGGCTCGGCCCAGGAATGCTCCGGGCTCTAAGCAGCGCCCCCTGCGGGCCACAGTGCGCAGGCGCGGCGCGCCCGTCCCGCCCCCGCCCCCCTCCACGTGCGGCGCACACCTCGCGCTCCCCTCTGCGGGGCTCGCCTCGCGCCTCCCTCCCTGCCTCCTCCCGCCCCTC
peak_calling/CTCF_narrow_peak_2372	CCATTAGACCATGGTGGGAATGCCTCAGTGCCTCATTTTAAATTGTGATTTTTTTTTTTAGGCATAGACCGTTCCAGGTAGGAGAAACCCATCTTTGGACTCACTAGGTGCTGAGGCTTCAAAAGCGGTTTTGTGAGACCAGGTGCTCTATGGCGCCCCCTGCCTTTGATCAAAACTACTCTGATCTTCTGTTTGTTCCACACCTCACAAGCCTTTTGGGGGAACACACCTGGAGCTTTATCATGGGATGATTTCAGGCAAAGAAATTCATTTCAAAGCCAACTCCTTGGAAATACACCAG
peak_calling/CTCF_narrow_peak_2373	TGGTGCATCCAGAATGCTTCGAACATGACCAGAGCAGCCAGTGCTACCTGACCTGGCCCCCCAGGGCAGACTTTGAGTCCTGAGAGTTTAGTTACTTAGAAGGAAAGGAACAGCTTTTTATCCTGGAGCCCAGTTTTGATCTCATCCCAATCCTCTGCTGCCCCCCTGTGGTCACTGTGACATGGCCTCTTCCTTTTCAGCCGGGAAACTTGCCAGCTGGGATTTTAGCTAAAATTGAGGCTGTTTTGTTTACTAAATTACAATAATGCATGGAAAGATCATAAGCAACAGAGTGAAAGAG
peak_calling/CTCF_narrow_peak_2374	ATGTTTAATAACCCATGCGCACCCCACACCTCCACCCTGTCTGAGAAGCTCCCCGCCGCTGGGTGGCCCCCAGCCCGCGTTTACATTCCCCCGCCCGGCCGCCTAGTGTCGGCCCGCGCGGGGCCTGGCGGCCGGCCCGGTGTAAACATTTACACGGAGCACTGAAAGCCCGGCTGGACCGCGGTCAGCGCCTGAGCTCGGCCGCGGGGCGCCGGGCGCCCCCACGCGCGCGCCTCGGGCCGCACAGGCAGGCAGGCGCCGAGCCGAGCAGTTATTCGCGTTTCATTTGCATGTAATTTGC
peak_calling/CTCF_narrow_peak_2375	CACCCCCCCACCCCCCCGCAATGGTTTCGCGCCCTCTTGTGGCTGAACAAGGGCTCCAGGAGCCGAGAGAGCCCGGCCCTTACCGGAGGACACCGTGTCCCCGGCGGCGGCGGCGGCGCGCAGGGAACGCGGTTGGAACGCGCCACTGACAGATGTTTACTTCTGCGTGCAGCTGGGCTGCGACGGCAGCCCCCCACCCAGGGTCTGCGGGATCCGGATGCCCTCCCCCCGCGGCCTCTTGCAGACCGCAAGGCAGAAGGGGTGTCTGGGTCTCGCCCTCCTAGAGGCTGGGGAAGGGATT
peak_calling/CTCF_narrow_peak_2376	TGGATGGGAGCGGATCCCACCTTTCCAAAGCCCCACTAACCTGCCTCTCTCCAATGGCTGCCGCGGCGGAAGGGCCTCCACCGCGCGGAACTCTGGGATATCTACCCACCGGCGGGAGGCACGGGCCAGAGAGGCAGGAATGACGCGGGCTCCCCCTGGCGGCTGGAGGAGTCCCTGCGGGCTCCCCAGAACATGGCGCGTTTACCCCAGTCACTCCAGACCAGGAGTCGGACTGGGTGGGCGTGGCTGTGGTTGAGACGCTTCCCTCTGCTAGTCTGTGGAGTGTTGGAATTCTACTTCT
peak_calling/CTCF_narrow_peak_2377	TCCTTGGTCACTCACTCTCACTCCCTACACTCCTTCCAGAAGCAGCCACCAGAGGCCGACTGTGAGCACTTGAGTCAGGCCCCGCCCCTCCTCTGCCCACAGCCTTCCCAGGATCTCATTGGCTTTGGGGGTAGGTCATGCCAGGTCTTGTGGGCAATGGGGAGGACTGAGAGAGGCTGGAGCCCTGGATGGCTGTGCGCTTGCGGGGCCGGGGGCGGGGGCAGGGGCAGGCCCTGATTCAGGCGCTCACGGGCGCCCTCTTGTGGGTGAGTTTGGAAGCCAGGAGGCCATGGTGGAGGCA
peak_calling/CTCF_narrow_peak_2378	AGCTGACACCAGAGGCAGAAGTTGGAATGAGCCATTGTCAGGGAAGTGTCCCTGGAGCTGGGCACAGCATGGGCAAAGGCCTGGAGGGGAGGCCACTTAGGGAAGGGCAACTTCACGGGGGCCACATGAACCCAGAGGCAGGGGCTCCCCCACAATTTTGGCTGCCCCAGCGCCCCCTGGTGGCCACCACTTTCCCAGATACCCTCCCACATCAATGTCCTGTGGGCCTGGGGTGTTTCCTGGGGAAGAAGTCACATGTGTCCTCCAGGCAACTTTAAAGAAGTCAACAGCTTTAAAGAAA
peak_calling/CTCF_narrow_peak_2379	TGCTTGGATACCAGGTTGCTGTGGCTCTGGTGTAGGCCGGGAGGGACCCCTGGCCCCTGAACTTAAGAAAAATAAAAATAAATTTTAAAAATTTGAAAATTATTCCCAATGGGGAATTTTTCTGGGCATTGAGGGTCCCAGCTGTTATCGCCCTCTGCTGGCGACATTCGAGACTGCAAGAAGCGCCGCTCACTGCCGGGCCCTTTGCTCACAGGTATCACCACCAGTCGCCCTGACCTCGCCATGCAGACCCTGCGAGCGCTCTCTCCTTGCCCGGCCCTACTGCTCCTACTGCTGCTAC
peak_calling/CTCF_narrow_peak_2380	CTTGACCTCCCTCTCTGCAGAAAGGTCTAACCGCCTTTCTTAAGAAGTCAGGCCCACCTCCGGGAGTCCAGGGGACGCTGCAGTCGCTAAGGCTCCTCCTGTAGGCTTGCCTGGGCCCACTCACTGACCGAGGAGGCCTCTGCGGTAGTAGGAGCGCGCTTGCGCCACCCGGCCGGCAGGGGGCGCGCGTGCGCATATGGGGCCGGGGCAGCGCGGGCGCGCGCGCGGAGGCCGGCACCGGAAGTGTGCGGTTGCCATGTAATATCCTGGCCGCGCGAGCGCGCAAAGGGCTGAGGCGGTG
peak_calling/CTCF_narrow_peak_2381	CGCCACTCCTTCAGCCGCTGTTATTGGCTGCAGCATATACAGCTTGCCTTTATCATTGGCTCCAGCTTCCGCCTGTCAACATCCGAGTCCCTCGGTCTTCCCTCCCTGGTTGCAACCCTGGGGGCGCTCATCAGAGGTTCCGGCGTTGGTCAGGATTTGAAATTTCAAGGAGGCGTTGCGCCCCCTAGAGGCGATGGGGCTGCCGGTCACGGCATTCCCTGTTTTCGTTTTTGTTTTTTTGGTTTTCTTCCTAGCGCCGCACCCGCGGCATATAGTTCACAGGCTAGGGGTCAGGTCGGAG
peak_calling/CTCF_narrow_peak_2382	CCTCTTGTGGCTGCTGCAGGGAGGACATGCTCTCAGAGTGAGGGCTGAGTGCAGAACCTGTCTATGGTGCTCACAGGTGCCCTCCAGTGGCTGCTGCGGGCGGGACGGACTATGAGAATGAGACTTAAGGGCAGAGACTGACTAGAGTGTTTACAGGCGCCCTCCTGTGGCTGCTGCCGGAAGGACAGGTTATGGTTTGAGAGAGTTGAGGGCAGAACATGACTAAAGTGCTCACAGGCGCCCTCCTGTGGCTAATGCCGGAAGGACAGGTTATGGGAATGAGAGGGCAGAGGGCAGAACC
peak_calling/CTCF_narrow_peak_2383	GTGCAAGAAGGGGTCTCTGGAGAAATCAACAAACTCTATATGATTACCTGCTGTGTGCCCAAGGGCTTATGGGATTTTGCTGTTGGAATCCATTGCTCAGAACAGAGCCTGGCACAGAGCAGATACTCAATAAGTATTTACTGAATGAAAAAAAGCCAATGAGCTTCTGTAGTGTGAGCAAAGGCTTTGTCACCACTAGGTGGCAGCATACTCCAACTGCAGGGAATTTCTCCACCTTGACTAAAACTCCAAAACAAATGCATTCTGTGCTCCCAAGAGGAGCACAGACTCATGAGTAAAA
peak_calling/CTCF_narrow_peak_2384	TTTGCAGACTCCTGCTCTAATTTTTCAAGTCTTCTCAGCCAACACCCAACTCTGGAAGCATAGAAAGTGTCCTCAAGGTGCAAAGACTTACATCCCCATCTCCACCTCTTGCTACCCAGCGTCACCCCCTCCAGTATCCCACCCTAGCGAGGCCAAGGCTGAGGGAGACGGATTGGCTTCTCAGTCCATGGCGCCCTCTAGTGGACACTGTGAGCAACAGCCTACTCAACCTCCTTCCCGGGCAGCCCTTCCCTTGTCCCCCCTCCCCCACCGGCCAGGTTTCCTGGGAGGTGGGAGGTTA
peak_calling/CTCF_narrow_peak_2385	AATGCCCCAGGGGTGTGAGGAGTTTTAGGTGAATTAATTGATTTAAACGGTGGGGTTGGGCATCCAATAAGCGATCACATCAAAAGGCAGAGGCAGGGAGCGTGCAATGGCGGTCTTTGGTCAGCAGGGGTCGCTGCCGCTGCTTCGGTGCTCTCCCCGCGCCGCAGTGGGCGCATGCGCAGCGGAGCCACCTTGCAGAGGTTACTTTTTTTTCCCTTGTGATACTTCCCCGCCCTTTACTCTCGCCTTCTTTTATTACTGCAGACCCTAAGCCCAGCTGTAGCTACTTTTGCTCTCCGCT
peak_calling/CTCF_narrow_peak_2386	GCTAATATCACTAATTGGTGCAAGAAATACTTATGAGCGCCTACTGTGTACCAGGCATTGAGTTGGGCTCTTTATCAAGGATAAAGATACTGAATTGAAAGCCAGCTCATTCCATCCAGTCAGAGATCTGAAATACAATTGTTTCTTAGGGTCATATTAGGACACAAATGCAAAGTAGTCTTCCTGCGCCTCCCCCTGGAAGGAAAATGAAATAGAAAATGGGATTATGCATGTGAAGAAGCGTTCAGCCCCTGTGCCCGCGACACAGCAAACCAGTTCCTGAAATAAGTGCTCATTGATA
peak_calling/CTCF_narrow_peak_2387	ATTCATGCAAGCCCCTTCTCTGCACCACGTGCAGAAATGATGGGGAAAGAATTCTCGCCTCAAATTGCCCAACTTCAGCCAGCAGGGGGCAGTGTGCGCATGGCCTGAAGGGGTGGGGGAAGGGAGGATGCAGCGAAACCTGTGGGATGAAACTGCCCTGCCCCTTCTGAGCATCTAGAGGGAACTTAGGCCCAAAGAGGGTGGGGGCTGGGCTGAGGTCATTCCAGTGAGTAGCGGCCACCAGGAGAGGGAGGAGTTGGGAGGTTCTTTCACGCTGGGGGCTTGGGGTCTCCCTGGTGGA
peak_calling/CTCF_narrow_peak_2388	AAAGGTCGTTGACCATCCCTGTGGGAAACACAGATAGCCCTCCCTCCCTGGGGACCCAGCATCGGTTAAAGCACCGCCTTCAGAAGCTGAACTGGAGAGGTGTTGAAAGAGGGCTGGGGAAAAGGTGGAAACAGCCCTGGTGAGGGAGCCTTTTCATGGCAGGATAGTGAACCCAGCGCCCCCTAGGGGCAGGGCTGAGAATGTCCCTTTCCCAAAGATGATGATGACAATGTGGCTCTGAGGGGTGACCAGGGCACAGTGTTCAGAGAGGCACATGTCCCCCAGCCCCACCCACCCAGCT
peak_calling/CTCF_narrow_peak_2389	GGGTCTGGTGGGAGCCACTGGGGGCCAGGTGGTTCAACCGAAGATTCCGGCCCTCTGCAGGCTTGTTTCCGCTCTGTGGCTTCTGTGACCCTGCCAGGGCCTCTCTGCAGGCCACCAGGGGGCAGCACGGGTGCTGGGCAGCTGGTCCTGCCGGCAGCTCCCCAGCTGGGGTGGGGGCTCACCCAGCAGCACCCGCTGGCTTCCTTTAAACAATCACTGAGCGCTTGGCTTCCGTGGGAGCAGCGCCAGCGAGGCTTTTCTGTTTGGGTTTCAAGTTTTCAGCAGAGGCTCAGTCTGTTTG
peak_calling/CTCF_narrow_peak_2390	TACCCACCTGGACCAGAGCAGTCCCTCCCCACCGGGATCCCTGGTTCCTACCCTCACTCCCACAGTCTGTCCTCTCCATAGAAGCCACCAGAGGGCGCCCAGTGAACCAGTCTCGCCCTTGGGCATCCCACCATCCTCAACCCCACAGTCTGTCCTCCCCGCAGCTGCAACTAGAGGGCACCAGTGAACACCCAGGTCAAGTCCAGGCACGGCCCGCCGCAGGGCCTTTGCACCTGTTGTTTCCTCTGCCTGGAAAGCTTTTCCTCCTGATACTCCCATGACTAATTCCCTTCCTCCTCTA
peak_calling/CTCF_narrow_peak_2391	TTTTCTGCGTCAGGTCTCCTCTGTGCGTGGCCTGGGGCTTCGGTGGGTGGCGGTGCTGGGGGCGGGGGCAGGGGCGTTGTGGGGGGGAGAAGGGAGGGGCTGTCAGGGCTCCTCCCTTTCCGCAGGGACAGGACTTCCCCACTAGGGGGCGCCTGGGGCATTTTTTTTTCACTTGTCACAAGCCTGCCCCTTTTTATGGCATTCAGTGGGAAGCCAGTACTGGGACAGACCCTCAAAACCAAAAACTGCTTCACCCCAGAGGCCCATGGCCGAACGACAACAAAGGCTTTCCTTGAGATTA
peak_calling/CTCF_narrow_peak_2392	TGCTCACACTCTCGCTCCTGTGGCTGCTGCGGGGAGGACAGGCGGTGAGGGTGAGGGTGGGAACTGACTCTGTTGCTCACAGGCGCCCTCCTGTGGCTTCTGTGGAGACTCTACAGTAGACTGTGAGAGACTGAGAGACTGGGGGTGAAGGTGGGACTGACTCAGGTGTAGACGGGTGCCCTCTGGTGGCTGCTGCAAGGAGGACAGACTGTGGGGCAAGGGCCAAGCCTGACTCAGGGGCTCACGGGCGCCCTTCTGTGGCTGCTGCAGGGAGGACAGACTGTGGGGTAAGGGGCCAAGC
peak_calling/CTCF_narrow_peak_2393	GCCTCCCGCCTCCCTCCCGCCCGGTCCCCGCGCCCTCCTCCCTCCTCCGCGCGCCCGCTCGCTCCAGCATCAGGACCACAAAAGGGCGGCTCCGCAGCGGCCCCTGGCGGCCAGAGCGCGCCTCGCGGCGGCGGCGCCCCCCGGCTCGCATCGCCCATCTCCCATCCCGCCTCCGCGCTCATCGCGCATCCCGCATCGCACCCGGAACATCCTGAATCCCACATCCGGCATCCTGGCGCCCAGTCCGATCCAGTAAACTGAGGCCAGCCGGTCCGTAGCCGCTGTTTTCTGGGTGGGTGAC
peak_calling/CTCF_narrow_peak_2394	TGGCTTTCTCCCTGAAATGCAGTTTTACCTGAGTCCGTGCTGGGGATAGAGCCACCTTCCAGCCTGGGAGGGGGAGGGAGGGTCTGAGGAGGTGGCAGTGACCCTGACCCTGACCACAGGAGTCACTAAGAACACCTCAGCAGCGCCCCCTCCGGCCCACACACCTACTAGACGCTCCCCAGAGCAGCCACCAGAGGGCGCCCACAAGCATACAACTCAGGCCCTGCCCTTCTCTGCCCATAGCCTTCCGGTGTAAAGGATCTCACCGCCCCCTTCCTTGGCTCCACCACAGCCCTGACCC
peak_calling/CTCF_narrow_peak_2395	AGCCCTCCTGGCTGGACCCGCCGCGGCTGGGGCTCAGGTTCCGGGGCGCTGCCTACCGTCAGAGCAACGGCCTGGCGGTTCCCTCCCGGTTTTCCTCTTCGAACGGTGTTGCGGAGAAGACCTCTCGGGCGTGTGCATGTTCGAGCTGCAGGTGGGCCGGCGAGTGGAGCGCGGGAGAGCGGCACCTGCCGGCAGCGAGGGGCATGACGGCCAGCGCCGACGGCCGCCTCCGCTGGCTCCCTCCCTGCACCTGCTGCCTGAATCCCACTCCCATTGTCTGCCTCCCCCGGGGGACCAGCCC
peak_calling/CTCF_narrow_peak_2396	GCCCAGAGAACCCTAAAGCCCCCAGGGCTCCCACCATGGGCAGGGGTGTAAGCCAGGGCCCAGGGGCTGGTTTTATTTTATTTCCTCAAAAAAGGAAAAAAAAAAAAAAAAAAAAAAAAAGGTTAGGCACTTCCCAGGGCGGGCAGCGGGGGGCGCCACCCACCCCCACTTCTTGGAGTCCGGTGCAGAAACGCAGCGACAGTGGCGAGGATGTCAATAACTTAAAAAAGGAAGAAAGAAAAGTCCCAGTGTCTGCGTCTCCGCGCCTCCAGGAGATCAAGAAGAAACCAGGGAAGAAGCC
peak_calling/CTCF_narrow_peak_2397	GAAAAGGGGACAGGCTGTCTTCTCGCCCATGCGGTGTACCTCACTGGCAGGGACATGGGTCTTCCCCACACAGACTGGTCTGAGAGAACGGAGATTGGAGGGGCCCTGCACGCAGGGAACAGGGCTCCACCTGGTGGGAAGAGTGGAGAAAGGATCCCAGGAGGCAAGGGGCACATCTACTGGACTACAGCCGGAAGGTCTGGACCTGAACAGATGCTGGGGTCAGCAAGGGGGGCACACCTGGTGGGGGAGAGACGGAGGGCCAGCCCTGTGCAGGGAGAGGCCGTGTCTCAAGAGAAGG
peak_calling/CTCF_narrow_peak_2398	TGTCCAAGGGCGAGAGGGTAACCTGGACTAGACTGTCTGGAGTGCAGCGCCGTGTCCAGCACAGAGTCTGGCCCACGGTGGACGCTCTAGCCCGCCAGTTGAGGGCTGCCTGCTACCTGCTCAGCCTCTGCCCGGGGGCTTCAGCTCCTGGGACATGCTGCCCCCATGTGGTCGATCCTGGAATCGCAATCTCGGTCCCTGTTAGTGGGTGGAGCCAGCGCTGACAGGCTGGCCTGACCTTGGGGAGCGAAAGCGCTTTCTGCCAGAACGGGAATACTCCAGCTCGGTGCTGCTCGGCACA
peak_calling/CTCF_narrow_peak_2399	ACACAGGCAATTGAAGTACATGGTACAATGAAATAGGCAGGATATTCAATTTAATTTTCTATCTATGAGAATTTCACAATAGTATCAGTTTATTTTGTAAAAATAGGAATAGAATGCATCAGGGAACCCAGGGGGAGTCTTGAACAGGAAAGAACATGACCTCATTTCTGTTTTCAAAACTCTCCCTCTGAGCAGGGTTCCCCCTGCTGGAGAAGGGAGTTAAAATATGGAACAAGGGAAGGAATAAATTCTGGGTGATGGAATGGCATTGGAGGAATCAGTGTGAACTCACATTTCCAAG
peak_calling/CTCF_narrow_peak_2400	GGGCGTCCTCCCTAGGGCCTGGGCAGGTGAGAGCGATGGGGAACAAACACCTGAGGCCCCGCGGGGCAGGTGCGCAAGAGCGCCACGACCGGCCGAAAACGACCTGCACCTGGACTGGAAGCGCTCCCGGCCCCAGCTCTGATTGGATGGTCTTCTTGGCACTCAACATCCACCGGGCTCCTGAGTAGAAGCTGCTCCGCGTCCCGCTGACCTGATTGGGCAGGACCTCGAGCATTACTACTGCCGGGGGCTCTGATTGCACAGTTTCCCGAGACCCTCCCCTAGCGCCCCCAATTGGACA
peak_calling/CTCF_narrow_peak_2401	ACTGTATTTCTCTGGCACTGGTCCAGGAGATCAAGACATCTGTCCTACGTCTTAGAATAGCTTCCATCCAGGTACCTACTGGATGAGTCTTGAAGGGCAACCTGCAGTGACGCTTTGCCACCTGCTGGGCACACCCAGTACTGCAGTCTGCTTCGTTGCTCCATTGATTCTGCACATACCGAGTGACTCCTACTGGCTGACAACAGGCTTGCTGCAGAGGGATGCTGCAATGAACCCAGACGTGGGGTGGGAGGGTCAAAGAAAACAGATGCACAAGTAAATATGTCATAGGCTCAGATGT
peak_calling/CTCF_narrow_peak_2402	ATTCGTAGGCCCCTCGAGGGCCGGGACCCCTCTGCCCTGTTCACTGCGGATGCCCCAGCACCCGGGGGCCACCTCACATGCGCCTGGGCCTTGGCCATGCAGCCCGTTCAGCCGCGGCCGCCAGGTGGCAGCACAGCCCTCCCGCGCGCCGGCCTTCTGGCTCCCGGTTTCTGCATCCCAGAAACACCGCAGTCTAGACACCCGCCGGCGGAATTCCTCTCCCCTGAAGTCAGTCTGCGGAGACCTTCGCGAGCCTGGTGCTGGGTCATCATCTCCCACGGTGCCTTTCCAGGCTGTCTCG
peak_calling/CTCF_narrow_peak_2403	AGGACCGAGACGCGATGCCCCCTCCCCACCCGCCGCGAGTTTCAGGGTGGGGCGAGCGTGGGAGGTGCAGGTGGCTCCGCCTCGCAGGTTCCGCGCCCCCTGCTGGCGCCTCACTTTGGGTTGTTTGCACCTCCGCGCCTCACCTGACAGTGGGGGAATTAGAGGCCGGAGAGAGATCGAGGGAAAACATTTTTGCAGGCGTTGCGTGCTGCCACCTTGGCACGCTTCCCGCGATGCTCGCCACTTTTACTTCCTCCCTCCGGAGAGGGCGCTGAGTGTATTGAGAGTACTGTGTATCAGG
peak_calling/CTCF_narrow_peak_2404	CTGGGGTCTGGTCTCTGCCCCGCCGCTCGGTTCCCCCAGCTCCTCGGCCAGCGGTCGAGCTGACGCATCCCGCCGCCTCCGCGCCGCCCACCGTGGGGGCGCGAAATGTTCTGGGCGCTGTAAGGCGAGTTGGCGCCACCTGGCGGCCATACGAGGTCCCTGCGGCCCGCAGCGCCGGAAGGGACAGACCGGCGGGGGCCGGGTGAGGAGGAGGACTGAGGTAACAGCGGCAGTATTTTGTATACACAGTATTTTATATGTGCAACATGTATTTAATAAGTTTATAGATGCAATTTTTTGA
peak_calling/CTCF_narrow_peak_2405	AAGGAGATTAGTCTGCTAGCAAAAATAGTGATGGGAGCAGGTATTGAAGGGGTGAGGATGGCCCTGCTCTCAGACAGACAGGTCAGCAGCCACAACAAAGGTGTGGCTTCCCTTTCCCCCAAGCAGCCAGCACTGCACTGCCAGTGCTGGGCTGCAACTCTGTCCCCAACAGCTGCCTGGGGTGCCCCCTGTTGGCCTTGTGTGGACATTGCAGGGGGACTTTACCCAGTGCCCTGGGAGCCAGGACCTCCTGTGTGGCTAGCCTGCAGATGTGATCTCGGTTCTTCCCCAGCACCCCCTC
peak_calling/CTCF_narrow_peak_2406	CCAAGTCCTAGGGAACCTGTGACCTTGGACACAGGGCGAGTTCACTCCAGGACATTTATACGTGAAAACTTACTCTCAGGAGTCCCTTGGAGGCAGCTTAGGGCCTGTGCTCGCTCGAGGCGGGTATGGAGCTTCCCGCCCCTAGAGGGCGCGCCGTCTCTGTTGGAGGGAAAGAGAGTCTTGGAGCGAAGATCCTTGGAGACAACCTTCTAAACTAACCGCTGTTTCCTGACCCCTTGATTTTGCAAACACACCGCAGAGACTTCCAGGACCAGATTAAAGTTTGGAGAGATGTTGTTAT
peak_calling/CTCF_narrow_peak_2407	GGTTTGCAGGTGGGGTGGGTGAGTATAAAGTCCTGTTCACATTAACCCAGGGAGGGTTAGTGAGCCGACTGGAACCCGTGCAGGAAGGCCCCCTGGAGGTCGCTCCGGTCACTGCACAGCCCCCGTGGCCCGCCTAGGAAGGGGCAGGGGCGTGGTCACACTGGAGGGGGCCACCCCATCGCCCCATTTCCACGCGCCTGCCGACTCAGGCCTGCGGCTCAGGCGGACCCCGAGCATCTGCGTTCCAAATTAAACAATTTGGGCTGGACGTCCTCGGAAGCTTGGCGAGGCCCCACTTTCC
peak_calling/CTCF_narrow_peak_2408	TGCAGATCTCCAGGTGCAGGTGAGACACGCCCGCAGGACTCGTGTTGACCAGCAGAGGGCGCCTCAGGGAGACGTGCTAATAAAACTAATTAAATGCACCTAAGCCACAGCTGGACTATGAGGGGGGCCTTTTTTTTTTTTTTTGATCAGGCGTGCCGTGGACAGCTCCAGGCGCCGCAGGGGTCTGGGGCTCAAGATGGCGCTGTTGCCGCCACCGAGGGCCAGGCGGCGGCGCCGGCGAGGCTCCCGGAGACAGTAGGCAGGGCGTCTCGCCCCCACCACCCCTACCCCCGCGACTGCC
peak_calling/CTCF_narrow_peak_2409	GATCAGGTCAGAGGTCAATGTGGACGTAGAGTGGTCAGATTAGGGCAAGGGTGGGACGGGGAGGTTCAGAGCAGTCAAGGCAGGGTGGGAAGGGTCAGGACAGGGTCAGCTCGGGAGCAGCCAGATCGAGCCCCCATTTCCTTCCTCACCCTAGATGCCTCTCCATCCCACACATTGGTACCTGCGCGGGGGCGCCTGGGCCCAGGAGAGTCTGGTGGGCTGGGTATCCGCGCACCTGGGGACTTCCTGGGATCCCCCAGCATAGAATGAGCTCCATCAGGTGGAGGCGCTGACGCAAGAG
peak_calling/CTCF_narrow_peak_2410	TTCCTGACCCCTTCCCTAGCCCCTCTGTTCATTCATGCATTCTTCCAAAGAGTAATTATTGAGTGCCTTCTGTATCTGAGGGACCCCCAATCCCTCCCGCGGGGAAAGTGGGGCACGGTTCTGGAGGGAGGCGTGGGGCCTGGGCGCCCCCTGGTGGCAGGATTGGGGAAGAAAGGACTCGCGCGCTCCAGGTGTTGCCTGCAGCCCGGTCCCCCATGGCCGGGGGTGGTCCCCTCCGCCTCTCTGCAGTGTGGGGATGTGTCTCGAAATGGGAGACTCCGGCCTCCTGCACCCCGGAGCT
peak_calling/CTCF_narrow_peak_2411	AGTAGGACCAGGGGACGGATTCAGGAGGGACAGGACAGAGGCAGGAACGTGAGCGCGACCTAAAGGCAGAGCCTGAGCCACCAGACAGGAGAGGGGCCGGGCGGTGACACCTCCCGCCCTGGATTAGGGCGCCACCTGGCGGCTGCACTGCACACAACGGTATGGATGGGACATGTAGGATGGGCATGATGCTGCTGGCCCAGGGAGTGTTCTCAGGCAGCAGTTTTACAGAACACAGGAAATTTTTTTTTTTTTTTTTTTTTTTTTTGTCTTTTTGCTTTTTCTAGGGCGGCTCCCGCGG
peak_calling/CTCF_narrow_peak_2412	CACAAACACTCACCATCCCGTCGGCTCTTCGGAAAGGAACACTCCCGCTACGCCTGCGTAGTTATCGCGCGGCCTTTCACGTGCCCCGCCCCCGGCCGTGCGCGCGAACGCACTTCCGCTTTCCCGCCGAGGACGGGCGTCCTCTGTTGTCCGGAGGCCAGAGTGCTGGCTGAGAGGAATAAAGAAGCCCCCGCCTTTCTTGGGTGCTCAGATCCCCAGCATGGGGCCGGTAGCCTAGTGTTTGGGGATTCTTTCCTCAACTGGGAAACATGGGTTACATCGCGGTCCCTTTCGGAGACTC
peak_calling/CTCF_narrow_peak_2413	GGTGGTGAGTGATGAAGACACCGAGGCAGCAGAGAGACAGGGTGCGGACCTTGAGGGTGGTGCCATTTCCCTCACCAGGCGCCAGAGGCTCGGCGAGGAGGGGGCGTCGCGGGCGTCGGGGATCCACCGCGGGCCGCCTTCCACGCCGCGGCCGCTAGGGGCCGCTCTGGGCGCCCCGCAGTCGGCTCGCGGCCCGCCCCGCCCCGCCCCGCCCCGCCCCCAGCCCAGAAGGCCCTGCAGGGACACAGCCCTGCGCGTTCGGAGCTCCAGTGGCGAGCGGTCCAGCAGGGAGCATGAGCGC
peak_calling/CTCF_narrow_peak_2414	AGACCCGTCTGAGCTCTCCCAGCCAGAGCCTCACTGCTGGTGGTCATGATCAGAGACCTGGGCAGGCACTCACCGCAGAGCAAGGATCGGGCGCAGCAGGCCGGAAGCTGCAGAGAGAACCACAGGGTGGCAGCAGTGAGTTGCGGGCAGCTCCAGAAGCCTGGACTGGCCTGAGGGTCCTGCCTCCCAGGGTTTGCCCATCAGGCCCCCTGCCTGGTACACCCTCCCTCTCACCCTCCATCTATATAAATTCCACTTAACAAACATTCAGTGAAGAGTGATTTTTCAGAATATGAACCAG
peak_calling/CTCF_narrow_peak_2415	GCAGGGGGCTCAAGCGCGAGGGATCGCAGGCGTCCCTCTGGTAGTCCCCGCACCCTGCGTCCGCTCTGGGCCTCGGCAGCTCCGGAGCGCTCATCCGCCCGCACCGTCTCTACTGGCCTCCTCGCTCCACCTAGCGGCGGCCGGAGCCTGGAGCCACTCGGGGCCCAGGGAGGGCGCAATGTCCGGGTGCGGAGCAAGGTCGGGCGCACAGGAGGACAGTGGCCCAGGAAAGGCGCAGGCCCGTGCACAGGGGGCCGACCTCTGTCAGGTGCACCGCGCGCCCAGGCCAGAGCAGGGCTGC
peak_calling/CTCF_narrow_peak_2416	CCGGGGAGGGGCTGGGGCTCCGGCCTTTGTCCCGCCCGAGCGCCGGGAGGGCCGCGGGCGCCCCCTCCTGCCGTGCCCCGGACACACGGGGGCTGGGCGGGGGGCTCCAGCCGCAACCGCGCCCTCGCCCCTCCACCCCCGCCCCAGTCTAATGGTCCGGATGAGTACCCCACCGCGGCCTGCCCACCTCCGCAGGGGCCAACCCCAGCCACCAACTCTGCGGGGGCGCGCCCCCGTCATCACGCGGGCCTAGCCCAGGGTGTCGGAGTCCCTCACTCACCTCCATTCAAGCCACCAAGTG
peak_calling/CTCF_narrow_peak_2417	GGAGGGTGAGACAACCTTCTCCGCCTTGGCCGCCGCTCCACGCTCTCCCCGCGGACACAAGGGGGCGCTGAGGCCTCGCTGTCACCCTGGGTGGAGGCTCCCGGTTCCGCCTCCCTCCCTCCCGCCCCTGTTCCCCCCGACCCTGCCCGGCTCCAGCCAGAGGCCGCAGGCACCGGCAAGGGAGAAGATTCCCGTCACGCCCCCAAGCCCGCCCCCGCGCCGCCGGAGCGCTGGGGGCAGCCGGGAAGGAGGGGGCTCAAAATAGCTGCAGGCGGGGGCGAGGCTGCTTTTTACCGCCGGG
peak_calling/CTCF_narrow_peak_2418	GAAAATACTTAAAAAAAAAAAAAAAAGCAGAGTAGGGGGACTGGCCAGATTTGACTGTAGAAGGTGCAGGCGTCCCGGAGCGGCATCCCAAGCGAAGAGTCTAGCCCCGGCAAGCCAGCGGCGTGGGAACGAACATCTTGGCTGTAACCCCCAAGGGTGCCGGCAGAGGGCGCACGGTGCCCAGAGATGAGCTCCCTGCGGCCCCGCCCGCTTGACCACCGCCCCCACACGTTGCTGACGTTAGGGCGCGTGCGCGGGCGGCCCTGGGCTCCGCTGACGTCACCGCGGCCCGCGCAGTCTC
peak_calling/CTCF_narrow_peak_2419	GACAAACAAATCGCACTTCTCCCGCCCCAGTAACAGCCGCGGGTTGTGGCTGTGCTGAAACCTGCTGGCGGCAGGCAGGACCGCAAGGCTCAAGGCCAAATCAACACCAGCGGGTCTGCCAGGCACACCGGCCCTCTGGACAGCTGGGAGAGCAGGGGGGGGAGAGGGGCGCCCCCTTCCGAGGAGGGCTCAGCATCGGCGGCGTCAGGAAGCCCGGGACACCCAACCGCAACAAGCTAGGCTGACTTCGCCCAATTATCCAAGCCAGTCACCCACAACCTTCCCGGCGGTTCAGCTCAGG
peak_calling/CTCF_narrow_peak_2420	GCAACAATAACAACAACAACAACAACAAAAGACAAAAGACAAAAAAAAATAAAAAAATAAAAAAATAAAAAAAAATAAAAAAAATAAAAAATAAAAAAAAACAAAAAAACCAGGTCAGCCCGCGCCATGGAATCCAGCCATAGTTAGGTTAGAGGCTGGGTCTGTGTGGACCCGTGTGGCCGCCAGGGGGCGGGTAGAGATCATGGCCCAGGCTCCCCAAGTGCATGTGTGAGTGCGTGTGAGCGCATGTGCGTGTGTGTGTGTGTGTGTGTGTGTGTGTGCACCAACATCCACTGCATAC
peak_calling/CTCF_narrow_peak_2421	GAGGCTCATAAGGGTAAACCACAATCCAGGGTAGCAACAGGAGTTGGTTTGTACAGGACCCAGCGTTCGCGGAGTCTGAGCCGCGGCAGAAGGGTCGGCCTCAAGGGGGCTCAGTGGCCACGGTTGGAGGGACAGCCCCGCCAGACCCCGCCCACAACCCGCCTACCAGAGACCCCGCCCCGCGGCATGACCGGAAGTGCGCGGGGCCCCCAAGATGGCGCTCGAAACCCGGAAGTGAGCGCGGTCGCGGCGAAGCTCAGAGAAACGGAGGCGCCGCGGGCTCCGCGCCCTGCCGGACCCG
peak_calling/CTCF_narrow_peak_2422	TGCTGGGGTGAGGTGAACTCTGTCTTTATAAGAAGAAAACCTGGACACAGACACATACCTGCTCACCCTGAAGAGATAAGGGGAAAAGGACCTCTGGTTGGCTATGGGGCGCCCCCTTGTGGTCACCACTCATGCTGCCCAGGAATTCTCTAAGAGAGCGACCCCAACCAAGGATGCAGACCACAGACTGTCCCCCATCAAGGATAGCCAAACCACCGATGACAGTTACTGACAGTAGATGGGCTGCTGGTTTCTGCCCACACGCCGGCACCAGTCGGACAGCAGGCAGGGGAGGCTTTCT
peak_calling/CTCF_narrow_peak_2423	CAGGGAGAGGATGGTGGAGAGAGGGAAGAGCTTCCTGGAGGAGAAACGGCGCCCAGAGCCTGGGGGCCCGCAACTCCAGTTCCGGCCGCCAGATGGCAGGCTCCAGCCGCCATTCCGAACCCAGGGGGCACAGCAAGAAGGGAGGGACATCACGGGGGACTTACCTGGTCTGGAGGTCTGGAGGAGGGGCTTCCCAGAGCAGGTGTCCTTCAAGCAGGAAGTAATAACCTGAAGAGAAAGAGGGTCAGAGGTGTATGCAAAGGCCCTGAGGCACACCATGGAGCAGGGAACTGGACAGGGG
peak_calling/CTCF_narrow_peak_2424	GGTGGCGTGGGGGCCGGTGGCTGGGCGAACAGCACTCCTGGTGCAAGGACAGGAGGAGAGACAAGTCATGAAAATTAAAAAGATTGTGTGACAGGTACAAGGGATTCCTGCAAAATCCACCCAGACCAGCTAGGACACCAATAGCCTCCTACCATGGTGGGGGTGGGCACAGCAACCAAGCTATCCCATATCGACAGCACCACCTGGTGGCCAGTAGGAGCCATGGGCCTGATCACAATTTTTTTTTTCCTTTTTTCTTAAGGCCACACCTGCGGCATATGGAGGTTCCCAGGCTAGGGGT
peak_calling/CTCF_narrow_peak_2425	TTTGCATCGGGGACACTTCGAACCGGGGGTCCAGGTTGGGGTACCCGTGTGCGACTCTCCGTACTCACTGGGGTTCCTTTATGGGGTCCTTTCCCAGGGAAACCTGGACCCTCCGCGGGGTGCGCGCGCCACCTGCCGGGCACCTGCGGGCTGCAGTGGGGGGACGGGGCCGGCGCCATCACGCGTGGCTTCCACCGGAGGCCGCCAGAGGGCGCCGTCTCACCTGAAGTCGGGCTTTCTTGGTCAGACGGAGAAGCCCGGGCCTGAGGAGCCCTTCCTGTGATTCCTTTGGGATGCTTCG
peak_calling/CTCF_narrow_peak_2426	GGGAATTCCCAGCATTCCCCAACACTGATTGGCATACACTTCCCAGGATTCAGACTTGTCCCTCATCTCAACACATGCTAGCTCCTGATGGTGCTGTAAACCAGTCTCAGCTCCTCCCCTGGGATGGTTAGCTGAGGTGTCACAGGCCAGGGAATTCTGGCTCTTGCTTGAATTTGCACGCTGCCACCAGGTGGCAGCAGAGTAAACCTATAACAAAAGAGCTGCCTTCCAGCTCTGCTGTGTCCCTCCTGTGAGCTGGTGGGTGGGGTCCTTCTCCCTGAACCTCAGTTGCCGCATTCCC
peak_calling/CTCF_narrow_peak_2427	CGGTCAATCCCATTCTCCTCCAGGGCTGTGGACGGCAGGAGGTTGGGGGTCCTGGGCTCCCCATGGAAGTGAAGCGTGGCCACCGTGTCACTCCTCCTGACGGCCTGGTCCTGGATGACCAGCCGGCGCTCCTGCTCCAGGTCCCAGGGCCGCCGGGGTGGAACGTGCTGGGCCTCCAGGTGGCAGGCTTTCACCTCCTCGTCTTCGTCATCCTCCGGCCATGGGGGTGGCTGCGCAGTGAAGGCTTGCGGGCCGTGCGACCTCTCTGTCCACGCCATTTCCAGTGAGGCCTCGTGGTCAG
peak_calling/CTCF_narrow_peak_2428	AAATTAGATGAGTGATGTTGAGGGGCACTGGGCTCAAAGCCGGGACTCTCCTAGAACAAGGACAATAGGAGCTGTTATTCGCTACATCTGTCACACCTTAAAGTCACCCCTGCCTGCCAGTCCCGTTATGGCCACCAGAGGGCGTCAGGGCCCGGTCCAGCCCTTCTCAAGACGTACCTTTGGGAGTGCCCACGGGGGTCTGCAAGAAAGAACAGAGAGGGGTCAGGCGTGCCAGTACTGGCTTCCGCTGGCCAGGGTCCCACCCGTCAAGGCAGGAGCCTGGGAAGGGCCTGGCTCAGCA
peak_calling/CTCF_narrow_peak_2429	CCCGCGCGCGGCTGTTTATTGTCCGCGCGGCGGCGGGCGCGGGGGGTGGGCTGGGCGCGCGCGCCGCCGCCGCCGCTGCCGCCGCCGCCGCCGCCGCCGCGTTTCGCTCGCGCCCCCTCCCGCCGGCTCCCCGCCTCCCGCTGCCTCCCGCGCTGCGCCTCCTGCCGGCCACCGCCGCCACGCCTCCGTCACCGGGCGCCGTCCCGCCTGCCCCGCCGGAACCGCCGGCCAGGGCGGCGCCTCATCCCCAGGCTGCCCGGACCATTCATTCCATCCCGATTCATTCCGATCACTCCGCACG
peak_calling/CTCF_narrow_peak_2430	TGGAGGAGCCTTGAGAAGATCTAAGGGAAGGTCTGTCAGGCAGAGAGACCAGTCACAGGGCTGCTGTGGACCGCTAAGCAGGTAGTGTACTGCACAAGATCCTCCAGCCCTGTGTATTCATACAAGAAGCGTCCAGCAGGGGGCAGCAACGGGTCTCAATGATACTCAAAAGCCTAGAGGTTGAACTTGGCTTGCTGACGTCCTGCAAGGTAGGCTGGCATGGCTGGAACCAAGGAGTGGGGGGAGAGGAGGGCAGACAGGTGGGTTGGGGCCTGGTCCTCGAGACCTTAAAGGCTGAGGT
peak_calling/CTCF_narrow_peak_2431	GCCCCGACGTGCTGCTGCAGCAGCCTCTTACAGGTTGCTCAGGCTCTGTGGCCCCGCCCCTCCCGCAGGCCCCGCCCCGACGTACTGCGGCAGCGGCCCCGGTACATGACGCGCAGGTCCGGGTGGCCGCGGCAGCGCGCGGCGAGCAGCTCGCATTCGTCGCGGTAGGTGGCGCCGTCGGAGCCGCAGACCTGCAGACGCGCCTGGAGCCCTGCGCAGTCGGGCGCGCACTCGCAGCGCGGGCGGCCCCCTAGCATGCGGCAGGCCTTGCCAGGGCCGCACTCCACCCCTTCGCACGAAT
peak_calling/CTCF_narrow_peak_2432	GGCAAATGCTTGTTAAACATGCAGCTGTGGCCCTAACCACAGACCTGGAATCTGTGGAGTTAAGGGCAGATAAGTGTTTGGGAACAGAGTGTGGGGTCACAAACCCAAATGGCCAGTTGGGGAAAAATCCACTTTCTAGTAGTTAGGTGTGAGTACTTCCACTAGGTGGAGTGCTGGTGGGAAAGGCCACCCAGGCAGGTGAGTGAGGACCTAGAGGCTGGAAAGGAAACTGGGGAGTCCTTGGAGCTTCTTGAATCCCCAACTGCAGGAAGCTGAGGCCTGGGAACCTGAAGGCCCCCAA
peak_calling/CTCF_narrow_peak_2433	AGGGGCACGTGGGACAGGCAGGTGCCGCCCAAGATCTCTGGACCCCAGGTCCTGCTTAGTGGTGTACACATGGTGCCCCCTGGTGGTGGCCAGAGGGAATGTCTGGCCAGCAGCAGCTCCCCCCTACACCCCCTGCCGTCTCGGTCCCAGGGCCTGGGTTTCCTGGGACCAGTGGCCTCAGCTCCAGTAGAGGGCAGCTTCCCCAGGCTGTGCTGTGCAGGGTCTGTAAAGGAACCCCTATTCTCCCCACAGGTACTCAAGGGAAACCAGACTCAGGTGACTATTGTAGCACATCTTGTCA
peak_calling/CTCF_narrow_peak_2434	CTTATCTGAGTCTTAATTCTCTGCCTTTTCATTTTGTATAGATTTTTGGTATGGTCTCCTTTTTGCAGACAATAGGGTTGTAGCCTCTCTTGCTTCTGACATCTGCCCCCTTGTGGCTGAAGTTGGTACGGGGGCTTGCTGCAGTCTTCCTAAATAAATAAAATTTGATAAGAGGCCAGGCAATAAATTCAGGCAAAGCTTTATTGGTGCTTCAGCAGGAGGGAGGGAAAACAAGCAACAGTTTCCCTAGCTCACTCTCCTAGGGGTTGGTGATCTGGTTCCTTTTATGGGGTGAGGGTAA
peak_calling/CTCF_narrow_peak_2435	CGGTTCGGCCGGGAGGGTGATTCACGCGGGCGGTGGCCAGGTTGGGGCGGGCCGGTGCGGGAGCGGCTGCAGGTCGCCGCCAGGAGGCCCTCTACCCTTCGCCTTCGGTTGGCAGTCCCTGTGGGCTCTGAGGGGGCTGAGCCCTGGCCCGGGAGACGGGGAGTGGTGGGATTCGAACCTGCGCCCAGCCACCCTCCCGCCTCGGGCCTGGGAGAGACCGGAGAAATCTGAGCCTCAGGCTGCTGTTGAACTGGAGGCCTCGCGGTGGCGCGCACCAAACCTGTCCAGCGAGTTTGCAAGC
peak_calling/CTCF_narrow_peak_2436	ACCACAAATAGAGAGGAAGCCCCCAGGGTCACATGTCCCCAGGAGGCCTGGTGAGCCGCAGGGCCCGACAGGGAGCCCGGGCTGAAGCCTCTGCAGAGAGGGCCCCTAGCCTCCCATTCCAGGACCCTCCTCCAGGCCCCCTCCCGGAGGCGCGCTCCGCTCCAGCTCCGCCCCGCCCCCAGGGGGAGCTCGCGCCCTGGCCTCGGAGCCAGCCGCGTGCGGGCGGGAGTGCGCGGGTTTCCTACGGAGGTGGAAGCTGTGTGTGAGCTGCGCCCCGCAGCCCGCTCTCCCGCTCCATTCT
peak_calling/CTCF_narrow_peak_2437	GTTCATGGTGCTCAGAGGGAGTGGAAGAAGAATCAACCTGGCAGGTGCCCAAGGCCAGTGCAGCGCAGTGTTCTGCTGAGGGAGGCAAGAGGAAGGGCTGAGAGTTGCTGTTAGAGCTAATCGCCACCAGATGGCGCCAGAGCCCCAGCAGAGCCCACCTGCTGTTCCCTGGTTGCAGCTCCAGGCTTAGAGACTGTGTTGAAACAGGGCTGGTGACAGACCAAGGACGTGCCCAGAAAGTTGAGGTTGGTCCCCGGTTGCCTTTGCCTCTCAGGTCGCAATTGCCTCACCTCAGGCAGGG
peak_calling/CTCF_narrow_peak_2438	AAGCCAACCCCAAACAAAACAAAAACCTCTATCAGCTGTCCAAGGCTAATGCAGCCATCTGGGCTGGAGTAGGGATTCAGAACAGATTATAGTTGTTGTTAGAGGGGTGGCCGCCAGAGGGCGCTGTAGCACCCACAGAGCTCACCTGCAGCTCCCAGTTCCTAAGGCCAGACTCAGAGATGCAGTTGGAGATGGGTTTGGTAGAACCCTCAGGATGAGCCCAGAGAGGAGGGGCTGGTTATAATGTGTGATTGTCGCTCCCGCCCAAATTGCCTGCCCTCACGGAGGGGATGTAGGACCA
peak_calling/CTCF_narrow_peak_2439	AGGAAGGAAATCAAGCTGGCAGGTGCCTAAGGCCAGTTCAACCCCCTGGCCTGGGGTGGGAGTCAGAACAGGTGAGAGTTGTTGTTAGAGACGATGGCCGCCAGAGGGCACCATAGCACTAGCAGAGCCCACCCTGTCTCTACTTCCAGGCTCAGAGATGGGGTTGGAGGTGGATTTGGCAAAAACCCCAGGATGTGCCCAGAGAGGAGGGGTTGGTTACAATGTGTGATTGTCGCTCCAGCGCAAATTGCCTCACCTCACAGAAGGGCAGAGATGTCCCCTCAGCATGTGCTGGGGCACT
peak_calling/CTCF_narrow_peak_2440	GACTGTGAGAGAGAAATACCCCCTTCAGTCAGACAGTTGCTTCCTCTCAGAGGGAGAGGAAAAAGGAAATCAGACTGCCATATGCTCAAGTCAAATTCAGCTCCAGTGTTTCCTCAGGGAGCAGGGAGGCGGGGCTCTGAGTCGCAGTTAGAGAGAACGGCCGCTAGAGGGCGCCAGAGCGCAGGTTGAGCCCAAGGGCTGACTGCTGTGTGCTGGCAAGTGCAAGCTCAGAGATGGGTTGGGGAGGGGAAAGGTGGACCCAAGGATGCCCAGCAAGAAGGTCAGGGTTACAGCCCGACTC
peak_calling/CTCF_narrow_peak_2441	CAGTGCACTGAGAGGGAGAGGACTAAGGAAATCATGCTGGCTCATGCCCAAGGCCAGTGCAGACCAGGGTTCTGCAGTGGGAAGCCGGGGAAGGGTTGGGAGTTGCTGTTGAAGCACATGTCTGCCAGATGGCGCCAGAGCGCCAGCAGAGCCCCCCCTGCAGCTCCATGGCTGCATCTCCAGGTTCATATACACAGTTGGAGATGGATTTGGGGAAGCCCAAGGAGTTGCCCCATGATCTGTGTTTGGGTACATGGTACCCCTGACCCCATGGCCCAATGTGCCTCACTTTCAGAGAGGG
peak_calling/CTCF_narrow_peak_2442	CGCCTGTAGTGCATATTAGTGCACTGAGAGGAAGAGGAGTAAGAAAATCATGCTGGCACGTGCCCAAGGCCAGTTCAGCCCCAAAGTTCTGCTGTGGGAGACAGAGGAAAGGCTGAGGGTTTGTGTTACAGCAGCTGGCCACAAGATGGCGCCAGAGCACCAGCAGAGCCCATCTGCTGCTCCCTGGCTGCACCTTCAGATTCAGAGATGGTGTTGAAGGTGGGCTGGTGACCGCCCAGGGACGTGCCCAGAGTTTAGGCTGGTTAAAGGGCGCCCCTGACTCTCAGGTCCAATTGCCTCT
peak_calling/CTCF_narrow_peak_2443	GGAGACTTTAGGAGAGAGAAATACCCTGTTCTGTAATGCACTTCACTGTGCTGAAAGGGAGAGGAGGAACAAAATCAAGCTGGCACGTGCCAGGGCCAGTGCAGCCCCCTGAGCGGGATGGGAATCAGAACAGGTGAGAGTTGTTGTTAGAGCTGATGGCCACCAGAGGGCGCCATGGCACCCACAGAGCCCGCCTGGTGATTCCTGTCTCTACCTCCAGGCTCAGAGATGGTGTCCGAGGTGGGTTTGGCAGAAGCCCCAGGCCGTGCCCAGAGATGGGAGTTGGTTATAACATGTGATT
peak_calling/CTCF_narrow_peak_2444	GAAAGGTAGTTCATGGTGCTCAGAGGGAGAGGAGGAAATCACGCTGGCAGGTGCCCAAGGCCATTGCAGCCTGGGTTCCGCTGAGACAGGAGGAAGGGCTGAGAGTTGCTGTTAGGGCACATGGCCACCAGATGGCGCCAGAGCAGCAGCAGCGCCCCCGTGCAGCTCCCTGACCTCATCTCCAGGCTCAGAACAAGCAGAAGTTCCCAAGCCCAGGCTGGAACCCAGGCCACCCAGGCAACTAGAGCCACAACAATGACATCACACAATCCTTAAACTGCTGAGCCGCAAGGAAACTCCC
peak_calling/CTCF_narrow_peak_2445	GGTTAGGAAATTTTGGACAGAGTGTCAGAGGCAACCTAGAATTAACCCCAACACTCTGGGCACATCTTGGTGTATTTACCAACCCAACTGCTATTTAGCTGCACCTCTGAGCCTGGAGGTGTGGACAGGGAGCTGCAGATGGGCTCTGTCTGTGCTCTGGCGCCATCTGGTGGCCAACCCCTCTAATGACAGCTCTTCACCCTTCCTCCTGTTTCCCCCAGCAGCCCCTGAGCTGCACTGGCCTTAAACACCTGCCATCATGATGTTGCTCCCGCTCACCCTTTAAGCGACATGACTTGCT
peak_calling/CTCF_narrow_peak_2446	TTGCACCGGAGAGCCAGCTGCAGCCTCTAAGGGACCCCCCTCTCGCCAGACACCTCCCGGGGCGCCGGGGGCGGCGGGCGGGGAGGCCATCCACCTGTCCCCATCTCCCACCAGCCGCATCCCCGAGCCCAGAGAGAGGTGCCTCTGCCAAAGCAGCTGCTGGGCTCGGCCTGCGCTTTTGGCGCCCTCTGGCGGCCACCCTCTCTGATGACAACTCCGAGCCCTCCCTCCTGCCTCCTGGACAAACCTAGGAAGGGACTGCCCTGGTCTTGCGCGCCCAAGGCAGTGGCTTGCATCCGCC
peak_calling/CTCF_narrow_peak_2447	GTGGATTGCTTTGCTGCAGAGGGGAAATTGCACATTTAAAGAGAAAATATCACGGGCTGCTTTCCACAATGCAGTTGCTGTAGTCATCTACAATAATAAATCCAAAGAGGAACCAGTCACCATGACTCATCCAGGTAAAAAAAAAAAAAAAAAAAAAAAAAAAAGCTATAAATTTTTGTTTTTCCTTCTAGAAATTATTCCTTTATTCCTTTAAAGGTAGACATTCTACCGCCACTAAAACTGTATCATTTCCAATATAACTCTATGATTATATTTATTTTTGGTATTACCATTTGCTTGT
peak_calling/CTCF_narrow_peak_2448	AGTGGTAGACGGACACAGCGGGTTAAGTAACCCTGTGGCCGGAGGCCGGGGGGGGAGTGGGCGGGGCCGGCCGGAAAGGGAGAGCTGAGCGCCCAGAGAGCGCGGAGGTCCTGTTGGTTCCCGCGGCCGCCAGGGGGCGCCGCCCGCTCGCCCCGCCCCGCCCCGCCCGGCCCGCAAAGCTCTGCGCGGCGTCGGTGGCGGCTCTTCCGCCTGGCCGGCCTCGGCCCTGTGCGAGCGGTCGCACGATGTGGCTGGGCCCGGAGGAGGTGCTGGTGGCCAACGCGCTGTGGGTGACGGAGCG
peak_calling/CTCF_narrow_peak_2449	CACCCTGCCAGCTTGACTGCTGGACCTGTCCTTACCCTCAGGTCACTTAGGCAACCAGATCCCACGCTGAGCACCAATACCCCAGAAGTAAGCAAAGGAATCCGTTATTGTTTTCACTCCCCCTTGCCGCAGCATGAGTCCCAATAACGCCTTGTCTGAATTTCTTATCTGGCCTCTTTATCAATTTCTACTGAGTAAGGAATCCAAGAACCCTGGACGGTAACGGGGGACTGATTTCATTTTCAACCGCCAGGTGTCAGAAGACTGATTTCATTTTCAACCGCCAGGCGTCTCCGGTTCC
peak_calling/CTCF_narrow_peak_2450	CTGGTCCTGCTCGGCGGACGAAGTGCAGCGGTTTTTTTCTGGTGAGTCTGAAGCGGAGGCGGGAGTTAAGCGGCCGAGGCCGCAGGGCGGGCGGGCGGGCGGGGAGGCGGCGGTGGCCGGGCCGGGCCGGGCCGGGCCCGGGGCGCCCCCTGGTGGGGCGCGGGCGGCAGCCGTTCCCGCCGGCCTGCTCGCGCCCGGCCGGCCGCTGTTACGCAATGGAAATTGCGAAAGCTCCGCCCGCCCTGCCGGCCCTCTTGGGGGGAATGCGGCCTCTTTGGTGGATTTTTTTTTTTTTTTTTAA
peak_calling/CTCF_narrow_peak_2451	GGAAGGGCGGCCCGGCGGGCGGCGGTGGCGCGGGGCGCCCCGCGACGGCAGCCGGGGCCTGGGCGGTGAGCGCGCTGTGCCTGCTGCTTTCCGCGGGCTCGGCGGCCGCCTGTCTGCTGCTGGGCGTCCAGGCGGCCGCGCTGCAGGGCCGGGTGGCGGCGCTCGAGGAGGAACGGGAGCTGCTGCGGCGCGCGGAGCCACCAGATGCCCTGCCTGCCTGGGTGGAGCCGCACCTGGAGCGCCTGCTGCGCGAGGTAAGGTGCCGCGCGTGGGGCGGGGAGTGTCTCTGCTCAGGGAGGCG
peak_calling/CTCF_narrow_peak_2452	TGCCTGGAATGATTTTTTTAAATTATAAATCTAAGCCTTTTGTGGCAATTTTTCTGAGTTTCCAACCATACTGTAGAAGAGAAATTCTGGATACCTCTAGGACTCTAGGGACCTGACTCTGGAGCTGCAAGTGTCCTGACCACTAGGGGGCACTGTGTCCCAGCCCAGGGCCGGTTCCCACCCAGGTAAGGCCTGTGTAGGGATGTCTGGTGGGTCCATCTACACCTGAGCCTTACAGGGCCCCAAGGAATTGGACCCAGGAGCTTTCTCTGCTGAAGGACTCCCAGGAGCCCCAGGCTAC
peak_calling/CTCF_narrow_peak_2453	CGCCGCCGCCCGCCGCTCACTCTCCGCCCCCTCCCGGGGGCCACCCCGGCGCCGGCCAGGCCCGCCCCGGCCCGCCCACTGTTTACTTTACTTGGCCAATAACCGGGCGGGTGCTCCCCGCGCCGTCTTCCCATTAGACAACTTCTTCATCATCCCCCGCCCCCAGAGACAGGGATTCGTTCAAAGGAACAGGGGGGCGGGACTTAATACGTCACATCTTCCTAGTTGGTCTACGATGGGGTTCAGCCTCTATGTTCGAATTTCTGGGCCTTCGTAGGATACCGAACTGCCAATTAGGGAC
peak_calling/CTCF_narrow_peak_2454	GCCCCAAGAATCCTTCTCCGGGAGAACGGGCAGGATATGGGCATGCTCAGCAGTCTTCCCCTCCAGAAGGGGTGTTCTCTGGTCTTTTGTTTTTCTGGGAGCAGAGAACAAGCACCATGCTAGCAGCGCCATCTGCTGGTGAAGAGGAGAACTTTTTACAGCCACACCTACCACCCCTGGAGAGTCTGTCTCCAAGTGGCTGTGGTCACCTGGTGGCAGTCACACCTGATATGGGAAATGGACACATCAGAGATGGAGACTCAGGAGTGTGGGCTCCAGATGCCACCAGAATTTTTGTCCT
peak_calling/CTCF_narrow_peak_2455	TCCTCTCCCCCATCCTTCAAGGCCTCCTGCTCTGGGCAGTCTTTCCTGACCCTGTTTTGGGAGGCAGCTCCAGGGGCTGGGAGGGTGAAAGCCCTGAGAGGACACCAGTGAACCATCCTCCAGGTGCCCTCGCTGCTGCCAGGACTGAGCTCAGCGCCCCCTAGTGGACGGGAGTGGAGTGTGCTGACTAGAGCACAAGGCAGCTCTGCATGGTGGGGACTAGAAGTGCCTGGGAAGCGATAGAGAGAGGCCTTTTCCAGCCCTCTTGGCTCTTATGACAGAGGGAGTAATGGAGGTGCAG
peak_calling/CTCF_narrow_peak_2456	CGCGGGGCCCCAACCTGCTGGGTCCTGATCTCACCTGTAGCTTGGCACTTGGGCACAGCGCGGGGCCAGATAGAGCTTCAGGGACCCTGGGGGCTGCTTTCCAGGCTATACTGCTCATCTCTGCAGAGCATCCTTTTCTTTTTATACCAAAGAAAGAACAGCGCATTGATGCAGGCTTTCCTGCAGTGTGTCATCCAGCCGCTAGGGGGAGTCTCCTGCAACCCCTTCTGTTTCTTCCAACTGCGGTGCCTCTTCCCAGAGCATCTTTGAAGCCACAGCCTCACCTCCTCCAAGACTGCAC
peak_calling/CTCF_narrow_peak_2457	CCCCTCATGCGGCTAAGAGTCAGAGCTGAGAGCAGCAGACTTTCCTAACTGCGGCTGAGTCTGAACCAGTTGCTCCTTTAAAAGTTCTCAAGTTTCCCGAAGCACTGGTTAAGCTGTACCAGGGTGAGGCTGCGGAGGAAGCAGCCAGACGCAGGTAAGGCTGTGCTGGCGCGCCCTCTGGTGGCCAAGAGGCGGCTCTGCAGGCCACCGTGAAGATTTTCTGTTTGTTTCCAAGGAAACCCAGGCGACAACCACCAAGGGCCCCAAAGCAGGCTCCTCCCAATCCCAAGGGTGCCAAGCT
peak_calling/CTCF_narrow_peak_2458	GTGCGGGTGCGGCCAGGCTCCGCGCTGGCGGCCGCCGTGGCGCCCCCGGAGGCGGCGGAGCCGGTGCGCGACGTGAGCTGGGATGAAAAAGGCATGACGTGGGAGGTGTACGGCGCCGCCATGGAGGTGGAGGTGCTGGGCATGGCCATCCAGAAGCATCTGGAGCGACAGATCGAGGAGCACGGCCGCCAGGGGGCGCCCGCTCCGCCGCCCGCCGCCCGCCCAGGCTTGGGCACCGGCCGTGCGGGCTCCGTGCGCGCCGCGCCCCCGAGGGCGCCGCCAAACGCCCGCCGGGCCTTTT
peak_calling/CTCF_narrow_peak_2459	GGCCTGTGCTCACTATAATCCCTCTGTCCAGTCCGCTTCACCTCTAGACCGGGCCAGAGCTGCACCCTGTCACCACTGGTGCCCTGGAAATGCGCGCTGCTTGGCGGGAGTAGGGAGCGCGGCCCCGGCCTTCGGGCCCCTCCGGCTGCGCCTCCGTCCTGCTGACGCCCTCCTGTGGCCGCTGCGAGGCGACCTCCGGCCGTCCTGCGGGCCCCCTCCCTCGGCCGGTGACATCACCGCATTCCCGTCCCGGCTCCTCCCGCTTGCCGCCGCAGTGACAGGGAAGCCGGGCCCGGTGGCA
peak_calling/CTCF_narrow_peak_2460	TGAAGGAGGGGCTGGTCCAGACCAGGGGCTGAGGGGTGGCGATGGGGGAGCCTAGGTTCTTTCTGAGGCTCTAAGCCCTGTGATCCAGGATCGGCTCTAGTTAAAACCTGCCTGCTGGCCCCTGTCTGGCCACTAGAGGGCAGTGGAGCCAAGGCTGCACAAGGAAGGCTGCCTGCCAGTTGGTGCTGGGTCTGTGCATTCATCCTTTATTCTGGTTCTGAAGCCTAATTGTGTATTTGCTCTGCACTGTCTCCTCCCTCCTTGCTCTGTGTACTTGCTGACGTGTTTGGAAAACACTTCG
peak_calling/CTCF_narrow_peak_2461	TTCCAGCTTCCTGCAGCTGGAGACATCATGCCCTTCTTGCAGCTTCCCAAACCGACTTCTTGACTTGGCCTCAGAAATCCCCAGATGCTCTTTCTGGAGGCTTAAGCCTTGCTCCACCTGCGGGCAGTTGGGGGATTGGCGGGCTCCAGCCGCGCGATTTTGCAGCCATTGCTGCCCCCTGGTGATGTCTTTTGACGCTGCGGTGCTCTCTGGCCTGGCACTTCCAAACCAACAGGTTCAGGTCTGTCTTTAAGGTAGATACTGTTTCCATCATTTCCAGCGGGGGAGCTGGAATTAACGG
peak_calling/CTCF_narrow_peak_2462	GGGACCGGATTCTCCACCACTCCCTAGAGAATACTGTCTTAGCCGCGCCCGCGCAGGCAGGAGTGGAAAGGACTAAATCCCGGGAATGGGGCCCGGGGCGCATGCGCAAGCGAGCCGCGGCTTTTGAGTGTTCGCCCCGCGGCTGCAGCCGCTAGGTGGCGCATGCGCCCTAGAGGGTGCCGGCCGGTCTCCGGGAAGAAGGCGGCGGCTGCGGCGGCGGCGGCGGCGAAAGGCGGGGGCGCCGTGGGGGCCGGGCCGGTGTTTACCCGGCGGCGGGAGGGCGCGGACGCGGAACCCGGTG
peak_calling/CTCF_narrow_peak_2463	AGATGACTTGCTGTGGGCGGCTGGTTACAGCTCTTTCTTGTATGTATTTGTTCTGATTATGGGCACTAGAGGGAGCACATTACAATGATGGACATTCTGTGTTTCTCAGAAAAAAGCACATGTGATTGTGGGGAATTGATGGACTTAAAGGAGTTTATTTTGCGAAATGTATTCAGACCTTTAATTGTGTATACTATTTTTGCTGTTAACATTTTTTTCTCCTGTTTTGTAAGGGCTCCCTCTGGTGGATAAGTTCCTTTGTAAGCTGGTTTTAGTCCTGTGGGATACACATTTTAAAAAG
peak_calling/CTCF_narrow_peak_2464	ACAGCTCACGGCAATACCAGATCCTTAACCCACTGAGAGAGGCCAGGGGTTCAAACCCACATCCTCATGGGTCCTAGTTCTTTAACCCCTGAGCCACAAAGGGAACTCAGCTCTGTTTTAATAGTAAGAAACCCTGTTGGTTATAGCGCCCCCTACTGCCTGCTTCCCAGATGAGACTTCCTGGGGCAGAAGAAGAGAATCAGCCTCCCTTGGCTGCATAAAGAGATGTGACATTCAAACCTAGAGCTAAATGGTTAAACTTTGGCAGGCTTTGTGCAATGACCTATGAGGTCAAACTGGC
peak_calling/CTCF_narrow_peak_2465	CACTGCCACCGCCACCACCACCTCCCCGCAAGCTGGGACAAGATCGAGAATTTTCCGTGACCCGGCCGGGGGGACTACACGGCGACCCGCCTCCGGCGCGCGGCGCTCGCGCGGACGCGGAAAGCTGCGGAGCTCCGGCAGGCAGGGTGGTGCCCGCGCGGGGGAGGCCGCCTCCTGGTGGCGGCGCGGCGCGGAGCTGGCGCAGGGCTGGCCCCGAGCCGAAGCTTGGGAAGCAGCGGGCGTTTTGCGAGTGTGGCCGGTGAGCTCGCGTTCTTCCCACTCCCTGGGCTTCCCGTGGCAA
peak_calling/CTCF_narrow_peak_2466	AGCATTGAGAACTATGTCTAGATACTCATGTTGCAACAGAAGAAAGGGTGGAGGAAAAACTGTAATTGCAATGTATACATGTAAGGATAACCTGACCCCCTTGCTGTACAGTGGGAAAATTAAAAAAAAAAGTAAAAAAAAAAAAAAAAAAAAAGAAGTCAAATGATGTCATCGACATTGCATCTCTCAGCTCTCCCCTGCCTGAGCTTCATTCTCAGCTTCCCCTTAGATGTCCCAGGATAATCAAGCAAGCCCCAGTCTCAAGGTTTTTTCATCGGGAAACTCCAGACCAGCACCCTTT
peak_calling/CTCF_narrow_peak_2467	GAAAAAAAATGCTCTGAGCGTCAACGTAAATTGTGAGTTAAAGACAAAATCCTTGGGTGGGAGCAGGGCCTCTCTGCCGGTACAGGGAGCAAACCCACCACGAGGGCGTCGTCAGGAACAAGGTCCAGCGCCGCGGTGCCAGAGGTGGCAGCACGCCGCCAGCAGGGGGAGCCGCGTGCCGCGTGCGGCCCCGCCCCTCCCCGCTCCCCCCTCCCCCCGCTCCCATGGCCGGAAGTGGCCCCCCCCCGCGCGCACGCACGCCGGCTCAGGGTTTCCCCGCCGCCTGGGGCGCGGCCCGTCA
peak_calling/CTCF_narrow_peak_2468	CCTGCTGGAAAGAAAAAGCACAACTTTTGAGGCCCCGTCTTTTGGGACAGTCATGGTTCTGAATGGATTCCAGCTCCCCCTCAGAGTTGCAAGTAAAAATCACCAAGGAAAAGGCTTTTTAAAAAAAACACCTCATCTCTGTGCATCCTGTGAACCCAGGGTGCCCCCCAGTGTCCGTTAAGGTTAGTCGCAGTCTCCTGTTTCTTAGAACACTCTAGAATGGATGTGTGATGCACTTCAGCTTTGGGATTTGTGCCAGTCCTTATTTAATGCCAGAAACTTTTCCTCCCTTCATCATCTC
peak_calling/CTCF_narrow_peak_2469	TGGGCGTTTCCCCCTGAAGCCTCCTCCACCCTGTGCCCTGGTTGGCTGCCAGGGTAGCCAGAAGGAGGAGCAGTCTGGAGCTGGGGTGGCCCACGTTGTTCAGTGGGGCAAAGAAATGCATCATCATCTCCTGTAATTTGCAATCCAGACACCAGGTGGAGAAGTGAAAATCAGAAAGGAGAATTCCTGAAGCAAAGGCAAGCTCCAGCCCTGGGGCCCGAGTGAATGAGCTGGTGTGATCTGGGACCACGGAGGACACAGTACGCTCCAACCCAGACTCCCCAGTGCACTGGGCAGCCAC
peak_calling/CTCF_narrow_peak_2470	CGCCCGCGGCCCCAGCTGCAGGGGATCCCGGCCCAGGGCCCGCGCAGCCCCCGGGCCGGGTAGGGGCGGGTCCAGGAGGCCGGCGCTGCGCCCCGCGCGCGGTAGAGGTCGCTGCGCCGCGGCGCGCGCTCCCACCGCGGTGGATAACGGGGCCGGGCTGGAGGAGAAAGGAAACCTGTCCGGGAGGCGGCGGCGGCGGCAGCCGGGAGCAAGCGAGGGAGGAGAGTTCACTTTTGCTCGGGTGTCAGCGCGCGGCGGCCGCAGCGGGCGCTGACGAGGGAACACCGAGAGAGCGGGGCGC
peak_calling/CTCF_narrow_peak_2471	CTGATACAAAAAGCAAAGCCTGCCCAATCTCACGCCTTGTGAAGCAAACTGACACCCAGCCCTGTGTACAAAGCCTGCCTGGAGCTGCTTGTGTACCCTCATTCTCCTACGCCACTAGGAGGCGCTGTCAGCCCAGAGACCAGATGCAGTGATTGGTCCACATGGGGAACAAAACGAGGCAAACTGAGAGGTTCCTTGTCATCTAAATAAACTCAAAACAGTGAGGACAAAGTAGGGTCATTGCAGAGAGGTAAAATAATTGTGAAAAATAACTCATAATAAACGCATTTTTCCTTTTTGT
peak_calling/CTCF_narrow_peak_2472	CTCGTTTGGATTCCGTCGTGAGGCGGTAGCCGCAGCCGCGGCGCGGGGCAGGCGGCCCACCTCGTTAGAGTGGCGGCTGGATCGCAGAGACCTGGGGGTGGCCCAGCGAATGCAAAGGGACAGGCGGGCGGTGGCCGCGTCGAGGCGCACAGTCAGCGCCGGGGGGCGCCCTTTCCGGCCCGCGGCCCGCGCGCCCCGCCCCCGCCCTTGCCCGGCGCCAGTTGTTCTGCCCCGCGCCGCCAGACGCACGAAGCAGCCGGGTGTCACCGAGACACCTCCTCCAGCCCAGCGGCGGCGAGAG
peak_calling/CTCF_narrow_peak_2473	GGTGTAGGTCGCAGATGCGGCTCAGATCTGGCGTTGCTGTGGCTGTGGTGTAGGCCAGCGGCTACAGCTCCGATTTGACCCCTAGCCTGGGAACCTCCATGTGCCTCAGGTATGGCCCTAAAAAGCAAAAAAAAAAAAAAAAAAAAAAAAGCAAAAAAAAAACATGAGTCTGTGCTGCAGTGTGTGGATGTTGTCTTAAAAAGCGAAGTTCCTGCTTTCACATGAGTCAGAGGCAGTGTCTCGTCCACTCCCCACCCCAATTCTGAAAACAAACAAACAAACCTGAGAGATCCAGTCCTCC
peak_calling/CTCF_narrow_peak_2474	TTGGAGGTGGATGATCAGAACCTGTAGAGAATATTTTGGCTCCTTGGATATACAGTACCTACCAGAGGTTAGTTCTGACAGCTGGAATTTTTGGAAAGTATCAAATCAATGCTTTATTGCCACCTTCTGGTCAAAATGTGTTTTGTATTTTTTTTTCTTTCTCTCTCTCTCTTTTTTTTTTTTTTTTTTTTTGCAAGTTACTTGATTTCGCTAAAAGGGATTTGACAAAAGTTAAGTCCCTGTCAGGTCAGCACATCTACTTCCCCAGTGGCAACCACCATAGACAGAATATTATGTATCT
peak_calling/CTCF_narrow_peak_2475	ATATTTCTATTCGTTTCAAAATGACCATCGCAATAAGTGTAGTTACCATTCAAAGATATTTTATTATTATTGACTATATCCCTTACTACTGTTCATTAAAAAAAAAAAAAAAAAAAAAAAAAAAAAGTCCTCTGGGGGTATGTAGCCTTAGTTTATAACCACTAGGGGTCAGGCTTTTCATAAACAGTGAATGCCCTCTAAAAGTTATTGGCTATTTTGGCTCTAGGGTAGTTGCTTTTTATTAGTCTGTGCTGTGTCTCCAGCACCAGCAAAACTGTGCTCTGTGGTTATTTCAATTACA
peak_calling/CTCF_narrow_peak_2476	GGTCTGGATTCTCTATAGGGGCAGGGGTGGAGAAATGGGAGAGGGAGAAAACAGGTTCACCAAGGTCACTGTGGGTGATGCAGCAGCTCCTGTGGCAAAGGAGAGGAAGGGCAGGTAATTTCCAGCCAGCAAGTGCCCCCTGGAGGTGATGGCTGGGGAGGTTGGGGGAGCAGAGTTCTCATAACCACTAGGGGAGGAAGGAATGGTTCTGGGACCATCATTAAAGGGTCTTATAGGGAGTTCCTGTTGTGGCGAAGGGGAAGTGAATCCAACGAGGAACCATGAGGTTGCAGGTTTGATC
peak_calling/CTCF_narrow_peak_2477	CGAGAAGCCGCCTCTTTGGGACTGATATCGGGGGACCGACCCCGACTGGCCTGTCGCCGCCTGGGTCTCGGGCCCCACTTCTAGGAAGCTCGCGGGCCGGGCAGGCCCGGATCGGAGCGGAGCGGGGCGGCCGAAGGAGGAGGGCCGCGGCCGGAGGCGGGGGCGGAGCCGGGCGCGGGGCCGGCGGGCCGCCGGGGGCGCTGCGTACCTGGTAGCGGCCGGTGAGCAGCTGGCTCCGCGATGGCGTGCACAGCGGCTGCGTGTAGTAGTTGTCCAGCAGCACTCCGCCGGCCGCCAGCGC
peak_calling/CTCF_narrow_peak_2478	CCAGAGAAAGATTTTTCATATTTTTGCCATGTGTCTATATTAACGTACTAAAAATTTTCAATTCATTTTTTTAAGTGCTGCTAGTTTAAAATCGCTCCTAAGTTTTACTAAATTTGGATGAACTATGAAAATGACAGTGTCGGCTTTCAGTTTTTGACTATGGGAGCCCTGATACCGCCCCCTAGCGCCTGGTATCCACCACTGCAACTGTTCTATGCAGCTATACCTGGGCTCACTCTGAACCTCTTTGTCTCACCAGTGTTCACCAGGTTAATAGTATAAGCAGTTAACGCGTTAAGTA
peak_calling/CTCF_narrow_peak_2479	AAAAAGATTTAATAGTGATTTTTAAGCCCTATATCCAACAAAATATCCATGGGTATTTGATGTGGTGTGGCAGGCAGGATTCTAAGATAGCCCCAAGATTACTGCCCCCTGGTGGACATTTTCTGCATAAAACTCTCACCTTGAGTGCGTAGAAGAGTTGAATAGGGTGGTATGGTACAGCAGACAGATGATTAGGTGACTTCCAATTAATCAGCTAACTTCCAATTAATCAAAAGGGAAGTTATCCTGGGTGGCCCTGAGTTATTTAGGCGAGTTCTTTAGAAGATAAAGCACCACAGAG
peak_calling/CTCF_narrow_peak_2480	GCTAGTAGACGGTGGGCATATCAGGCAGCAGAGGCCCTTGGAGAAGGACAGCTTGGTTTATTTAGAATAGAAGAATAGATTTCATTTATCTAGATTTTGTTCTGTACTGGAAAATTTCCTCTCATTACTCCAGCTAGGGGGCAGTAGAGTTACCCAGAGGAAAAAAGCAAGATCTGTTAGAAGAGTTGAACTTTTTTTTTTTTTTTTTTTTTTTTTTTTTTGTCTTTTTGCCATTTCTTGGGCCGTTCCCGCGGCATATGGAGGTTCCCAGGCTAGGGGTCCAATCAGAGCTGTAGCCACC
peak_calling/CTCF_narrow_peak_2481	GGCAGCTGTTCTCCGACCACTGCCAGAAAAGCAGAACTAAAACAACCAGAAGGAAAGACTGAGCCCTTGGGAATGGCCAATCAGCTGGAGGGCCTGAGGCACTGCAGTGGGTTAGGAGCATTTTTTTGCTGCCGGGGCGGAGGGGGAGCTGGTTGCAAAACCAGTATGAAGCAAAAAAAAAAAAAAAAAAAAAAAAGGTTTTCCGGGAGGACAGCAGCGCGGAGAACAGGCCGGGTGTGTCCGGTACAGGCCCGAGCTGCCCGAGCTCTGCGCCAGCCCTGTGAACGCGGAGGCTGGGGGC
peak_calling/CTCF_narrow_peak_2482	CTCGCGCTCCTAGCTCGGCCTGGGCCTGCCCCCCGGCTGACACTCCCTGACCTACGATGTCGCGCCGGAAGCCGACCTCTGGCGGCGCTGCAGCTGCCAGCTCAGCCCCTGCAAGACAAGCAGTTTTGAGCAGATTCTTCCAGTCTACGGGAAGCCTGAAATCCACCTCCGCCCCTACGGGTGCAGCCGAGACGGTGACCCCTGACTCTGACTCCGCAGCACCCCTAGCGGCCACTCTCCCGCCTCAGTTGCCGTCACACGTGGTGGGTTCGGTCCGGGGTGGGGCGGGGCCGGAGGGAAG
peak_calling/CTCF_narrow_peak_2483	TCCATCTTTTATTAACTTCCTTTTGGGTAAGAATACCTTATATCAGTCCTGATATAGATTCTGAGATGTTCTCTGACTTTGTATGGATACAACTGCTCCAATGCTTCTTGCTCCCTCTTGTGGCAGAATTCTTAAGCTTATATCTCTTTTCTCATCCTGCTGAATGCCCGTCTTTTGTTTTCCTGAAGGTGGCACTACATCTCAAGTTTGTGGTTTTTCCCTTGCCAATACAGCCTGGTCTGCTTTCTGAGTGAGTTCCTTGCCAACCAGACTTTGCTCTCACTGCAGCCTGGAACCACCC
peak_calling/CTCF_narrow_peak_2484	ATGGAGTAGGTAAAGAGGATAAAGTGTGACTAAAAAAACGGAATTATTTTCCTAATCTTGAGGAATCTCTCTAAAAAGCTAATTTCTAGTCTCTGCGTATCACATCAGCTTTTCTGAATCAGAATGTTTTAAAAGGCATGCTGCGGTAGGGAGAAGCTTTTTTTTTTTTTAATTTGTTTAATACAAGACTGTGACCAGTAGGGGGCAGGATGGCTTTAATATTTACATTAAGAATTTTTAAGAGGTGTACAAATATATTTGCATAGATTCTGTGACAGATTAATTGCAAAAGTGGCTGCAA
peak_calling/CTCF_narrow_peak_2485	AGGCCATGATCATCAGGAAAGTGTGGTAGGCTTTGTCTACAGCTAGAAATATGTATTGTATCTAATATTCTTGCTTTAAAAGGCAAAAGATCCTGCTTTAATCTGGAATTTATGTCATTCAAGCATCTTTGAGAACCATTGACCATAAACTACCAGCAGGTGGCAGTAAAGATTTTTGGGGTTTTTTGTTTTTTTCAAAACCAGTTTTTTAGTCTCTAGCAAAGATGGAGTTCAGTAGAAAACTTGAGATGTTTCCACAGTGCTCATGTCACTGGGCTAGAAAGTATTCTTCTTCAGCTTA
peak_calling/CTCF_narrow_peak_2486	ATCTCTTGATGGAGCTTAGATGGTTGTGTTTAAAACTATGAATCAGAGTGGAAGGAATAGACTCCCCTCCCCTCTTGGTTGACACCTGGTGGCTGTTCTAGTTGTCAAGTGCTTGGCTATTCTAGTTCAAGTACAAGCTTCAATAACCGATACTATTTGGGGTTTTTCGCCACCTAGTGGTAAAAGTGGTGAATTTGTTAAAGTGTTTGACGTTAAGGTGACATATACTAAGCAGCCAAATGACGTTGGACAAAGAATGGATTTAAAAGTGCAGTTCAAAGTGAGGCCTTTATTACCAAAG
peak_calling/CTCF_narrow_peak_2487	TACGATCTTTCAAGGAAAAAAAATCCATTGAAAGAATTTTCAAAGTGCTGTCTCCGTTTGGAGAAAAGGCACAGGCTGCCTGCCGGGAGGGGAGGAGGGACCCGACTGTGCGTCTCCCCGGCGCGGCTCCCGTCCGCTAGGTGGCAGCCGGAGCCAGCGATTCCTGCAGGCCTCGCGGCGGGACCCTCTCCTCCTGCCCGCCCCTCCACCGGCGACCAATCGCCTTCGGGAATCAATCTCTCTCTCTCTCTCTCTCTCTCTCTCTCTCTCTCTCTCTCTCTCTCTCTCTCTCTCTCTCTCT
peak_calling/CTCF_narrow_peak_2488	CCTCACCACTGCCCAGCAGGGCTAAGTCTGAGGGCCTGTGTCCGGCCATGGGGTAAGACCGCTCAGAGCAGGTAGTCTGGTAAGAACTGATGGCTCTCGAGGCTTCTGAACAGCCACCAGCTCGCTCTCGAGCCCCGCCCCCCAGTGGGCTGAGATGGCGGTGCAGGCGGGAGAAGCTGAGGCCAAGGGAGTGAACTAAGGAGGGGGTGGGGAAAGCTGGTAGATTCCACTAATAATTCCTTGAGTCCCCAGGATTAAGGGAGGGAGTCTTCTATCCTGAACTTTCCTTCCAACTCCCTCT
peak_calling/CTCF_narrow_peak_2489	CGGCTGGGGCGAGGATGACAGGGAGGATGAGGCAGAGGATGAAGAGGGAGCTGAGTCCGGGGAACGTCCACCAGGAGGCGTTGCACCAGCGGCTGCCACCGGTCCCCTTCCCGCGGGAAACAAATGCTCGCGGATCCGGCGGCGCAGCGTGGACCCCTGCTCCGCTCTGCCTGCACCACGGGGCTCGAGAGGCTCCGGCGACGAGCAGCACAGGTTGGGCTGGGAGGAGGAGAAGACGCGGTCCAGCACTTGCTTCCGTTTCTTGAAGCCGCTCCACCTGCTGCCCGCGCCACCCAAGCCT
peak_calling/CTCF_narrow_peak_2490	TGTCAATATGTGTCCAGTATCTCAAACAGTGGTTCTCAACTAAGGGCAATTTTGACCCCAACAGGACCTTTGACAGTGTCTGGAGACATTTTTGGTTGACACCACAGGGGGAATGCTGCTGCCACCTAGAGGGGAGGGGCCAGAGTTGCAGCTAAGCAATCTGCAGTGCACAAAACAGCACCCCCTTCCCCAAATGAAGAATTATGAAGCAGATCAGGTTGGGAAACTTTTATCTCATCAGTCTGGTCTTAGGAATGTCACACTGAATCACCTACATTTTGAACCTTAAGTTTATTCGCCC
peak_calling/CTCF_narrow_peak_2491	TACCCTGTGCTCCTAGAAGCTGCCTGCCCAAGGTTTTGCTTCCTCTACAGGGCAGCCCTCCTTTAATTACTGGCTGATTCAGGGATACAAAGGCCCAGCTTTGCATGGGCAACCATTCTAAAAGGTCATCTGAGCTCCAGAGCTCCCCCTGTGGGATGGCTGAGGTCTCTGTTGCACAAACATTATAGTTCAAATTCTTCTGTCCAGTTCTCCTTCCCTCATCCCTGAGACAAGTTATTCCCAGGCTTACCCCCCAGTAAGCCTCCTTCACACCAGTTTCCATCTCACAGACTGCTTCTCA
peak_calling/CTCF_narrow_peak_2492	AGAAAAGGCTCATAGCTCCACCCCCATTTCTGCCCCTTTCTCCCCCACACAAAGAGGGTACTGGACCTGAGATGTTTGTGCATCCTGCCTGATTTAAAGTATTTATAAGCACATCAAATATTTTAGGTTTTCACTCCAGGTTGTTCTTCCAAGCCAAGGAGAATCTATTTGTTATGAAGAGTGTGCTGCCCTCTAGAGGTGGCGTTCAGGAAAGGAACATATCCTATCCATGTCACAGCGTTCTGCAGTTTCTCCTGTGAAAAAACTGTCATAGTAAGACCTTTATTCTTTCTGCTATTTG
peak_calling/CTCF_narrow_peak_2493	TGCTCTTACAGAATTTCACTGTGAAGAATGGCAAGTTGACTTAAAGTACAAGTAATTAAAGAGATAGATGGGGATGGTTAAATAGGTAGGTAGGTAGGTAGGTAGATAGACCTCCCTACTAGTCTACCAGACTTTGAATTCAATGGCATTTGGGGAAAAAAAAAAAAAAAAAAAAAAAAAAAAAAAAAAAGCCCTTGTTTGTATCAGAGCCCTTGTCTTAGCTCTGAACTTATTTCCTTTTGGTAGATGGAGTCACACTTTTTTTTTCTTTCTCCCTTTTTCTTTATCTCACTACACAGTT
peak_calling/CTCF_narrow_peak_2494	ACAAGTCTCTGACTGAGCAGAATATATTACCACGTTGTCATTTTATTTAACCTTATCGGTAAACAGTAGTGCTCTCCATAGCATTTTACTTTCCAAGCTCTTAAGTTAATTCAGGGCTATGTTTTTGAGTGAGTCATCTCTTGTATGGCACTCTTTTTTTTTTTTTTTTTTTTTTTTTCAGGGCTATGTTTTTGAGTGAGTCATCTCTTGTATGGCACTCTTTTTTTTTGTCTTTTTGCTGCACATGGAGATTCCCAGGCTGGGGGTCAAATTGGAGCTGTAGCTGCTGGCCTGCCTACAC
peak_calling/CTCF_narrow_peak_2495	CAGTGAGGTTTGGAGCTAGATAGCCTGGGATCATCAAGTCTTGGTCCTGCCACTGAATAAATCATCTATAAAATAGGTACGTAACTAATACCAATAGTAGGGCTTTTGTGAAGATTAAATGAATTAATGAATGTAAAGATGTATAATACATACACTGAATTTGCAATTCATGTATCCAACACCAGATGGCAGTGTGGCCATCCAAGGTTAAGTTGCCTCTCTATACAGTCAGATGGGTGAGTCAGCATGAGTATCTGAAACAGCGGGTAACCAAAATGAAACTAAGATGCTTTTAAAATCT
peak_calling/CTCF_narrow_peak_2496	GGCAAGCAGGCTGCGCGAGCGCGGGTGTGAGCTCCGGACGGAGAGGGGGAGGCGCCGCCAGCCCGCGCCCAGCCAGCGCTGCTGCCGCCGGGCCCGGGTCATGTGGGCTGCTTTTTTTTTTTTTTTTTTTTTTTTTTTTTCCTTGCAGTTTACTTGGGAAGGGGTGGGGTGGCTGGAGCAGCCAGTCAGGGAACGGCCTGCTGTTTGCTTACAGATCGGGTTTTTTTTTTCTCTCTTTACTCCAACCGGATTGGTCTGCTCCACGAGAAAGAGGCGTTTTCCTAATCTCCTCCCTTCTCCA
peak_calling/CTCF_narrow_peak_2497	ACTGATCCGAAGTAAGAAAGTAGCTTAGTTTTGCTCCCAAACCTGCTTGTTCTCCCCTTTACTTATTAGCCCAATAAAATCAAATACCACGTTCTTCCTCCTGCGCTTTCGAGTCGCTTTCCAGGCGCTTCAGAGCTGTTTGGAAGCGTGCAGACGCCCTCCAGTGGTGGGCTTGCAGTGCGCACCTAACGGGGGCTATTGCCTGTAGCTTGACCGGGATGAAGTTCTATGGAGAAAGAACAATACAGACTCTAGAGGAAAGGAACAGTCGACATGGGCATGGAATTACCTGGATGTTATG
peak_calling/CTCF_narrow_peak_2498	GCTGCTGACACTAGCAGCAGTAAAGCATCAGTAAGTCTGGAGGCACAAGCAGTGACATCTAGGGCACTGGGTGACACCTCTCACAGAGGTGGTGGAAGGTAGAAAAGTACCAGTTCTCATAGCCAGAGGCAGCTTGAGTGAGACAAGTCAAGAACTTGTGCTGTAGCCCCACCTACTGGAAAGCAAAAGAACAGGTCTCTAATGACTAACCTATTGAATGCTTAGAATCAAGTTTAAAAAAAAAAGCTTTACCTAAATAAGAAAGGCATTCCTTACTTCAGATATACTGGCAGAGGAACAA
peak_calling/CTCF_narrow_peak_2499	ATTTGGATGCCAATATTAAATTAAAAAATGGGAGAGGAAGGCTGAGATTTGATGGTGTAATTTATTTTCTTAATTATTAAGAGTTTGTATCAGGGCTTTGACTGGTGACACAAAAGGTAAGGCTGCCACCTAGTGTTTAGATGTGTGGCTTTTTTTTTTTTTTAATACCTTAAAAAAAAAAAAAAAAAAAAATCGAATGAGTCCATAGGAAGCCAAACTTCACAACTTGCTGTAACACAGACCAGAATTTACCAAGGGAACATAATTCCCCACAAACTGTCTCTTAAGGGGCCCTAAATGG
peak_calling/CTCF_narrow_peak_2500	TCTCCTCTTAGCTTCCACTTGCATTAACTCGCTTCTGGTTCCCAGCTGGAGAGCACAGATTGCACCTGCTCCGAAGGCCAGCGGGGGCCCTGCCTCACCCCAGCCTCGGTTGCTCGTGCACGGACACAGGGACCCACCAGGGGTCACTGCAGCCTCAGAGCTATTGTGCCCGTCCGTGCTGGACACAGCCGGTCGCGCGGAAGGCGTGGGACTGCGAGCACCGAACGCCAGGGTCCGAGTAGAGCTGCGCCCTGCCTTCCAGCAAACCTCTGGGTCTACTCAGGAAACCGACACTGTGAGG
peak_calling/CTCF_narrow_peak_2501	AACCTAGGGAACCCCAAACACAAAGGTTGTGGGAGCTTACAGACATCCACTTCCTTAATTTTGATGTGTTCTTATGTTTGTGGTTGACAACCTGATGGACGCGCCTGCGCGCTTGTTTTTTTTTTTTTTTTTTTTTTTTTCTCGCAACGACGTAGCTACCTAGAGACGATCGGAATCTGGAGTGTTTTGTTGTTTCCCTTTCTCCTTCAGTTTTAAATCACTTAGGCATTTTAGATATCTCATCAGCTGAATCTGATGAAGGGAAACCATCCTTTCTTTTTCCCTCCCTCCCATACACCAG
peak_calling/CTCF_narrow_peak_2502	GCTGCAGCCATCCTCGAAACTCCCGGACAGAACATCCGGACGCAACGCCGAAGGTGGAAAGGCTGCGCACTCTTCCCACAATGCTTTTCTATGACTGGAAGGACCCACTGCGCGAGGGGGGGAGAATGGACTGTACCATCGACCGCCGCGCCCCCGCGAGACGCCACCATGTGGCTGGAGGGCGAAGTGCATAGTGATTGGCTGAGGGGCGGGGCTCCATGAGAAAGCTTTGTGAGAAAGGCGTGTTTGCGCGCTGAACTCCCGACTCCCGAGGCATCGTGCAACTAGTTTTTCCGGCGCC
peak_calling/CTCF_narrow_peak_2503	ACCATGAATTCTTTTGAGCACCCATGAATAAGACAAAATCAGGGCAATAACCTGGGTCTTTCGGGCTAACAAGAAAAGCTCACAAGTGTATGAGCTGTGGTTTAGGTGCTCCTGGCTGGGCTACATTTCAGCACTAGGGGGCAGTGTCCTCATTTAAAATCTGCTCTCCACTTGCACACACCTAACACCATCTTGGTTGGCTTGATTCCTTCCTACTAGGAGGAAGATGGGAGGAAATAAAATACTATTCAGAGTTTGCTTGAGGAAAGACTTGCTCTCCAACTATTTTGAAAACTCCCAA
peak_calling/CTCF_narrow_peak_2504	CATTAAAGAGCCCCGCCCAGGCTCCTCGAGGAGCTCAGGTGGGCGATCACCTCACCCGAGTGGCGCCCTCTTCCGGGCCCAGGTGACCCCGAGTCCGACCCTCCCCTCCCAGGGGCAGAAAGGGGGCGCCCCGGGTTGCAGAACCTGGCGCCGGCCAGGGAAGACGAAGAGGAAGCAAGGCCACCGCACGCCAGAACTCGCTCCTCCGGAGGAGAGGCTTCCTCTCCGCTCAGGGCAAGGAGGAAAGAGGGACCCAGGGGCCCCGCCGCGCCGCCATCGAGGCATGGGGCGGCCTTCCCTC
peak_calling/CTCF_narrow_peak_2505	CTCCAAAACACAGGAAGCAATGGAGGAAGAAGTTCCATATATGAATGGGCAAGTGGCCCTGTAAACACACTGTGAGGCTTTCAGAGTCATCCCTCATCGTCAACTCCCACCAACACTATACTGGCCACTAGGGGGTGCTGCTCCCTTTCTAGTAATTCTGCTCAGGCACAATTATTCTATTGTTTGCTCTTTTTTTTTTTTTTCCCCATCTGGAATTTACAGTAGCACAGCTGAAATATTTAAGCAAAAACTTTGCCCAAGGGACCAGGATAACAAAAGAAAAAAGAGGATGAAAAGTGGC
peak_calling/CTCF_narrow_peak_2506	GCACAGAGATGCCAGAGCCAGAGCCCCCCGGGGCTGGAGCCCCAGCGGCCGCCTTCCCGTCAGAGGGCGCTGCAGCTTCCACCACCCGCCCGCGCCTTGCCAAGTCTGCCGCCCGCCTCAGTCCCGCCCCCCGCCTGGCGGTCACCTGCAGCGGCTGCATTCGGGCCTCCGTTTGGCCGGCTCCACTGGCAGTTCCCACAGTCCGTCCACACTGGCGCCGTCTGCCTCTGCGTCCAAGACAGCCGCCGCTGGCGCTGTTCCCCCTCCCCGCCGCTCCTCTTCGTCGGGTGTCTGAGACTTC
peak_calling/CTCF_narrow_peak_2507	TCAGTGAGGAAGTGAACAGGAGAGGTATGGGGTGCTTCTCTAGTCCGTGTTACTGGTAAAAGTCAGCCTCAGATACCAGCACACTCAGACCATGTTGCCACCTAGTGGAAGTGGCTGGAATGCACCGGGAGCATGACCACCTCCTCTCACTACAGCTGAATTCAGAGTGTGGGTATCTTGGCAATACAGGAGCTCACTTCTCTTTTCCTTTGGGATTTTAGATAAAGAATCAGAGAAAGATAGATGTAACAGTTCTCCCTCAAATGGTGTTAATTTCGACTCTAGAAAAATGGAGTCAAGT
peak_calling/CTCF_narrow_peak_2508	TCCTGGCTTAGGCCAGAAGAAAGTCCCTGGATTATTAGAAGAGGAAAGAGCGTGGGGGCATAGAAAGAGCAAAAAGTTCTGTTTTCTCAAGAGTAATATAGAGCCTATCCCTAAAAAAGCCTGAATGAGATAGAGCATCTCAGTGGCTCTGCACTCCCTCTTGTGGTGACATGATGCCACTGTTTTCTAACTATAGTGGTCTTTCCTGTTTTAGCCTAAGCAGGAATCACTACATTGTTTCACATGGTAACCCATTTATGCTGCTTGTAACTGCCCAATAAGGCAAAAAGCAGAAGTTCTA
peak_calling/CTCF_narrow_peak_2509	TTAAATTAGACTTCAGTAGAAGAGGAAGTGTTGTTTTTAAAGAACATAATTTGTTAACAGTGTAACAAATATACTAATTGTTTTTAAAATACTAATAAAAAGAGAATTTGGTCAAGTTTAATATAGCCATGTACAGTTTTGGCCACTAGAGGGCTTTTTTTTGTTTTGTTTGTTTTCGTTTTTTTTTTTTACCATTGAAAGCATAATTGTGAAGATAGACAATGAAATTTATATGACTATCAAAGAGTAACTGGATAATTACAAAGTTTTAAATGTGGCCATAATAAATATGCAAAATCTT
peak_calling/CTCF_narrow_peak_2510	AGGCTGGAGGACAAAGGGTGATAGAGACCAGGGCAGTCGAAGATAGAACGCCCCTTAGCCGGCTTCCCTTCCTGGCCTTTTACGCTACGTTCCAGAGGTCTCGGGAGAAGACTAGCCATTACCTCACAGCGCCCCCTGCTAGCCGGATGGGGGAAAGCGGGCGATTTGGTGGAGAACAACTGCGCAGGCGCACTACTGCAGTAAACACTTCCTGAAGTTCCCCTGGGAGGAACGTGAATGCGCTGTATTCTCTGCTTTATGCCCTAAACAACCTGGAAATTGTATCAGTAGTCATTAAAGG
peak_calling/CTCF_narrow_peak_2511	ACGTATTTCTTCTGTGGTGACCAGCTATCCTGAGCAAGAAGCGGTGATGGTGCTGAATGCCCTTGGTGTCACTGCACAGGGCTGCTGTGCTGTGCTCCTCCACCAGCAGGGGGCACACCCCTCTGCAATCACACCTTCTTGACACCTGCTGAGGGCGACCTGAATCAATACATGCAGATTTCTTTACCCGCTCAGGAGATGTTCCTGCATCCACTGACAAGACTTCTATTTTCTTCCTTATTAAGGTCTGTATTTTTCCAAATTCCTACCATGGCAAGTATTATTTCTTCTAAATTATAAA
peak_calling/CTCF_narrow_peak_2512	CATCCGACGGAGCCCATTGGACAGGCCCGGACCCGCCCCTGGGACACGCCCCCCGCCGTCGCCCCGTCTATGGGTCCTCGCGGGAGCTGCGGGCTTAACCCCGGCCTGGAACAATGGTGAAACCCAGAGGAAGTGAGAGGGCTACTGCCATCTGGTGAAAGACGCCGGGAACAGCGGCATCAGCTAGAAATTTTTTTAAGCAAAATAGCGACTCTAAAATACAATCGGTTGGAAAGGGGCTTCTCAGATTGTAGTACGTAAGTCATCACCTGGCCATCATGTTAAATGCACATTTTGATTT
peak_calling/CTCF_narrow_peak_2513	ACTCTTATTAGGTGTGTATCTTCCTCTGGTTGAGAGAAAGATGAGGAAATGCATAGAAAAATCGCATACGATAGGATGATGCAAAAAAAAAAAAAAAAGATGCAGTGGCAAGACGTTGCCCTTATATCTCCCTCTTGTGGCCTCTTTAATTATTGCCACTAGGAACAGTTCTATTACATTTTCAGAGCTGGAATGGAAATTTTATTCTAGGACTTGTGTTCCTAGTCATTCTGGTTTTGGGTAGTTCCTTAAAACAAAGTGAAAGATGTTTCTTACTTTCTATTTTTTAGTAGTGAATTGT
peak_calling/CTCF_narrow_peak_2514	AAGGCAGTAAAGCTCTGAAAGCACAAAAGGAAACATTTTTAAGCTTTGAGCTCCCTCTACTGGCCCAAAGAAAAAAATCCCTAAAAATAATACGGAACTTCATTTAGGTTATAAACCCTATACAAAGATGTTGAAAAATTATCGGAACTATATACACTGCTGCTTCACTCTACGTGGAGCACTCCTTTGGCCAAGAACTAACGTGTACCCAAATGATCCTGCAGGAAGAGTCTATCCATTTCACCTACACCACTGATGAGCGATAGAGTATCTCGCCCCCTAGTGGATATCTGAAAAAATG
peak_calling/CTCF_narrow_peak_2515	GGGCTTGCGCCTCCGGTGGCCATCTTGGCGGCGCGGGTGCGCGGGGCGAGCTCTCGGCGGCATCCACCTCGTCTTCTCGCAGCCGTAGTCTCACACCCCAGCCTCCCTAGCTTCCGCTTCACACTGCCAGGCAGTCACTTTCTCGGTCCCGCAGGTGAGAGCCAGGCTGCCAGCAGCGCGGGAGCAAGTGGGTGATGGGATAGGTCGCGGGCGCCCAAGCCGGCGCCTAGGGGCGCAGTCGCTGAGGTGGGCTGGCCGGCCTGTGCCCAGGGGCGCCAGGGTATTTCGGGAGTCCCTTCGT
peak_calling/CTCF_narrow_peak_2516	AATTGTCTTTTTCGTTTGTTTGTTTTTTTGTTTTTGTTTTTACAAAAACCATTAGGGCTATTCCAATTACATTCATGTTGCTGTCCCTAGTGGAGAGTTTGTGGTTAGAAAAAGAGAAAAGGGGTGTGTGACTGCTGCATTTATCCAGAGTGCATTCCTGCCATCTGGTGGTGACATTTACCGTGCGTGCCCTTGGCCCAGGAAAAAGCCTTTTACCAAAGGGACATTTCACGGGTGGAAGTCTAAGTCCCCTCTGTGGGTAGAATCTGTAGTGCCATCTGGTGGCCAAGAGCTCCTGTCG
peak_calling/CTCF_narrow_peak_2517	TGAGCTGTAAGGAGGTAGCCGCATCCACCATTTTGCTCTTACCTGGCTGTCCCCTCCAGGGTCCCTTTTTGAAGCTCCTGGCCCTTTGTCCTGGCGCTGCACTATTCTCGCTCCAGGCTAGATGGCGCTACATTCCTTTGGTGCCTTGTAGATGAGACATTCAGGGAGCACTGTGTCGGGCCCTCTACTGGACGCTGTGGATATGGCAGTGACTAGACAGATGGCAGGTATCCAGGGAGGATGCTTTAGGCTGAATGGTCTGGGAAGGCTTTTCTGCAGAGGTGACATATAGGTTGAAACC
peak_calling/CTCF_narrow_peak_2518	ACAGAAAGGACAGAGTGAATAACACTGAGAAGGACCTAAGAGGTAGAAGAAACAGAGGGAGCAGTAGTGATGTGACAGATGCCAAGGGAGGCCAAGAGACAAGACTGCAGTGCCAACTTTGACCACTAGGTGGTGGGGCCCTTGGTGGGGATCAATTCAGTAGGTCCTGTGACCTTACGCCATCTGCTGTTGGCTCGGCGCTGTAAAGTGACTATGAAGACAGTTTCAAGTCAAAAAAGGAGATGTGGTGTGGAAGCTACGGAGAGAGGCAGGGTTTAGGCTGTGACCCTCCCTGGAAAGC
peak_calling/CTCF_narrow_peak_2519	TGCTGTTCTGGTCCTGCCCAGAGAGTTGTAGCTGCAAAAATAAGGATGGCCAGCAGAGGGCGCATGGAGCCCACCGTGGGCCACTCTGTTTAAGGAGCAATACCAGCTTTGCTCAAAATACTCCTCAGCCCTACCCCTCCAATCTGCCAAGGTTTAGCTGGGACCTTTGCCTAGAGCTGTGTAAACACAGCAACTGGGCAGATGGAGATGTTTTCCAGGCCCTAAGGGAATGACTCCAGTACTGGGACCTCTAGTGGTAGGAAAGGCAGGGAGTTTGTTAGGAGGATCCCAAACCCTTTAC
peak_calling/CTCF_narrow_peak_2520	GGGCTGCAGCAGGGTGCTCCGGGAACCTCCCTGGCTATAGTGTTACGTTGCCGTGCTCTGCAGGAAACTGATGTTTGAGACTCCTTACGCTGGGTTCTTAGACATGAACATTTAGGAGTGTCACTGCTCCCCCTGGAGCAGCCAGACTCCATCAACAGCAGGGGAGGGAGTGGGGAGGACGGCAGCTGGCTTCTCGCAGCACAGTAGCGCTCTCTGGTGTTCTAGGGTTAAAACAGTTGAATTCTGGGTTTTAATTAACTAAAAGAAACGGCAACTTGGGGTCTGAGCTGAGTTCTGCCTG
peak_calling/CTCF_narrow_peak_2521	GTTGGTGTCCAGGGCCGGCGCAGCAGCCGTCGGGGCGAGGGGCGCAGTGTGCGGGGCGGCCGCCTGGAGCAGGCGAGCTGGGGCCGCAGCCCGCGCCCGGCAAGGTAAGCGCAGCCCCTTCGCGGTCGCCTCGCGGGCTCCTCCTTGCGGACCGCGCGGGCGGGACGCCAGGCGGCGGTTGGATGCGGGCCGGCCGGGCCGGGGGTTGCTGCCGCGGGGCTGGGAGGGCCCGAGAAGGGGCCCAGCTGGACTTTGGAGGCTTCATCCTCCGGGCGGGGCTGGAAAACCTGGGCGGGGGGCT
peak_calling/CTCF_narrow_peak_2522	TGGGATCCCCAACACAGAACTGAAGAAGTTCTGTTTCTTGCACCTGGACAGGACCTAGCTCTTCCAGCTCCCTGGGGACAAGCCCAGGCTGGGAGTTTTAGGTGAGTGACTTAAACCATAACTTGTGTTGTTTTCTGTTTTGCCTGCAGGTGGCAGCAGGCCCTGGACTTCTGTACTGCACACAGCCCTGAGGCTGGATGGCAGAGAAACAAGAAAATGGACTCCTTCCTCCTGGAGACAAGAATGCCAGCCACCAGCCATGGGTGAGTTTGGAGCTCAAGCAAAGCTTTTCTCTTATTTG
peak_calling/CTCF_narrow_peak_2523	ACCTGGGGCCTGTGCGCGAGCTGGGGCCACAGATAGCTGACGCCAGGAGCACAGGGCGCCCACGCGCCGACGTACACTCGAGTCCCGTGGATGCGCGCAACCAACACACAAGGGCCACCCAGAGGCCGCCCGCGGCTTCGCGCACACAGATCTGCGACAGCGGCCGGGCGCCGGCAACCTTGGCCGGGTAGGCGGTCCATGCAGCGGTCCGCCTCCCCTCCCGCCTGCCCCCACCCGGCGCAGCCGCTCGCCGCTCCTCCAGCGCCCTCCTGAGCCCGCGCCGGGACCCAGGCAACGCCGC
peak_calling/CTCF_narrow_peak_2524	CCAGAACACTGTCCCTCATCCAAGGCACAGTAAACAGAGCTTGGCTTCCTTCAGTCTGAGCTTCCGTGTCAGACGGGCTTCATTTGTTTTCTGATATGGCTTAAGCACCTTAAACTCTTGGGGTCACTATATGTTTAGGGGTTTCACTGGCAGCCCTGCAGCCAGTCACAGAATCTAGCTCGAGTAGGAATTCTTGGGGAAATACCTAGATCAGGCAGTAGGGGGAGCCAGGGAGCTGAGACCCTCGGTTTCCAGGTGAACATGGGAGCTGAGATCACAAAAGGGCTAAGAAAGTGCTCTG
peak_calling/CTCF_narrow_peak_2525	TAAACTACTGGCCTGGTGGGACCAGCCAGACCAGGCCTCCCTCCCTAGGGCAGCAGGACATGTCCCAGGCTCCTTGGCTCTAGCCCATCTCCAGAAGCGGCTATCATTAGAGCAGCCGCCAGGGGGCAGCCTGCCGTCCCCACCTGCTGATCTAATCAGCACTGCGCTGCCCTGACCCCCTGCATGGGGCAGTGATGTTCTCTCATCGATTTCTCCCTGGCCCTCTGATTTCCGATGAGCCTAATCAGCTGTGCAGCTCAGTCCTTGCTCCTTGATTTGTCAGGACAATGAGTTATCTGAG
peak_calling/CTCF_narrow_peak_2526	CACTCGCTCCAGGGCAAAGGGCACTCGGGAATAAGCGGGGCCACACCTGCCTTTGTGAAACCCGCACGGGCTGCCCATGAGAAAGGGCATTCTGCGTGACACCACTAGGGGGAGCGCCTGTGCCCCTGGTTTCAGGACAGGCTAGGACCCGAGGCAGGCAGCGCTTCTGGGCAGATGGCGCCCCCCAAGGTCCTAGCGGTTCCAAGAGTCAGTGCAGAAGGATCCCCTCTGGTTACTAGTGGAGACAGAGTGCCACGCAGGAGGCCATGCCAGGAAATCTTATGCAATAATCATGTCCGAA
peak_calling/CTCF_narrow_peak_2527	AAAAAAAAAAAAAAACTCCTAGGTTGCTTTACTTCTTGGTGACCTTGAGTAGTGTTACCAAACAGCTTACTTGCTTTGTTCAGTAGAGCAGATTATAGAACAGGGTCCCTTTTCTTGGCTGACCCTCGCACCTACTCCCCTGAGAAGGGAAGGGGGCCTTACCACCGTCCCAGGATATGGCAGCTGTGACCTCTGTCGCCCCCTAGCGGTGATGCTGACCAGCTTCCCTCTGCTCCTCAGGGCAGGCTCCTGAGTCAACTTCATTCCAACCACCGACACAGCACATCACAGAGTCCACAGA
peak_calling/CTCF_narrow_peak_2528	TATAAATGCCTGTTTAATGAGTAACTGGGCACTGAGCATTAAGGCATTTTTACAGCAGGAAAAAAAAAAGGAAACTTAGTATCTGACAATAGGGAGTTAAGTAAACAATGTGACCAGTGGGCAGGAGCGCCCTCTACAGGAACACTGCTGAAGCACCAGGGACAGTGCACAAAGAGCGTGTGCCACCCCTACAGTGGGAGCTGAACGTTAGCGGAAGAGACAAGTGCCTTCAGAAGCAAGACCTGTCACTTTTTTATTTTTTTAATTTTTTTTGTCTTTTTGTCATTATAGGGCCACACCC
peak_calling/CTCF_narrow_peak_2529	CGCACACCCTGGCTGGCCTTATTTGGGGTTTTCCTAGCCCAGCCTTAGGGAGAGGCCCTTAACTAGGTGGACCCACAGTCCATGTGCCAAGGCAAGTTGCTGCCCTGTGGCCCTCGGCTGTTTGAGCCAGGAGTGCATTCCCACCTCCCACCAAGAGGTGGCAGCACACCCTGGGCTTATCACCAAGCGGCTTTGAATAGCAGATACTCAAAGGAACTTTTCCTGTGTGTGAGACAGACATCCGTCTCCCTCATTTACACCCCCCAGCGCATCTTCACGCGAAGATTGCAGGCCACGAGGG
peak_calling/CTCF_narrow_peak_2530	AGATGCCAGCTCCATGCCCAGAGACGACGATTTAATTGGTCTAGGATGCCCACCCCACTCCTCCACCCACGACAGTAGCTCTTCGAAAAGCTCCCTCTGGCGATTCAGTCAAGGGCTGAGAAGCCTCTACCGCCAGATGGAGATCTGGTTGCTATTAAACAAGTAGCCACCAGGTGGCGCTAGAATCTGGCCAAAAGGCATGATGGGCTGCTCTCGAACCCTGCTGAGTCGCCATGAGGATACAATCCTTGGGATTAAGGGTGCAGGCGCTAGCTTCAAGCCATTGGAGGGTTTTTTACAC
peak_calling/CTCF_narrow_peak_2531	CCACGGCGGCGGCCGCCTCGCCACCCACCATGCCGCCCTGCGCCGCGGAGGGCCAGCCCTCCCCCGCCGCCTTCCCGACACGCACCGCGCCACCTCCCTGCGCCTAGAGGGGCCCCGGCGGCGCGCGACTGCTCGGGAGGACGGGCCTGGAGCGCCCTCGCTGGGCGCGGCGGCCAACCCCGCCGGGCCCTGCAGACTCCCGCGGCCCGCAGTCCCGGGCGTGGGTCTCCCCGGAGGCCGCAGGGGCAGTTCTCGGCCAGCCCCGCGGGCAACCAGCAGGGAAACGGAGGCTCCCGCCGAG
peak_calling/CTCF_narrow_peak_2532	AGCCCCCCGCAGCCACCTCCGGCTCCTCCTCCCGGCTCCCTCGGTCGGAATCGCGCCGGCGTGCTTCCAGCTTGCTGTCCCGCAGGCTGCCTTTAGGGGCAGGCTGGAGGCCCGCGCCACCCCCTCCCGATCGTCTTAGCCTCTGCTGTGGGCCGGGACGTTTTTCCTTAGCACCTTGGCCGCAGGTCTCAGGTCCTAGGCGGGTGGGGCGGGGTGGGCTGCGTTTCCCTTTGCTCGGTGCCAAGGGTACCCTGCATCCCGCGCCTCTGGCTTCTGCACATTTCCAAACCTTCTTGCTGCG
peak_calling/CTCF_narrow_peak_2533	GCAGGAGGGGAGCCCCGGCTGGCTGCTGGCTGGCTCCCGCGCGCCCTTTCTGCTCCTTCCTCTCTGGCTCTTCCTTCCCCGGGGTCCTCGCCTTCCCGGAGTGTTGGAGCGAGACGGAGACCTCGGCCTTTGCCGGCGGAAGCGTCGCAGCCCTCAGGTGAGCGCTCCCCGAAGCTCTCCTGCCACCTGTTGGCCGCCCGCGGTGGTGACGCCGGGACAAGCGGCGCTGGTGGGACTCTCCAGGCCTGGCTTCCAAGTCCCAGATAGAATGGTTCATGACTTCTCAGAGGCGACCTCTGCC
peak_calling/CTCF_narrow_peak_2534	GGATTTGGACCCAGTCTGTTGGACTCCTGGGCCTTAATATGAAGCCATCATGTCTCGTGGGTGGTGTTCTCTGGGGTCCGGCTGCCGCACCTTCTCCAAACTTGGGCCAGCGCCCTGGCTGGCAGGACACTCCGCAGAGAGAGAGGGGTCGGCTTCCCACCCGCCAGGGCGGCGTCTCAGCCCCACCTCATGTGCGGACGGCCTGTGGCCGCCAGGTGGCAGCATCCCTAAACCCAGGGCCTTGCTCTTCAAGGCGGAAGGGGCGGGCTTTGAACCGCTGAGGGAGCCATTCATGGACCCG
peak_calling/CTCF_narrow_peak_2535	TGGCTCTTCCTCTTTAGGGACAAGGGTGAAAGAGGGTGAGGGCAGCAGAGGAGAAGGTGTCAAAGGTTTTGATTGAACTCGTGGGTCCAGTCTTTGCTCCCAGGGTTGCAAGCCCTGCAGCCTTCACTCGGGGATCCTTTGCCACCTCCCAGGAGCTGTGTGAGCGGCCACGAGGTGGAGCTCAGTGCCTGCTTTCCAGAGGCATCTGCTGGCTTAGGCTTGTCCACAGGGCAGGCTGGGAGGTGGGCGCAAAGGACTTGGACAGAAGAGGGCTCAGGGGCAGCTTCCCAGTCCCTTGACG
peak_calling/CTCF_narrow_peak_2536	AAGGCTGATCCGCGGGCTCGCTCCCTTGCGCTTCTGCCTCCCGCCGCCGCGCGTCCGGCCGCTTTGTGAGCCCGCAGCGCTCTGGCTCCGCTCGCTCGCTCGCTGGCTCGCTCGGGCGCGGCGTCCGCGGGCGGAGGAGCCCGAGCGCACGAGCCGAGGCCTCTGGCGACCCCTGGCGGCGGCAGCCCCGCCGCCTCCGGTCCAGCTGCCCAGGATGTGGTCACCCGCCTCTAAAGGCAGGGCTGAAACAAGCTTTCAGACCAAGTTGGTGAGAGACAGACAGCTGAGGGGACGAAAGATC
peak_calling/CTCF_narrow_peak_2537	TACATAACCAAAGTCTGCACAGATCTTCGATGGCAAAACTTCTAAATCTGATGCAACTGTCCTTGTTAAACAAGTTTTTAAACAAATTGTTTTGCAGATATACTGCCATTCTGCCAGTAGATGGTGCTACAAAGGTTGGGGGAAGGATTTCCATGAGGACATTTCAGCTATAGGAAAAAAAAAAACATTTAAACCTGCTCTGAAAATACAAAAATGCATTTAGTTGAGGGTAAAATAGAACCCTTATTTGTAACCATTCATTACAGACAAACCAGTAAAAGGGATGAATCTAGGCCATCTG
peak_calling/CTCF_narrow_peak_2538	ACGGTTGAAAACAAGCAATTTCCTAGTCTTCAGGGACAAAAGCTACTTTCCTGGCTGCCTTGAATGAGAGTAAATACTCCATTTCAGCACATTTTTTCCTGGACTGCTGCACTCCGCCAAGCCCTTTGTAGAGACCGACCTCTTTTTTTTTTTTTTTTTTTTTTTTTGCTTTTGTTTTTTTTTGCTTTGAGTTTGTTATCACTGAGCCACAACAGGAATTCTGAGACCCACCTTTTGAAACAAGGGAGCTCTAACAGGCTCTCTTTGAAGAACTCCCTAACAACTATTGTTCTTGAGTTCC
peak_calling/CTCF_narrow_peak_2539	ATGGTTCCCTGAGGGACTGAAGGACCCGCCCACTTCCCCCACCCCAGCCGAAACTGCAATTCCCCTCCCTGCCGCAGGGGGCACTGCAGGCCCCGGGGAGGTTGGGGCGGAGCGCTGCGAGGGGCCCGGAGCTGCCGCCCCGCTCCGGAGCGCGGGGGGCGCTGTGCGGGGCCCGGCCTGCGGCTCCGCTCCCGGCCACGGGGGGCGCTGCGCGGCGCCGGTGGTTGGTGGTGGCTGTTGGGGGGGGTTGGGGGGGGAGCCGCGGCCGCGGGTGGTGCGGAGGGAGGCCTTGCGGGCGGAT
peak_calling/CTCF_narrow_peak_2540	ATAATTCCATATAATTACCTTTTATAGATGATGCACCAGATCTATTCTTTGTATATATATTGTGTGTATACATTTTGCCAAGTATCAACTCTAATCTTAATTTTTGGGGTTGTGTTTTATGGTTTTAAATGCCTACCCACAATGCCTCATGACTTCCAGTAGATGGCAGCAGTTTAAGATTTTTTTTTTTTTTAAATAACTGTTAGGGTTTTTTTTTAAATTTATTAGAACCATTTACTTAGGGGAAAATTGCCTTCCAGATGACCGGCATCCTTTGGTCAGCAGGAATGCTTTAAAGTAT
peak_calling/CTCF_narrow_peak_2541	TTCTTGAAGGATGGGCGGGTGTGGGGACACTGGCCCAGCCCCACTCCGGTTTTCCTGAGAGGACAGACAGGGTTTCCAGTGTTCCCCGCGGCCGCCAGGGTACGCAGGAAAGGCCGTTGCGCATGCACACGTGTGCAGCCTGGGAGACCAGAACTTTGGGGTCGCCGGTTCTCTTGCGCGCTCCCTGGTGGCCTCGGGGAGCAGTGCGGACAGAACGAGAGGCGGGGCCTGCGGCGGCGGAAGTGAAGTCACTTCCGGGCTGGGGTGTTTGTTTGGACTGGAGAAGGGAGGCGGCGGGCGA
peak_calling/CTCF_narrow_peak_2542	GGAGGTCAGAGACCACCGGAGACGCCTAGCCAGCGGCTAGGTCCATGCTAGCTCCTCCGTCCCGCAGGTGACCCGCCCGAGCGGCTGCCTTTCCCGGCATGCTTCTGGGCGGTCACCTCCCGGGCTCCGTTGCCAAGGGCCCGGCGTCCGCTAGATGGCGCTGCTCCGTGCATCCCGATAGGCCCCGCCTGCCGCTGGGCGGGCGCCGGAAGGATGGGGAAGGACCGGGAAGGACCGGAAGGCCCTGGGGTCGCGGATTCAGGCCGTAGCGCCGCCTCTGGGGCTGATTCGGGCCCGCCCT
peak_calling/CTCF_narrow_peak_2543	TGCTCCCTGACTTAAGTAGCAGTTGGACGGGTTTAAGTTTCTGTGGCCACAGATGGAGGAGGCATTTGCTTGTGTAGCAAGTCAGCTAGTATTTGAGTGGATGCTAGTGCCTGAGTGGCCGGCAGAGGGCAGTGGTGACCTGTAGCTGTCACAGCCATGAGGTGGGTGGTCAGTAAATCTGCTTGGACAGAACCTGGGAGGGGCTTTTGTAGGGGTGGAGAGGCCTGTTTGGGTTTGGCTTTGTTTACTGTTTATCCAGAACTGGATGGCCCGGTGCCTAGCTCAGTCAGGACTCCATCAT
peak_calling/CTCF_narrow_peak_2544	CCAGGCTGCTGTGCTGCCAGCGGCCAGGAGGGGGCGCGCAAGCGGTCAGCCGAAGACCGAAGCTCGGGGCGCGGCCCGGGTGGAGGTCGAGGGGTTGCGTCCGAGGCCTTTGTCTTCGACGCCTGAGCCCTAGTCCAGGATGGGGATACTTTCTGGGCAATTCTGCTGGGAGTGTCCGAGCCACGACCCCTTATCCGCCGCTACCCCCGCCAGGCCCGCCGCCGCCGCCGCCGTCGTGGCTTGGGCTCTGGGAGGGGGCGCGCGCCCTCTGGTGGCCGTGGAGCCGCACAGCTCCCTGGGC
peak_calling/CTCF_narrow_peak_2545	GGTGATCGTCTCTCTCAAGTGCATCCTGTGCCCACCTCCCTGCTTCCGCATGGCCGCCCCAGCCAGCAGGGTGCAGTGCTGCTTCCGCGGCTCCTGCCAGCAGCCTGGAAAGCAGCAAGAAGGATCCGGAGCCATACGTAAGAGTTGAGGCTGGTCTCCGAGAATGATGAAGTCTTTGAGGGTTTGGAGACGACGGCTTGCCCGCCCGAGGCCAGGAGATGGATGACGCGGCGCCTCACCTTTGCAATGGACGCGGGGGCCAAGGACTGGGTAACCCGGGCGGGCTGATGCAGTACCGAGA
peak_calling/CTCF_narrow_peak_2546	ACTGGACCTCAGGGCGCGGCTGGGCCTGCTGCTGAGGCAAGGGGATGACCTCTGTGACCGCTCTTCGCTTCCTTTCTGGAAAAGGGAGAGGGACAGAGCCGGGCTGTCCCGCGCGGAGGACCCAGGACCTGGGTGCGTGGCGCTGTGACGCGGGACGCTCTGGTAGTTCGGAGTGTGACCACCAGAGGGAGGCAGAGAGCCTCGTGGGCCTCGCGCGGCTCCCCTTCTAGCCCCGAGCTCGCCTTCCCTGGACCTTCCCGGTTGGCGGCGCCCTGTCCCAGGTCCCTCCGCTTTGAAAGAG
peak_calling/CTCF_narrow_peak_2547	GAGAGAAGCCGGAGACATCTGGGTGCACCTGCAGCCAGGTTAGCCTTTCCAGGGAGCCTGGGCCCAGGAGGAGGGGCCCCCTTCCAGAGGGCAGCGCAGCATCGCAGGCGCAGCCTGTTGCGCCACCTGGTGGAGAGAGGAGGAAGGCGCTGGAGACGGTGCTGAGACAGGTGGTGCCCTGCCACCTGGTGGAAAGCTGGGGCGGAGGGTGCCGGAGCTCTGGCCAGAATCACTCCGCCCCTTAGCAGCCTGGTATCCCAGGCTAAAGTAGGAAGGGTGGACTCTTCTGGGGCGTGAACGT
peak_calling/CTCF_narrow_peak_2548	GTTTTATAGTCCTTGCTTTCTTTAATTAAAAATAAGTGTACAGGAATCCTTCCTGAAGCAAACACAGCACCTGCTATCCAAATGTATACCACTAGGTGGCAGCATAACCAATTAATTGGCAGTATTAATTTAGGTAAATTTCAAACTCGAATTTACAAAAATCCCCAAATAGAAAGAGGGTTCTCTGAAAAGAAGTGTGGTCACAGAAGACACATTAAGTCTATGGCTGCTGAATCAGATGAGGTACCTCTGTCCCAATTCTTCATTAGGTGTTAGGTTGGCCAGACATCTCTGAACTGAT
peak_calling/CTCF_narrow_peak_2549	CGCCTCCCTGTACCCTCTCCCTCAGCCCCACAGCCAGGAACTCTGCCAGCCCCTTTCTCTGAGGATGCCAGCCGCTTTTCCCTGCTGCCCGTTGGTGCCCCTTGTGGTCGCTGACTGAAGTTTCCAGGCCAGCGGAGGGGTGGGGTTTCAGGCTCAAGGCCTCCAGGGCTCCACCCACTGGCCTTAGTCCGTGGGCAGAGCCTCGCTGTCTCGCCTCTCGGTCTCACGGGGAGAGTCCTCCGGGGTGGCCTGCCTGGGACGGCTAGGCTCCCTCTGCTGACAGACAAGTGCCAACGCCGCT
peak_calling/CTCF_narrow_peak_2550	AGATTCCAGGTCCCAGTGACTTAAGAGGCAGGGGTGAGGGAAACTATAATCCGCCGTGGTTTTTTGGGTGAAACAGGAAGTGCCGCGTCCCCTCTCGCCGTGATCGCTGATGGAGCGCGGGCCGCGGGCTCCCTCCCCGCCCTCAGAAGTGTGGTGCTCTGTCGCCACCTGGTGGACGAAGCAGGCCAGGCACGGGAGCGCCCAGCCTCCGGCGCCTCGGGCAGGATCCGGGATGCGGCTCCCTTCGGGCGGAGGCTGAAAAGGAGGCGGTGGGCTTGGGAACTTCCTGGCAAGCAGCGGG
peak_calling/CTCF_narrow_peak_2551	TGAACCCCTTGTCTGGCAGAGTGTCCCTTGTCTGCTGAGGGGGCAGAGGTGTGTTTTGTTTGTCCTCGGTCGTTTCGGTGCAACTGCGGAAGCTTTCCTGCGCCCCCTGCCTCCCTCCCCGCGAAGGCCGTCACAGGAAGAGGTGCTGCCACCCACAGGCCACCGAGGCCGTCCCCGTCACGCACCCCCCCCCCCTCCACCGCAGCGAGGAGCCCTCGCTCCGTCCGTCGGGTCCCGCGGCTGCCAGCCCCGGGCGAACGGGCAAACGGGCAGAAGAAGAGAAGGGCTGAGCGCGGGTGGC
peak_calling/CTCF_narrow_peak_2552	TGAGACCTTGCGCGAGGGCCTTCCCTTGCTGGAGCCTGGCTCGCACGTCTGCTAGACGGTCACACACACCATGCCCTGGTCCTTGTTGAGGTGGGGCCCCGGGCTCCGCGCGCGGGGCCGCGTCCCGCCAGCAGAGACACGGGCCGCCGCCAGGGGGCAGCGCGCCCCCAGCTCCCGCGCCCAGTCGCCGCGTCGCCGGCTGCTCGGAGATGCTCCGCCGACTTGGCTTCCCCTGTGCTCAGGCTCCCCGCGCAACTGCAGGAGGCCACGCGCCCCTCTGCCCGGCGAAGGGCCCCGGCCG
peak_calling/CTCF_narrow_peak_2553	CTCCAGTCCCTTATCAGCCCCAGACCCCGGGAGTGGGTAGAAGCCTTTCTCCAGGGGAAAGGAAACTAGCAAGGGTACCTGCGCCCGGCTCCCTGCAGCACTAAAGCCTGGCCAGTAGAGGGAGCTCAAGCCCACACCAAATTGGAAGTGGGGGTGGGGAGTAGGGAAGGAAGGGGGTTGATGATAAAAGAGTGGGTGGGAGGAGGGGAGGATAAAGCCCCCACCCCCACCCTTTGCCTGGAGGCTCCTCCCATAGGCTGCCAAGGACCACTCTCCAGACAAGTGGAGGGATCCTTGTCAC
peak_calling/CTCF_narrow_peak_2554	GACAGCTGCAGCTCTGATTGAACCCCTAGCCTGAGATCCTCCATTCCCACTGGTTGCCACTGGTGCGGCCCTAAAAAGAACAAACAAAAAAAGTCCCAGACCTGTTGAACCTGTTGAAGCAGAATGTTAGGGGGTGGGGTTTGGGAGTCTTTTTTTTTTTTTTTTTTTTCTTTTTTTTCTTTTTTTCCACTCCAGCAAGCTCCTTAGGTGAGACCAATGCACATTTCAACTTGTGAGCCAGTATTGTCCACAGCGTGGTACCGTATCTAGCCCACCAGGCTTGAGTGTGGATTCTGGCTCT
peak_calling/CTCF_narrow_peak_2555	AAATAGGCATTTTTCCTAAATGAAAGCCGCTAGTAAACTTAGATTAGGCAATTGTTTAGTTTCAAATCTACAGAGGAAATAGTAGAGCCTACATTTTGGCCACATGGTGTCGCTGTCTACCACAGTGTATTCTCCTGGAGGAAATATACTCAGAGCCCTATTGTCACTCCAGAGATGCGGAACAATAAGAGAAGCAGCAGGACTTAAGCAGAGACTAGAGGACGATATTTAAAATTTTGCAAGACATGATATTTTAATTTGATCAACTCACCGAGGATTGGTAATGGTGTCTCCTAAGAGT
peak_calling/CTCF_narrow_peak_2556	GGATCATAATTAATTAGTAGTGAAAAACAGGTATCTCAGTAGTACACAAATGTGCTTCTCTTGTCCAACAGTGTTAAAATGTGTGGAATGGCTGAAAGATTGGCTTGGATTTCTAGAGTCTGTTACTTACCGTTTGGAGCCACATGGTGTCGCTCTGTAACCATAAAATTGATCCACTAGGGAGAAAAAAGTCCTTCCTATTCTTACTGTAAAGAAGCTGCGTCCACCACCCAGATACTGAAAAAATGGAAGGAGCAGTGTCATTGTCCTGAACGGTCGCGGGATATCTCTCCATTTTGAA
peak_calling/CTCF_narrow_peak_2557	CACCTGGAGGTGATCGTGGAGCGGCCGCTGCAGGTATTCCATGTGGAGGTGGAGGTGAAGGACATTAACGACAACCCGCCTGTGTTCCCAGTAAAGGAACAAAGAGTGTTGATTTACGAGTCTAGGCTGCCAGATTCTTTGTTTCCACTAGAGGGCGCGTCGGATGCAGATGTGGGCTCAAATTCTATCTTAACCTACAAACTCAGTTCCAACGAATATTTCGCTCTAGATGTGAAAAAAAACAGTGATGACAGTACGCAAATTGGACTCCTGTTAAGGAAATCCTTGGACAGAGAGGAAA
peak_calling/CTCF_narrow_peak_2558	ACCTAGGGGAATGCAGTGATTTACTGTTGCTGGAAAGAAAAACATTTAATCTTCATTACGTATTTGTGGTGAAAAACGTCATCAAATGAAAAAACAAAACAAAACAAACGAAAACAAAACTGCATCAATGGAAAATGTGAAGATAGAGTCATTTTTGCACTTACACATTCATGCGCATGGTGTCGCTCTTCACTGAAAACAATTCTGGGAAGAACTCGCTTCCGCTCCTTCCTGCCTGCGGAAAAATTGGCAGATAGTGGAAAATCTCTAGTGTCTCCTATCTCAATAGATGGCCGTGTAA
peak_calling/CTCF_narrow_peak_2559	CTTCTTTGGGTGAATGAATGAATAATTATAATTGTATGTTTTTCTGATGACATCTTCTTCCCCAAACCATTTCCAAACTCCTAATAGCCATCTAGATTATTTACAGAGAGAGAACACAATTGCAGCAATTCGTTTCGAAGAAAACGCATGGTGGCGCTGCAGGCTAAGGCGTTAAAAAAAAAAAAAAAAAAATCAAGAAATGCTGAGATCTCCAGCGGAAGACGAAAGCCAGGAAGGAAAAGCGCAGGACCAGTAAGTCTCCAGAGAATGCTACTCACGGGCCTTTTCGGACAAGTAGGCG
peak_calling/CTCF_narrow_peak_2560	TATTCATGATGAACACGGAATCACAGAGGAATAAGATTCAGATATTTTAGCTGCTATCACCTTGCGTTTAAAGGAAAAGATTTCCTGACCTAGAGGAAAACCTAAGCTGTGGTTCCACACGGAGCCTCTGGGCGCCGCTGTCGGCCAGTGCAGGACAAGCGCTGAAGCCCAGGATTCCTGAGCCTCTGGCTGAGATTTCCTGCGCAGCCACCCACACAGAGAGAAGGAAGCCCGCTCACACACCCAGGCTCCTGGCCGCGCAGGCTCTGCTCAGCACAGACGCCTTCCCAGATCCAGAACT
peak_calling/CTCF_narrow_peak_2561	AAAGAGGCTCACTGAAAGTCCAAGCGAAATGAATACTGTAGTTTTAGTTGGTTCCATCTCCATCCCCATATTGAGAACAGTAGGTGGAGCTATTTGAGGTCTGAACGCCTTCAAGATATTTGAGGTCTAAAATCCTTCAAGATTGTGCAGTAATTGGTTAGGACTCTGAGCGCCGCTGTTCGTTCACCAATCAGGGAGAGAGCAGCAGAGGACGATCCTGCTGGCCGCGCACACGCCTGAAGCACAAAGCACAGATGGCAGCTAACCATCTCCCAGACTGTGAGGAAACGGATCGGAAGAC
peak_calling/CTCF_narrow_peak_2562	TCATCTAAGAAGAGTGTCTGGCTGGAATACAAAGAGTTAATGCTGAATCCTTATTCCAGCCTGGCTCCGTTTCCATGGCAACAGCTCAGGGTGGTGAAATCCGAAACTGTGAAATCCCCAGGAGCAGGCTAGGCTGCCAGCCTGGAGCGGGGCTCACTGCTCCCAGCGCCCCCTGCTGGCTGAACGTCACCAGTGCAGCTGACCTACATTCCAATCTCATGGGTTTGGCCTGGGGACAAGGACCAGGGCCGGGTCCCCGGTACTGCCCGCCCCGTGACTATGTGCAGGCTTTGTCCCACAT
peak_calling/CTCF_narrow_peak_2563	TTCTCCTCTAAAAATCCAAGCGGCAATGGAGGCATCCTTTCCTTAAAGGGCAAGCTACAGCTTCCTGTCTTCATTTTACTGATCAGTCCTCCAAGTGAATTCGCTGACAGGTAGAGGGCGGCATACCACGCAGAGTGTATTCGAAACAACAGACGTGGCCTCTCTCTAACGTGACTACGTCACTCGCAGACGTGAGAATGACACATCTAAAATGGAAGAGATCCATGTGCCATCTGGTGGCGAAAAAGGAGAAGTGCATGCTGCAGATAAAGTGTATCAAATGCCTCTAGTTCAAAAGGAA
peak_calling/CTCF_narrow_peak_2564	GAGGAAGTGGGGGGGGAGGCCGCGGAAGCGCACTACCTGCCCGGCGGGCCTAACCATTCGGACCCACGTGGGGGGGTGGTGAGGAGGCGGTGTCGCTCTCCGGTCGGCGCCCCCTGGCGGTTGGAGAGGCGCAGGCCTCCCTGCTCCCACACACAGTGCCCACGTGGCTGTAAAGCCTGGACCCTCTCACACCCCAGACCAAAATGTGATTCTCTGAACCAAAAATCGCAAAAGAGAGACTGTTATCTCGGCAGAAAATGTATTGCCAGGCTTTCTAAGATAATCCAGTTTTAACCTGTGC
peak_calling/CTCF_narrow_peak_2565	CAAGGCCCTCAGGGCTCAGTCTGGCCTGAAATCTCTGCATCAAGCCCACGAAAGGCAAATGTCCTGAGGCCGCATCCCAGCCACACTGCCTCGCTCGGCCACCTGGGGTCTCGGAACTGACCTGTTGCGCAATTCCCGGGGAAGCCGCGCCATGGCGCCCCCTAGTGGGCAGAGGGTCACGGTGGCGGAGGGAGGCAGCGAGCGTGCGCGGTTGGAGAGCCCCCCTGCCGCCCAGCCCGGCAGCTCTCTGAGCCCCCTTCCCAAGGCCCCCCTCGGGGAAGTGACCATGTCCTTGTGGAAC
peak_calling/CTCF_narrow_peak_2566	AGTCACGAGGGCCCCTACCCCACGAAGCCGTGCGGTGTCACGGCCCGTGTCACACGCCCTCGCAGTGCCACACGCTCCCTCCACACCGAGTCACACACGGTGTCACACGCAGTGTCTCACACACTCGGTGCTCAGTTTCTCCTGCTCAGCTCCGGCTCTCTGGCGCCATCTAGAGGTCGCCGAGCAGCCTGGGAACGCCTTTCCCTTCGCTCAGGGGTTGGTACCCCAGGCTGGCCAGTGCCCCAGTCCCATACCATCTCTAGCCTCTTGCCACTTGTAGGCCAACGCAGCGTTCTAGGTC
peak_calling/CTCF_narrow_peak_2567	TGAAAATTCGAATTCCAGGGCCCTTTCCCAGAACTACTGAAAGGACACCCCCCCCCTCGCCAGGCACAGGACCCCAGACTCTGCATTCATGTCAGCTTCTCCAGAGGCATCCTTAAGCGAGCGGGGCCGCGGTGGGGGTGGAGGTGGTCGCGCCTGCAGCGCCGCTTTTGACCTGCGGGGGGCGGCCGAGGGGCCGGGGCGGCCACGGCGGCTGCGCAGAGCCTCTCTCCCGCCCGGGCCTGCCCAGCGCGCTCCGCCCCGCTCAGCTGACAGCTCCGAAGACGGAAGAGGCGGCGCGCAG
peak_calling/CTCF_narrow_peak_2568	ACAAGGTTGTTTTTTATACTAGAGGGTTCTAGTTTACCTTAGAAATCCATTAATATACTTACTATTTTTTTCTTAAGAGAAAATTAGAGTCAATCAAATATGATAATCAGAAAGCCACTCATGTGATTCCTGCTATAGAAGGGAATTTTAAAATTTCAACTGGAGTTTCAGAGCCCACGGAGCATTGACTCTGTTACAAAGCATCGCCAGCAGGTGGCAGCCGTTCCCATGTTATAAAGGCAGTAACTGGCTATGATAGGAGTAGTAATTTTCTACAGAAGCAAGTGTATTTTGAGGTTCT
peak_calling/CTCF_narrow_peak_2569	CAGCAAATCCCATAGGGTGTTGTAACTCCCGCTAAAAGCTGAGAAGCTGTGTGCTTGCGCTGAATCACTTGGTGACAGCTGGGCACCAGAGCGTCTCTACACTAGATCACAGCTAATAATGCCAGCTTTCCAATTTCAGGAAAGTTAGAGGGAAAACAGTTGAAAGTCATCCTAAGGGCCCTCCTTAGTCACATAGTGCTACTAGGGCTTTGAAATTGTTCGCTTCTAGCATCTGTTACAAAGGCAACGTCTCCAACAGAGAATTTAGTGAGTAATCTGGCAGATTAAAGGTAAATTTGTT
peak_calling/CTCF_narrow_peak_2570	TATTTATTGCGTTCCAGAATAGCAATGGGGTGTTAGGAAATGTGTTACCGAAAGCGCGCACAGTGCAGGACGGATGGAGAAGTCTTGCTCTAGAAGAAGCGTGGCCAGAGCAAACTGATGGAGACTGCCATCTACTGGGAGGAGAGTGAACTGACGCTGCATCCCAGAACGCGGCTGCACCGACGTGGCGAAGGACCTCAGGGGACAGGAAGGAGCTGCCTCAATGAAACAACCATGTACCTCGCCCCTCCAAAGGCCAAGGCCCTGTGCTAGAAGACCGGGCTACGGCGGTGACCCATCA
peak_calling/CTCF_narrow_peak_2571	GGCCAACATGGCTCCACAATTGGCTTTCCAGGAAGCGGGCAGACACGTGGCCACCGCAGGCTGAGCAGTGGGTGGGAGGACCTAGTTTTGCTTACCGCGAGAGGGCGCCGGCGGTTCCTCGTTGCTAAAGTCTCGTTTCCCGTAAGGCCTTCGAGCGACCAATCAACTGGCTGTCTCCATACCGCTTTCAAAGTCGGCGGGCCCTTTCACCAATCATAAGGCAGATACCACCCTTAGCGCGAGGATGGATGGGAAGTTTGACCAATCATTTCACAGATCTCTGCTCTCTCCGCCTCCCTCA
peak_calling/CTCF_narrow_peak_2572	TGTTTGACTTGGGCATATGTAATCATGGCATTGCTGTTTCAGTTGTGTAATGTTTGAGACCTATACTTCTGGTAACCACTCGCAATTTAATATTTCTATCCCATCTGTTTTAAATAATATGTTCCTGTAACCAGGCGGTTCTACAGCTACCAAGAAGGCCACCCACCCCGAACTGCTGCTGGGCACGCAGTGCCCCCTTGTGGTAGCTCTAAATACTGGTTCAGTAGATGCAGAAAAGTGTCACGTTTGTGCCAAAGGCAGTTGGCGGGCACTATGACTAACATAACATGCAAAAGAAAAG
peak_calling/CTCF_narrow_peak_2573	TAAGACAAGAATGGCTGATCTGCGACTCCTCCCTTTTCTCTCTTATCCCTATTGATTTTCCTCTTTGCATCTGCCTCACCCACTTTTTCTTTTTCTTCCTTTTTTTTTTTTTTTTTTTTGGTGACTTGCAGGAGCGGCGGTCCAGCCAGCTCCGCCACCACCAGGGGGCGCGAGGGACTGTTCGGGGCGGGGATGCTGCAGCCCTGAGTGTCGGGAGAAAGGCACCAGCATCGCCCTCCTAGCCCCACCGGCCAAGCCCGGGAAAACACCCATTCCTCCGATCAGCCGGTGGTCCGATTTC
peak_calling/CTCF_narrow_peak_2574	ATTATTGTATTAAAAATGTTTTATTGGAGTTGGTTTACAATGTTCTGTCCATTTCTGCTGTACAGCAAAGTGATGCAGTTAGACACTGACTGACCTTTTGCAGGGAAGGGCATCTTTCTTCTGGGTCACGGGCTCTGCTGTTGCTCAGGGCGTGAGAGCTCCCCCTTCTGGTCCCCAGCTGTACTTACATGAGGTTTTTGTTGAGTCTTTTTTAACACATTGATTCATTGCTTTTTTTTAATATTTTTTTTAATTTTCCCACTGTACAGCAAGGGGGTCAGGTTATCCTTACATGTGTATA
peak_calling/CTCF_narrow_peak_2575	CTGGTTTGGCTTGAGATGCCCAGAGAAAGAAACACGGGATCCACCTTACAAGTGAGGAGCTGCCGGATAACCCGAGCCCATGGCCCTCACTGTTGGTTATTCTCACACTTTTTGCAAAAGGTTAAGTGAAATCCAGTCTAAGTCTTTCGACAACATTTACCTTAATGTGCGACTACTTCAAATTGTGGCCAAGTCCTGCCCTCTAGCGGACTAAAAATTGCAATGTCTCTTACCATTAAGTTGTTTTTTTTTTGTCTTTTTGTCTTTTTGTCTTTTGTTGTTGTTGCTATTTCTTGGGCCG
peak_calling/CTCF_narrow_peak_2576	CCAAGCGGTAGGGGCCACGGTATCAAATCAGCATTACTGACAAATGAATACATGTGCCTAAATCCACTTAAAAAGCTTTACTATGTTAGTTAGGTAAACTAAAAAACATAAGTTTTAGTTCAATTTGGAATGGAGACATAGAAAGATTAAAAACCTGTCCGTGAAGATAAAAACAAAAAAGCTCACAGTGCCCTCTTGTGGTGGCACCTGCTTCCACCCCCTCCAGGAGCACGGCTCTGCAGACACACACGCAGCGAGATTCCTTTGGCCCCAGTCGCTTTTGAGCCAGTGACCACTGGAG
peak_calling/CTCF_narrow_peak_2577	CGCGGACGGACCCCCGGGACCACTCGCGCTCTTCCAGCAGCGAGGGTCGCCCTTCCTTTGACGGACAGGCGTCCTGGGCCACGCCCACCGGGGGAGGGGCCAAGGAGGCTGCCGCTGGCAGGAGGGGCGGCGCCCTCTCGTGGCCTCCCCGGGAAGGACAGGCCATCCTGCTTAGGAGCCGGAGGGAGATGGGAGGGAGACCGCCTTGCCCGTGGGGCACCGAACGCCTCCGGCATTCCCGTGCCAGCCAAGCTTATTGCTGTGAAAGGGCAGTGCCCAGAAGAGGCGACCTGTCCTCTGC
peak_calling/CTCF_narrow_peak_2578	AATGCAGAACCGCTAAGCTGCCCTCACTGCCTCAATTTTGGAGCTGGAGGAGGTGGCTCTAAGGGGCAGGTGTGTGGAAAGACGTCTCTGGGCAGGACTGGGGACAGGGGTGCAGGGTGGACAGTGCCCCCGTGTGGCGTTCTCAGCCCTCACGAGCGTCACTTTCCTCTTAGCTGGAAGACAAGGAATTTGATGACTTAGAAGAGAAGTTCCACTGCGTGTCACTGTGTGTCACGGAGCTGAAGAGCAACGTGGCTGCTCACCTGGATGCCCTGGAGGTGAGCATCCTGCGTTTACAGCG
peak_calling/CTCF_narrow_peak_2579	CTGTTCTCACAGCATGAGTGAGAGCATTAAAGCAAAAATTGTGTGTGAGTCCTGGATCACAGCAGGAGCAGCACTGCTGCGTAGGAGGGAACGTGTGCGCCCCAACCACTAGGTGGCAGCAGGGCTCGACCCATTAGCTGGGACTGGCCCGGGAGGCGCCAGGGTCGAGGTGCCAGGCAGGTGGCGCAGGTGAGAGGAAGGGCCAGGCGAAGGACATCAGGGCGTGGTGGGGCCTGCGTCCGACCAGAGCTGTGCAGCCTCGTCCCGAAGGAACTCGCCGCGGCTTGGCTTCAGCCAGTGT
peak_calling/CTCF_narrow_peak_2580	CACCTGCCGGAGAGCCAGCGGGGTCAGCTGCTAGGCCCTTCCTTCCCTCTGCAGACAGGAACACCCAAGCCCAAAGCAGGGAGCGCCCCGGGGTGGTGGTGGGAGGAGGCTGGGCCAGGCCAGTTCTATTCGCAAGGCCTCGTCCTAAGCCAGTTCCTCCTGTGATCCCGCCACCGACCAGCAGGGGCGCTCCCGCCCCAGAATTGAGAAACTTGGATGGCAAAACCCCGGCTTCATTTCATCCCCCAGGGTCAAAGTAAGGAAAAACAGCACTCCAGGCCATGCAGGGCGTCTCCGTGGA
peak_calling/CTCF_narrow_peak_2581	AGCACTCCGGCAGAGGAGGACGTCCTGCCCCCGGGCCTCTGGCTCTAGCGTCCCCTCTGCTCCCTAAGCGGCTGGCCGCCCCCCTCCCCGCCTCCGCTTCTCCACTGAGAGGAGAGTCAGCACAGGACTGAGCCAAGGCCGAGAGCGCACTAGTAGTACCTCAGGACGCCGGCAGGTGGCGCCCCCAGCCGCTGGCGGGGCTGGAGGAGGCCCGGCGGTGATGGGGGCGCGGGGAGGGGGAGGAGGCGAGGGGGAAGGGCCCGGAGGAGCACACACACCCCTGAACCTCACATCTGCCCCC
peak_calling/CTCF_narrow_peak_2582	GACAAGAGGCGTGGAAGCCCTATGCGAGCTGTAAAGGATGGCGCCCGTGAGGTGGCCAAGGAGAGGCTGTCTCTGGAGGCCCAGCTCCCTGACTTCGCAGGCTCAGGGACCCCACCTCCCGCAACGTGCTCCTGGGCTGCCACCTTCTGGCAAGTGTCTGCAATGGCAGCCCGAGTCCTCCAGCCCTTCCTCTGCAGTCGGAGAGCCCAGGGCCCTTAAAGGCTCAGGTCCAAGCAGTCCCGGGGCGCCGTGCCAGGTTCCGGGGTCCCTCTGCGACTCCACCCCTTGCCCTTTTCGCCTC
peak_calling/CTCF_narrow_peak_2583	GCCGTGGGAGCCGGGCCGTGGGAGCCGCATGAGCAGCCCCCCGCCGCCGCCGCTGCCGCCGCCGCCCATGTCCCCCTCGTGGAGCGAGCGCTCTGTGTCCCCGCTGCGGCCCGAGCCCGAGGCGCGGCCCCCCAGCCGCCAGCTGCAGGCGCTCCTGGCGCGAAACATCATCAACGCGGCCCGGCGCAAGAGCGCCTCCCCGCGGCCGGCGGGCGCCGAACGCCTGCGGCCCCTCCCCCGCCCGGCGCGCCGCCGCCGCCGCCGCCGCCGCCGCGCATGCGCTCGCCGCTGCCCGCCCGGC
peak_calling/CTCF_narrow_peak_2584	AGGAAGCAGGAGTTAAGGGCTCTGAGATGCTATTCAAGAGAATGGCCGCCAGAGGGCGACAGAGCTCGAGAGCTGCTTGGTATGGGGGAATCCCAGGCCAGAGGTGGGGTTTGAGTTGGGGATGGTGGATCCCCCTGGGATATGCATGGAGAGGAGGCATGTCCTGCCTATAAATCCTTCACATTTGTGGGTCGCTTTCCAACAGCTCCAGTAGACAAACGTCCAAATGATTGGCAAGGCTGCTAAGGGTTCTGACTGACTTCAGATTCTGCAGAAGCTAACACCTGATCCCAAAATGTGT
peak_calling/CTCF_narrow_peak_2585	AGCCATTCAAACTCATATTTTGGCTGATAGGATTTGAATTTGACATGTGATAACAGCACTCCATCCCCTCACTCAGTTGAGGCAAATTAAGCCACAGTGTCAGAGGCACCTCGAAAACAAACACCAGGCTCCTCCTTGAGGCTCCATCAGTCCAACTCTAATCTCCTGAACCTGGAGGTGTGCACAGGTAGGTACAGGGCTCGGCTGTGCTCTGTCACCCTCTGGTGGACACGTGCTCTAACTGCAACTCTCAGCCCTTCCTCTGCCTCCAGCAGCAGAAGCCTGGTCTGCACTGGTGGAG
peak_calling/CTCF_narrow_peak_2586	GGAGGCATATTTGCTCATAGGGTCAGAAGCACCATGTACCAAAACGGAAAGCTCTGGGCACCTCTCCGGGTGCCAAACACCCATCTCCAACCTTGCCTCTGAGCCTGAAGACGAATCCAGGAGCTGCAGGGGGAGCAGCTCTGCTGCCATCTGGTGGCCAAATGCTCAAACAGCAACGCTCAGTCCTTCCTCTGCCCCCCACAGTAGAACCCTGGTCTGCAGAGCCCTGGGCAACTTGCCAGCCTGATTTCCCAAGTCCTCTCCCTCATAGCACACTGAGCTGCAGAATGGGCAGGGGTGT
peak_calling/CTCF_narrow_peak_2587	CGGGGCAGGATCCTGGCGCCCCGCGACCCCGCCACCCAGCTCACCGGCCCTTGCTCCGAGATCCCGGCCCGCGTCCGCCGGCGCCACCCCCCGGGCCGAGTGGGGACGGCTCCCTCTTGGCCAGGCTGTTCCAACACCCATTGTACCAGGTCCCCATTCCGCCCCTAACGGAGGACGATGTCCTCTTCAACGTGAACAGCGACATCAGGTTCAACCCCAAGGCGGCAGCAGCGGAGAACCCGGACTGGTGAGTGGGGCGGCAGGCTGCTGAGGTGGGTGTTGGCAGGCGGGTCCCCTAAGG
peak_calling/CTCF_narrow_peak_2588	CCGTCAGCACACTTTCTTTCCTTTCTTCCTGCCTGTGGCCGTTCCAGGACTAGGGCAGGAAAATAAAAGATGAGCCTGGAGCGTCCTGCATTGCTAGAAAGTAAGGAAGTGCTCCAGAAAGGATGGGGGCATGTAGAAAAAACTCAGGAGCAACCTGACAGAGCTCCTACTGGCCAAAGCTGGAATAACATGAGCAGCAAAATTAATAATATCATTTGGGGGTTATGACAACAGAATAATATAATAGCGATAAAAAGAATAAATAAGTGAGGTAGGGAGTTCCCATCGTGGCCCAACGGCA
peak_calling/CTCF_narrow_peak_2589	CCTGAAGGACTAAACCACTTCTTCTCCGAGGCTTTCCTGCCGTTTTCCTCTAAAAGGGCTGCTTTCCGCTCCGACCGGCTCCAGGGATGCCTCGGGGAGGAGCCCGACCTCCCCGCCCCAGGACGTCAAACCCGCCTCGCTCCTGCCACCAGGTGGTCAGAGGCGGGCATAACACCAAGCAGGACGGGACCGCAGAGGGACGAGAAGCGCGTGGGCCGCCGCCTTCCCGCGCAAGGTGCGGGGCCTTCAGCTCATGTGAGTGCGGCCGGCCGGCGGTGCCCAGGAGTCCTCCAAGCCCGCA
peak_calling/CTCF_narrow_peak_2590	GGAGACGCTTGGCGGTGGCGGCGCAGCCCCGGGCCGCGCGGACGCTCAGCGCCCCCGGCCGGCTCCCCGGGCCGGCGCGAGGACCGGTGCGCGGGATGCGCGCCGGGCCCACCAGGCGGCGCTGCTTCCCTCCCGGCCGCGGCCGGCTCTGTAACCCGATGCTGTTTAATTAACGTGCAAATTGAGTAGATTAAATGACTCTAAATAATTAGCCACAGATCCTATAAACAGGATAACATATTTAATTAAGCAGCGATATAGATTTTGGAAACTGTTAATGTATTTTTAGAATGGCTGCTTA
peak_calling/CTCF_narrow_peak_2591	AAGAAGCAAATGCTGAGCGCGAGGCCTTCGGAGCGGCGGGGGCGCCCCCTGCCGGCGGCGCGCGGAACCGCCCCGGCCTGCTGCCGAGTCATCATCCCGTTTCACAGGTGAGGACACTGAGCCCCGCCCGACACCCAGGTGTGGAGCCGACCTAGGAAGGGGCCCCGCAGGAGGGGTCGCAGGGCCATGGAGGGCCTGTCGCTTCCCCTCTGCGTTGCTGTCCGGTCACTTGTCCATCAGCAGGACCAGGCTCAGTTTGCAGGGCTGGACAGGGTCACCAGGGGGCAGTGTGGGCGGCACA
peak_calling/CTCF_narrow_peak_2592	TGGCCAGAGCCCAGGACGCTGGCCTGAGTCACAGACTGACTAAGTCGGCGGGGGCGGCCGGACGTCCCGGCTCCGGCCCAGCTCCACTTGGTGGCGGAGCACACGGAGGCCACTGGGGGCAGCCTGCAGGGGGCCACAAGGCGGGCGTGCCTGCAGGACCGGGCCGGGCTCCGCTTGGCTCCAGAGCGCCCCGCCAAGGCTCTGGGCCTGGAGTTCCGACCGCGGTCCATTGTCCCCGCCCCCAGCCGGAGCAGCAGGGCCTCAGTTTCCCGCCGGAGGCCGGCGAGCGCAGGCAGCGGGG
peak_calling/CTCF_narrow_peak_2593	ATGCTAAGGCCAAGGCTGGGAAGGGACACGGAGGTGGCCGCCACCTCCAACGGGCAGTGCGGGCCGTTCCATCCAGCCCTGCCTGCAGGGGGCAGCCCTGAGCAGCAGCCCTGCCTGCCTGAGCCTGCTTGCCGTGGAGTTTTGGCTCAGTTGCACATCCCTGTGGAGGGTCCCGGCCCAAGGCAAGAGCTTGAAGACCCCTGATTCAGGCAAGCCTGTCCCTCTGAACCTCCGCCTCCCCGTCCGGGCAGGGGGTGTGTGTTGCAGGGAGCACGCTGGGCTGGCCCAGTCACTCCAGCCT
peak_calling/CTCF_narrow_peak_2594	AGATTCCGGGGCTGCCCCGGCTCACTGGGGGCTCCCCATGGGTCCTCTGAGAGTGTAGGTCTGGCCCTGCCCGGAATCTTCTGTCCGCCAAGGACCTGGCGCCCCCTGCCGGCCATCTGCCATCCCTGCGCCTCCTGGAGATGGTCCTGCCGCGCTGACGACGCCCCTCCTGGGCCCTGGCCCGCCCCGCCTTCTCCCCCTCCCCCCTTAACGGGATCACACCTGCCGCCCCTCCACGCAGGTACCCACAGGCGCCTCCTCCTGGTATGATGTTGACTCGACTCCTGGCTCACGGCCACTC
peak_calling/CTCF_narrow_peak_2595	CGCAGACCCGGTGCTGGACTCTGTCCTTAGGCCGGTTATGCCGTCACACCGGGGGCCGTGCTCAGCATCACTTTCTCCGTGGCTCCCGGCCCCCGGGGAAGGGGGAAGGGCAGGCCCCCGGAGGAGGCGGCAGAACCAGACTAAAACCAGACTAAACAAGAAGGCCTCTGGGTCCCCCGGCCCCGCGCAGGGGCTGAGCCGGCGCCGTGGTGCTGCCCTCTGCTGTCGGCCCGAGGCACTGCGGGCGAGGGGCCCCAGGGAAGGGGGTTAGGCGGGGGCAGTTTGTTTGCAAACAAGAAAC
peak_calling/CTCF_narrow_peak_2596	CAGCAGCCACCCTCAGTGCTGCCACCTGCTGGACCCCAAGAAGACTTCCCGGGCCGGGAGGGAAGACCGCTCCTTGCAGACCTTAGCCTGGCCTCCTGAGGACGCGCCCCTCCCCTTCCCAGGAGGCCCCGCGGCTCGGGCGGTGAGCCCTCCCTCCCCTCTCCTCCCCTCCCCCCCTCCCCTCCCCTCTCCTCCCCTCCCCTCCCCTCCCGCCCGGCCGGCCGCGCGCTGCGGGCCCGTGGCTGCAGTACCAGCGTCCGCCAGCGGGGGCGCAGCTTTGCCAGCAGGTCCCGCCAGCCCC
peak_calling/CTCF_narrow_peak_2597	TTGGCTGAGTTCTCTGCGGGTCCCTGACGGAATGCAATTGGAATGAGGCGGACCGCTTTTTGTTTGCTCAGCAAACCCGCCCCCGCGCCTCCCGGTCACCACACTGTGCTTCGCGGACCGCCAGCCCTGCAGGGGGCGCTGCAGCCCACCTTCCCGGCCCGCCCTCTTGGCGCCTGACCCCCCCTTCGGCCCAGGCCTGGGCGCAGACCCTCGCTAGAGCCCGCAGCTGCTTTGGGAGGGGGGCTTCCAGTCGTCTAGGGAATGATGCAAGGCGGAGGAAAGCTTGGAGCTGGTTGATCCC
peak_calling/CTCF_narrow_peak_2598	GTGAAGCTGCACATGCGCTTGTCCCAAGACGCAAAGAAGCTGAAGGCGATCCCAGGCCATCAGGGACAGTGGGTGTGAGGCGCAGCTCCTGGTCCTGCCACCAGGGGGCGCTGTTGCGCTTCCACCTCCCGCCTGGACTGCACAGGGCACAGAACCCTAGACCACATGGGTCCAGTTTAATGAAGTGAACACAGTTCAAAGCCGCTGCGGCCAGATGTGACCCGGTGCTGGCCCCGCTGCTCATCTCGTCTCGCACTTTTCCCATGGAGCCTCCTCCAGTCAGTAGAGAGCAGGGCGCCCT
peak_calling/CTCF_narrow_peak_2599	GGGCCGTCAGATGGTCGTTCCAGAAACCTAAGTTTCAGAGAGTTTCTGCAGCTGAGCACAAAAGCTAGCTTGACCCTAACTGACAACATCCGAAAAGAATCCCGAGGTTCCCCTGGGGGTGCCTGGGGGGCGCCGGGGCGGTGGGGAGGCAGCTGCGTGGACAGAGCGCCCTCTGCTGGCTCCGGGCTTCTCTCTCCTGCACAGAGCATCTCCAGCGGCTCCCACCTACCCACGCAAGCGGCAACCCCTCCCCCAGGAGCAACACTTCTCTCGGGGTCTTCGGACACCTGCCCACCTGGCA
peak_calling/CTCF_narrow_peak_2600	ACCTGCCATCAGCATCCAAAACCCACCACAGCACCAGGCAGCTCTGGGACCTATCACTGTCCCAGAGGGAACAGCTCAGAGAAGCCGGACCTGTGCCACGCTCTGCTCTGCCCTCCAGTGGAACCAGCACACATTCTCCTCAAACCGAGTATTAAAGTGCTTCTTTCCCTTCTCACATTGGCCACTAGGCGGCTCCAAAGCTGATTTTCTCATTGGTGGCGGGGTGGTTGGGGGCCTAAACATGAAAAACCTACAAGCTAATTTCCTAACTTATTCAGCCGTCCCTTTTCTGCTTTTAATT
peak_calling/CTCF_narrow_peak_2601	TTTCCAGAGGAGACAGGAGGCTCCGCTCGCTGGGCAGGGAGTCCTGGAGGCCAGGAGGCGGGTGGGGGAACACCTCCCAGAGCAGGAGGCAGGCAGGACAGCTGCACCTGCGCTCTGGAGCGGCCACAAGGGGGCGCTGCGCTCCAAGGCGCTGTCCCCAACCTTGGACCCGCCGGCGCTGGGCCACCAGAAGGGCCCCAGGTGAGGGAAGAGGCAGACGAGAGCCGCTCCAAAACCTCGCAGGGCCAACTGCCACAGGGTGTCAGAGCGGGGTCTAGAGGCTCATGTTTCAAACTTGAAA
peak_calling/CTCF_narrow_peak_2602	CGGCCTTGCACATGCCGGAGCCGTTGTCGACCACGAGCGCAGCAATATCGTCATCCATGGCGAACTGCAGGGGCAGCAGGACCGTGAGCCGGAGGCCGGGTGCGGCCGCCTCCGCCCTACTCACTTCCGGCGCGACGCGCGTTCGAGCCGCCAGGGGGCGCCGGCACGCGCCCAGATTGGGGACAAAGGAAGCCGGCCGGCCGCGTTATTACCATAAAAGGCAAACGCTGGTCGGAGGCGGCCCCGAGGCGCGCGGCAGGAAGCCAGGCCTCCGCCCCCTCCCCACTGGGCGCCAGCCCCG
peak_calling/CTCF_narrow_peak_2603	GTGCGTCGCGCCGCCGGGTTTTATGGGGCGCAGTCGCGGCGGCTCGAGCCATAAAAGGCAACTTTCGAAACGGCGAGCGCTGATTGGCCCCGCGCCGCTCACTCACCGGCCTCGCCGCACAGTGCAGCATTTTTTTACCCCCTCTCCCCTCCTTTTGCAAAAAAAAAAAAAAAGAAAAAAAAAAAAAAAGAAAGAGGGAGGGAGATGGACTGGCTAGGAGAGAGCGAGAGCGAGATTGAGGAAGAGGAGGGAGAGAGTTTTGGCGTCGGCCGCCCTTGGGTGCTGGGCCCCAACAGTGGGC
peak_calling/CTCF_narrow_peak_2604	GTCCCGGCGGCTTCGGTCGGTCGCCGCGGCTTCCAGTCAGCAGGAGCTGCCGCGACAGCCCGGGCGCCGCCGCCGAGCCCACCGCAGCGCTCCTTCCGGCCCGGCCGCGGCGTCACCTCGCGCCTGCGCACAGCGCCCCCTCCCGACTAAGGGCAGGAACCATAGAGGCTCGCGGGGCGCTAGGGAGGAGGGGTCTGCGGGTGAGACCATAGAGAGGGACGCCCGTCCGCTGCTCCAGCCCGGCTCTCCGCCTGCTAAGTCTTGACTCCCCCACTAGGCGGGAGGACGAAAGAAACCGAGA
peak_calling/CTCF_narrow_peak_2605	ATCAAAATGTCGTCTGTCCCCTCATTAGATTGTTAGCCCACAGGGCGCTCATGACGGGGGTAGCCCCAGGTCCTGACACAGAGCGACCCCAGCGGGCAGTTTCAGAATCAATCAACAGGAGTTGGTGATGCAGTTCCGCGTGCTGCCCCCAGAGGGCAGAGCTGACCCACGGTTTCCCCAGGGACCACGGGGACCACGGGGACCACGGGGACCCCACCCCCGCCCCGCCCGAGGGCCCACCTCTCCTCGGAGAAGCCTAAACCAGCCTGGGGTGAAGGGTGAGGGTGCTCTCCGCTCTGCA
peak_calling/CTCF_narrow_peak_2606	CCCCGGCGGTGCGACTGCGGCGCGACCGAGAGCACTGGGAACCCGCCGCCGCTGAGCCGAACGGCGGCGGAAGACCGAGCGCGGCGACGGCGGCCCGCAGGGGCCAAGCGAAGGCGGCGGCGAGGGCCCGCCCTCGGCAGGGCGCCACCTGGCGGCGCGGCCCGCGGGCGCGGAAGGGGCCGCCCTGCGCCTGGGTTCCGCGCCGCCCCGCCGAGCTGGGGTGCCACACCCACCAGTGAGGGCCCCGGGGTCTTATCGATCCCGACTCCCGCAAGAGCCGCCCGAAGCTCCCCTGGCTTCC
peak_calling/CTCF_narrow_peak_2607	TTGGATAACATTGGTAGTTTCACCCTTGTTTGCAGAGCAGGCCTCTACAGAAATTGACTCCAGGGTTCCTTGCAAAACCACCCATCGGATGAGGGCTGGACTGGGGCTCCTTGTGGGTTTTTCTCAATGTGCTTCGCCCCCTAGTGGCTGTAGAATTTCTAAGGAACCTGCACTCTGCAGGGCAAACGCGGTGCCCTCCCCTGCCAGCCTCATCTGGGTTAACCTTTGAAGCGTGGGATCTTGTGCCCATGATGGGGTGGGAGAGTGGGGTATCTTCCAGTTCTGAAATAATTTTTTTTTA
peak_calling/CTCF_narrow_peak_2608	GCAGTGGATGGGATGCGAGGGCCCCGACTGTGTGTATTTAGTCACTTTAGGAATTCAGGGTAATTTCAAGGAGCTGCCTAATTTGAGAGGCATGAATGGGTGGGGTGTGAAGCAAGCCCTGTGGTTGGCCTGTGAGATCCATTTTTGCCACTAGAGGGAGCCACGTGTTCACTTAGAGTGTGTCGCTTCAGGGAAGTTTTTGTGTTTTTTTGTGTTTTTTTTTTCCCAGTTACATTGTTTATCCAAATTCTTAAGCAAAAAAAGAACGTAAAAATGCTGGCGTCAGTCCACTTCATTGTGG
peak_calling/CTCF_narrow_peak_2609	GGGGGGGGGGGCACTCCTCTTCCTTAGGCAACCGCCCTCCTGAAGGGCAGTCCAGGAACCAGGCGGTTCTAAACGCAGGAGCCCAGGCAGCTGGTGCCGCTCCCTCGAGGAGGGCGCCACCTGCTGGGCGCGGGTCCCGCCCGCCGGGCCCCCGCTGCGCTCGTCCCGCCCTCTCCTCATTCCTGACTCGGGCGTAGACCTGGCCCGGAGCACGCACTGGCCACGGGCGTGAATCAGCTGCGAATTAATCTGCAGACGGTTCCGGACATCCATTTAACCCCCCCTTTGCTGAAGTTACCCG
peak_calling/CTCF_narrow_peak_2610	GCACACAGCCCAGCCGCCCGGCGGGGGACAATGACGTGCCTCCATCCGGGCACCGCCGCCGCCGCCTCCGGGTCAGCGCCGCGCCCGCAGATCCCCGCCGGGCCGCCAGGGGGCGCGCCAAGGCCGCGCCCGCACGCGCCGCCGCCCAGGGGCCGTCGCACAAGAGGCGCGGCGCGCAGCTAACGGGCCGGGCGGGCGCGGGAGGGGCCGTCGCCAAAGCGCCGCGGGCGCAGGCTGGCGCGCGCGTCACTGGAGCGCCGGCCGGCCGCGGAAGGAGCGCGCTGATTGGCGGAGCCGAGCC
peak_calling/CTCF_narrow_peak_2611	TAATAATAATAATAATAACAGCAGCAGTAGTTACGGGGTTGCTGTGAGAGGTATTTAAAATATCATATTTTGTACGTTGGATGAGGAGCAGTGCCCACCTAGCTGCCAATGATTTTCACCTCGATTTAACAGTCATGCTTCATTGTGTCCACTAGGGGTCGCTATTGCCTGCAGGGCTGGGCCCTGGCTGGGCAAATCCCCCTCCCTCCACCCGCTCCAGTCCCTCTCTCTCTCTCTCTCTCTCTTTTTTTTTTTTTTTTTAGGGCTGCACCCACAGCATTTGGAGGTTCCCAGGCTAGGG
peak_calling/CTCF_narrow_peak_2612	GATAGGATGTGTAGGTCAACCTAAGGAGGAAAGTCTAAAACGCCTCTTGCAGGTAGAAAAGGCAGAAGATAAAACAGGCCTATTTTTACATGTTTTAAAGTACTTAGAAAAAAATCAGAATGGATTCTGGATGCTTTTTATTATCTTCTTTATACTTCTCTTTTTTTAAATATTTAAAATAATTGTCGGCATCACCTGCTTCCCACGCACTCCTGGGTCTGCAGGGGGCGCACCGGGCGGCCGCCCTCCCTCCGCCAGGGCGATGGGCGGGGCCTCCGTGGTCTGTGTGGAACTGCTGATT
peak_calling/CTCF_narrow_peak_2613	GCGTCCTCTTTCCCTCATTCCACAAAGACTGGGCTTCAACTTGTTCTGGCTGTTGTGGGAAGTCACTGGCCCCAGCTGGCGCGCTTGCGCAGATGGCCGTCCAGGAGAGGGCAGTGTAACGCTGTCTGACCAGCCGGCCGCCAGGGGACTGCCCGGGTCCTCCCCTTCCTGGTCTAGCCTCCAGCCCAGCCACACCCGGAGGGTGAAGCCAGGGCCTCTCTAGTGCTGCTGGACTCAGAGACTCAAGGCAGAAGGGGGGCACTGGGAATACTTCAGACCTGCACCTGCTGTCTCCAGGGCT
peak_calling/CTCF_narrow_peak_2614	CTTGTGTGTCCGGGACGGTGACAAAAGGAGGGAAGCCGAGGGCCGTTTGCGACCGGGGAGGTCGAGCGTGGGGTTGGCGCTCCGGACCCCGGAGGCGCCCTCGGTCGGTCGCGCACCCCTCGGCCTCCACGCAGGCACCTGGCGGGTCCGCCCCGGCGCGGAGAGCGAAGGTAGCGGCGACGACAGCGCCCCCTCTGGCCCGGCGTTGCCGCCTCAGGCGCGGCGGGCGGGCGGGCGGGCAGGCCGGGCGGCGGGGCCGTTTGCCCGGCGCGGCGCCCGCTCGGGCCCTCCCCACCTGGGC
peak_calling/CTCF_narrow_peak_2615	CTGATGGCTGCCAGACAGAGCCAGGCAACCAGGAGAGCCGCTGGGCAGCCCCCTGGCTGCGCCTTCGGGCTCAGCGATGGGCTTGGGGAGGGGTTGCTGGCACCCCAAGGGGGTGCCCAGGACGTTGCCTTTGGATCCATGGTGCCTGTGGTGCTTTGGCCCCGTTTGCCTCACCTGAGCGACGGGGGAAAGCGTCCTGCCGTGGCTTCGGGGGTTCAGAGCCTGCCCGGTCGGGTGGCCCCGGGGCTGGCGAGTTGGGCAGGCTGTCCGGGGTGGGAGCGCCCTTCGATGCTTCGGAGGC
peak_calling/CTCF_narrow_peak_2616	CCCGTCGTGGATGTCCTGCTGCTGCGAGGGGGAGGAGGAAGACCCTCCTGCTGGCAAGGGCCCCGGGGCCAGGGCCGAGCAGGCATCCCCGGTGGGAAGCAGAGGAAGGGCCGAGACGTGCTGTTCGAGCGCGTGTCCACCAGGCGGCGCCAGAGCCCCCGCAGGGCCCCTCTGCCCCTCGCTCCCGGGCCACCTCTCTGGGTTCAGGTCATGGTGGCAGTGGTCTGGGCGAAGGCCAAGGAGGTTCCCAGGGACTCGCCTTTGGGTCCGTGGTGCCTCGGAGCCTGTGGGCCCGGGTGGC
peak_calling/CTCF_narrow_peak_2617	GCGTCCCCCCACCCATCTCCGAGCCGGTGCCTGAGCCAGAGGACGCCCCGGGCAGCTGCGTGCGCAGGGGGCTCTGCTCGTGCTCTGGCGCCGTCTGGCGGACACAGGCTCCAACTGCAACGCGCCTGGCCCTTGGCCTGCCTCTCCCAGCCGCACCCCGGGGTCTGCGCTGGCCCGAGGCAGCAGCGGTCGGGGAGAGGTCCTTCCTCCTCTCCACCTGCGTGCACCGAGGAGATGCACGACAGGGGTTGGCAGGACTGTCTCCACGGCACCCTCCAACTCCCTGAAGGCCAAGAGCCTG
peak_calling/CTCF_narrow_peak_2618	AAAGAAAGGACCAACCGGGATCCAGATGGGTGGACAGAGGCTCCGTTTCCAGGGAAGGGCTGGAAAGCAGGAAAGGGTATGGGCGCGAGGGATGAAAAAGGTCGGGGAGGTATTGGGAGAGAAAGGCTATCAGCAGGGGCACGGGCGGCCCCTGCTCACCCCTGCTTGGCAGAGGGCATTCAAGATTACAAGCTCAGCTTTCCAGAAGCCCGCCATTCCAGGAGAGAAAATCCACGCCAGCCTGCTTCGAGCAGGCTGCACGCCCAGATGCAAGCCAGGCGTTCCTGGGTCCCGAACTACG
peak_calling/CTCF_narrow_peak_2619	GGCACACGCTTTATTATCTTCGCCAGATGGATCGCAGCTTCGCGAGGAGCCCTGCTGGCCCGAATGACTTCGCTGGCAGCCCAGTCGGAAGTTATTTTTTTCTCCGCTCGCCACTAGGCTGCACTAGATCAAGGATACTGTGGCAAATATGCATCATTTCATTAAAAAAAAAAAAAAGGTAGAATCATCACGTGACAAGAGCGGGTAAGAGAAAACAAAAGCCAAAACGATCGAGTTTTTCATTGAAATCCCTTTTAAATCGCTTTCCGTCAAAGGCCAAAGGAGCTGAACGGTATCAAAT
peak_calling/CTCF_narrow_peak_2620	AGCTCCCTCCTGTATTTCCTCTGGTCGCCTCTTGGTGGTGCTGTGTGCTCAGTGTTCAGCCCCAGAGGGCGAGAAGCCTGACGGAGAAGCGCTTGTGGTCACAGGCAGGGCTTTAAGTGGCACTTCGGGATATAAAACATTGATGGGTTTTAATTAGCTCTGGCTGCTAAAATATGGAAATAGGAGTCTAAAATAACATTGTCTATTCTGGTTAATGTCTTACTGTATCTGATTCAGTTTTTAGGTGCACTTTGCTAAAAATGCACCTTTTACTGATTCTTAAAACAGCGAGGCTCCCAGT
peak_calling/CTCF_narrow_peak_2621	ACCTGCGCCGGAAGTCTTGTTTCTTCTAAGACCGCCTCCGTCCAGGAAGACTCGCGTGAGAGCTGCGGCCGTCAGCCAATCAGGAACCGCAACTGGGGAGCGCTGAGTGAGCTCGGCGAGCTAGAGCGCCACCAATGCGGTCTCCTCCAAGCCCTGCATCGGGCCCCTCCTTCTGCCTGGAGGACTTTCTCTGCCTAGCGAGGTGTTGCGCTGAGGGCGCCTCCTGTACAAGTAGGGGAGGGATTCGTAGGGCGGCACAATCCAGCCTCCAGGGTCCCAGAGAAGGGGCGGGGACACCGGC
peak_calling/CTCF_narrow_peak_2622	GAGTCACCCCCCGCTACACACACACATACACACAACGCTCCGGGTCCCCCACGTCCACTTGTTCTCTCTAGGAAAATGGGAGGTCTGCGTCTCTCTGTGGTTTGCTGACTGGGCTCCGGCCCCAGCGCGGATGCCATGCTCCGCGCCTGCTGCCCCCGCCCGCAGCGCCCCCTGCTGGCCGGGCGTGGCGGGGCGCCGCGCACCTGGTCCTCACGGCGCATGCTCGAGCGCGGCAGGCGGGGGAGCAGAAGGCGCGGTGTCTGGGGTAGAGGGTCGCTGCTGCGCTTCCACGAAGTGGAGT
peak_calling/CTCF_narrow_peak_2623	CCATCTGCCACAGGAGCAGCTGTAAAAAGAAAAAAAAAAAAGTGAGATTATGTCATTCCTTTGTTCAGACTCCCTGGTGACTCACTATTTCACTCAGAGCATGTTTTTTTTTTTTTTTTTTTTTTTTTTTTTTTTTTTTTTTTTTGCAAGCAAAGTCTATTACAGGAAAGCAAACAGCTCCCCAGACAGCTGGGAGGGGGAAGAAGAGTCCCCAGAGCATATATGCTTAACAAGAGCAGTATCACCTCCAAGGGGATAAAATTTCTTTCCTGGAGAGGCAGGGAGTGATGAGAATCTTGGC
peak_calling/CTCF_narrow_peak_2624	CCGGTGCCCTCCCTGTACCTGGGGGGGCGTCTGGAAGATGGGGCGCGGCCATGGGAGCACGCCCTCTGCTGGACAAAGATGTGGATGGTCCGGCTCCCGACTCTCAGAGCCCCTCGGCCCCGGAAACCGGCCCCCCCTGCCGGCCTCGCCGCCTCACTGCACCCAGAGCCCCGCAGCCGCAGCCTCGCCCCGGCCGGACGCGGGGGGCGCACCCGGGGAGCGCCGGGCGCACGCGGTACGCGCGTGGGTGCATCCCCGGGCCGCCGGTGGGGGGCGTCGCTGAGCGCTGCGCCCCGCCTCG
peak_calling/CTCF_narrow_peak_2625	AAAGTGCAGTTTTCCTGAAACTCTTAGAAGCTCAGTCCACAAATCCAGCTGTGGGAAGTGAGGCTCTGGAAGTGGCTAAGAAGCCATCAGGAGCACGGCTGCTCCCGGGTCCTCCCAGCCTTGGCCTCCTTTCTGAGAACGGCCCTCTGTGCAGGGCGCCCGCCCGGGGAGCAAGGCCCGCCTCTGCCCTCTAGTGTCCACCAGGCGGCACAGCTCTGCGGGCCTGGAGGGCCCAGGAGCTGCTCTACACCCATGGGCGCGCCCTGACCCCAGGGCCCAGAGCAGGACTGAAGAGTCAGGC
peak_calling/CTCF_narrow_peak_2626	GATTGGCAGGGGAGGGAGGCGGCCTGGGGCCGCATCCTCGGAGACCTCCTCCTTCCATTAGGAGGACCCAGACCCCTCCTCCTCAGCTGGGAGGGACAGGAGTTATGGTTTGGGGTCCTGTACCAACCCCAGCCCAACAGCAGGGGGCAACTGAGATGCAGAAATGGCAAGGCTGCAGCAGCTCAACAAAGGGAACTGGTCCAGGCCTGCCCCTGCAGGTGTCCTTGAAGGAGGGCAGGCTGGCAGCAAAGAAGGAAACCAGAGATGGTGAGAAAGACTGTGAGGGGGATGGACCGCATCC
peak_calling/CTCF_narrow_peak_2627	CACCACAGGGGCTGTGATGACCTTTGCCAGCGTCTTTGCCGTCCTTTTTAATGGCTGCACGGGCATCATGGCCGGGGCCAACATGTCAGGTGAGAGCCCTTGGGGGAAGAGGACTGCCACCTTGTGGCCATACGGGGTGCTGAGGGTTTGGGTGCAGGGGATGGTGGAGGGCTGACCCTTCTCCCTCTGCTCCCTCCCCTCCAGGGGAGCTGAAGGACCCCAGCCGGGCGATCCCCCTGGGCACCATCACTGCTGTTGCCTATACTTTCTTCATCTACATCCTGCTTTTCTTCCTCTCCAG
peak_calling/CTCF_narrow_peak_2628	CGCGCGGTCGCGGCTCTCCAAGCTGGGCCGCCCCAGCCCCAGCCTGCCCGCCCGCTCCTCGGGAACCAGCCCCTCAGGCGCGGGACCCCGCGCTGGGTCTACTCTTCGCTTTCGCGTGGCGGCCGCCAGGTGGCGCCGAAGGCAGCCGCTCCAGCCTCGGAAACAGGGATGGTCCATCAAGGCCTTGAGGGTGATGGGGGCTTGCCCCCCTGTCTCTCCAAAACGGGCTGTGCCACGCAGGCACCTCATCAGACTTCTCTGGTCGTGAGGTCCTAGGCCCAGACCACAGACATAAGGGAGG
peak_calling/CTCF_narrow_peak_2629	TCGTCATTCTCTCTGCCCGGTCAACACAGTGATAGCTCCCAGTAGGTGCTCAGTAAACGCCTGTGGAATGAAATGATAGCTAGAAAACAGAAGGGACCAACCAGGTTGTCCAAAACCTTGGCTTGTGGGAAATCTCCAGTAGGGGGCACTGTGGACACAGCCTACTGTAAGCCTCCAGGAGGGTGGCTCAGCTCCGAGTCGCTAAGAGATGAAACTGCTTTTGTGTGTGGAGGGGGTCCTGGCCTCTACAGGATAAATACCTTCGGGCTGGAACAGCAGTTTTGTGGAGCTGCACAGGAGC
peak_calling/CTCF_narrow_peak_2630	ATACCACCCAGACACCCCCTAACTCGTACACACATGTGCAGAAATGCAGACACACAAAGACGCCCATGGACACACTCACACGGACGAAAACCACCTTGCGCTGCCTCGCCCGCGTCCGCACGCGTCCTGGCGCCCCCGCGTGGTACTTTTCGAGATCGCAGTCTCCGCCGCTCCGGAGCTCAGCTCCCGCGGGGCGGCGCCCAGGCTCCCTCCACCTCTTCACCCTCCGCGCGGTGCCCACCCAGGAATGGGGAAGGCGAGAGCGCTGGCCGCCAGAGAGCCGAGGGCGGGGAGTTAGACG
peak_calling/CTCF_narrow_peak_2631	CCTCCATCTTTCCCTCTGCCACATTTTCCTTGTCGGTTGTGGGGTCTAGTATCCCTGGTTCTGCCATCTCCATCCCTCGGCCCAGGCATTCTGCTTCTTAGCAGTGGGCTGTCTGTCTCCTTGGATGGTCCCCCCTCTGCTCCCCTCCCCCTAGTGGCACCGAGTGGAGATGCCACCTGGTGGCAGTTCCAGGCACCGCTCCCGGAGCAGCTGACCCCGTGAGGCTGAACAGTAAACAAGCTGTCAGAACTGCTCAACAACAGCCCACGCACTCTCTAGTCGGAGACTGCTTCTCCCATCC
peak_calling/CTCF_narrow_peak_2632	GCCTTGCGTCCGATCCCCCTACTCTCACACTCGCCGCCAGGGACACCGGAGGGGCGATTCCATCCGGTTTTGGGGACTAGGGCCGCTAAGGAGCCCCAGTTGTGGCTCCTCAGCAACCTGTGAACGTGGAATCGGCTCGGCTCGGATGGGTCGGCGTTGGGGTGGGAGAAGGAGCAGGGAGGGTCAAGGAACCCGCGGTGCCGGGACCCACATGCGGCCTCCTCCTCCGCCGGCAGGTGGCGCCCTGGCCACCCCAGGAAGGTTATAGCAGCGTCTCATCCCGCGGTTGAATTCCCCCAGA
peak_calling/CTCF_narrow_peak_2633	TCAGTGTCTGTGCAGATGCAGTCAAGGTGCTTCTTCCTGGAGGCACTTGACTGCCACCTACTGGAAAACGATCATAATAGATACACAACTCTCTGGTGACTGTGCAGTGATGGCGCCCCCTAGGGTTGTGCGTGCACGGTGTCCTGAATCCAGACGTCTCCTGAGGGCTCTCATGTCTCCTGCCCCCTTTACCTGCTCATATCTTACCCTCCAAGGATGCTGAGCTGTGTGAGGCTCCAAACACATGGTGGTTAAGGAGGGCTTGGGAGACAGAATCCCGGTGCTACCACACACCCGCTGT
peak_calling/CTCF_narrow_peak_2634	ATTTCGTCGGGACAGGAATCGCCACGGGTGGCAATGCCGTTTCCCGCCAGGGGCCAGGCTCTGGGACGGGGCGTGGCCAGGCGCGGGGCGCGCGGGTGGGCACGTGCGCAGGGGCCCGAGGACGCGAGTGTCGGGGCTCCGCTGCCCTCTACCGGGCGCAGCGGTCCGAGCTGCAGCGCGGCCGCCGGCCGACGGCGCGCGCGGGCTCGGGCGCCCCACACCGAGGCCGCCTTCAGCGTCCCTGGGTCGGGAGTGCCCTTCCTGGCGCCGTGTCACTGCTTCTGGGACCAAGGCTCCCGGC
peak_calling/CTCF_narrow_peak_2635	GCCCGAAAACCGCCCCAGGTGAGCCGGGCCCGGGGCCTCCCGCGGGGGCCCGGGGCGCCCCTCCCGCCGCCCTCCAGCGCCCCCTCGGGGCCGGGCCGGCAGCCGCCGCCCGCGCGGGCCGGGGGGCTCGGAGGGGCGGGGGTCGCGGGCCTGGCGGCGGGCGCCGGCGGGAGCGGGCAGGGGCCGCGCGCGGGAGGCCCGGCGGCGGCCGCCGCGCCCTCGGGCTCCGACTCCGGCTCCGGCTCGGGCTCGCCATGGCTGCGGCGGCGCCGTGAGGAGGAGTCCGCGTCCTCCGTGGCGG
peak_calling/CTCF_narrow_peak_2636	TCCCCATGACCTCGCTCCGCTCCCGCCCAGCCCTTCTAACCATCGAGCCCTTCCTCGCCTCCGCCCAGCCCCACCGGCAGGGGGCGCACCTCGTCCTGGGCGCTGGGGAAGCGCTCGCGCACGCGCCGGAAGAGCTGGCGGAAGGTGGCGCGGACCACAGCGGGGCAGGAGCGAACCGAGCGACTCAGCGCGCTCAGCAGCGCCCCCAGGTGGGCGCGCAACGTCTGCGCGCTCTGCTCCAGCACCTCAGCCTCCGTCTGCGGGCGGTGCAGCCCGGAGCACCTGAATGAGTCCAAGAACC
peak_calling/CTCF_narrow_peak_2637	GCTCTGAACGAAGTCTGGAGGCAAAGCTCGGTGCTTACACTAAAGGTAATTCACCTCCACCTGGAGGGACCCATCTCTGTCCCCTGCCCACAGTTCCAGCTCTTGCCACCAGGGGGCAGATGGTGCACACGCAGAAAGCCCCACCCCCCACCGCCGCCCCCGGGTGTCAGGCCGAGGGAGGGAGGGGGAGGGGTAATGCACACACACCCAACATACACACGGGTTCTGGAACCCTGGGGAGCCCTTGATCAATGACTGTTACCCTTATTTGGCCTTCAAGGAAAATCCTTCCCGCTGGGCT
peak_calling/CTCF_narrow_peak_2638	CCGAAAAGCGACCCAGGGTCCCAGGAGATAGGCACTTCCTGGAAGACGGACCCTACTTGCGACAGGAAAGCAGAGTTAGGAGGCAAACTCCTCTCAAGTATAGTCTCCGACTCCCGTGAGTCGTCCACCAGGAGGCAGACGCCGGCGGAACCCACACCCTAACCACACACCGGGTGGCAATATCACCACCGCGTCCTCCAGGTCCTGTGGGAAGGGTTACACTCCTCCGGACGGACCCAAACTCCCAGAGTCTGCGCCCCTCCCCCTGCCAGCCCTGCGGCTTGCACCTCGGCGTTCACTC
peak_calling/CTCF_narrow_peak_2639	TTTTCCGGAATTTGGATTTTCTGCCCCTATTTCTACTCCGGGCCTGGCGGGACCCAGAAGCTAGGCAGAGATTCTGGAAGATTCTGTGGGTGGCGTCAGGTATCTGGGTGTCTCTGAGAGAGCACCAGGGGGCAGTCATTTACTGTCCTATCTGGGCCTAGAGGGGTGGGGGGAGGCTGGGAAGGCCCAGCCCCAGGGCGTCCTGCAGAGGGAGACGCAGGACCTGCTTTGGCCCTGCTCCATCCCCCTTGCATGTGGGGCCAAGACTTCCTCTCTGGAGTTGGCCAGTACAGCCTGAGGC
peak_calling/CTCF_narrow_peak_2640	TGGTCATATATTTCCTGATTTTATTATTTGGCTACATTTTAGGTTTTAAACAGTGAACATTATTTATTTGCATAAGAAAACAATGTCACACGATAAAATCCATTTCAGTTTTAAGGAAAAAAAAAAAAAAAAAGCTGTTGATAAATGAGTATCTGTCCACTGGGGGGGGCTCCACCCTCACCTGTGCTTTCACTGGAAGGTCAATCATCACCCGTGGCCAGAAAGTTCTTCCCCAGGTATGGAGCTGTTTTCACCTGACACTAAGGGAGTCAGGTCTCCTGTAATTCCTCACATTTACCGT
peak_calling/CTCF_narrow_peak_2641	CCTCACTCCCTGGAGGATGGCAGCCGTGCAGAACGACGTTGCTCAACCTGTTCCCCACTGCAGCTTCAACAAGCTGCTCCGGAGCCTCCAAGACGCGTCTTTACTGCCCCCTGGTGGACAGCTCTGGGAAGGGTTCCTCTAGTCTGTTGGAGAAGAGGCGGCTCCCAAAGCAGAATACTGCCCTCTGCTGGCTGTCCTCGGAAGTGGCTCACCTCTAGACGGATGGTTTTGATTTGGGGGAAGCTGAGTGGGTCCAAACTCCTGGAAGGCAACCCTCAAGACATCCTAACGTCGGCCTTCC
peak_calling/CTCF_narrow_peak_2642	CTCATGTGGTCACTCAGGGATTCAGAACAACAGAGGTCCCGGGTTGATCATGCTCTGGGGATGCAGGGATAGGATAAAATGCTGTGGCCTAGAGTGACACCTGTCCATTCCACTCACACCTTGTACAGATCCAGCTACAAGACCTCAGTCAACCACAAGGGGGCCTGGAAGTAGTCTTCCTTATGCCCAGAAAAAAAAAAGGAAAACAAATATTGGTGGGGATTCAAGTAGAGAAAGCCATGTATGATCTATAGCATGCTAGCTGCTCTATCAGATTCTGATTCTAACAATTTTACAGCTT
peak_calling/CTCF_narrow_peak_2643	ATCCACACCGCGGAAGGAGGATGGGTTGCCAGGCGATCCGCGGCTGCTAAAGGTACCGCGCCGCGCGGCTCTGCCAGGGTGGGAAGGGGTGCGGCCCGCCCCCTCCCCGCCCCACCCCCAGCCTCCGCGCCGCGGCTCCTTTAAGGGCGGGCGGGGCGCCCTCTGGCGGTGGAGCGGCGCGCGCGGCCGGAGCCCGAGCCCGAGCCGGATCCCGGAGCCGGAGCGGAGCGGAGCGGAGCGGAGCCGGGGCGGAGCGGGCCGAGCGGGCCGAGCCAGCAGCCGAGCTGGGGGCGCGGGCGGG
peak_calling/CTCF_narrow_peak_2644	ACCCAGCTCCCAACATGCAGCCCGAGCACAGCCAGCCTGAAGTCCTTCCTGGGCTTCCTGTGTTACTCCTAGGCCAGTGCTCTGGATGTGTCATCACCGCTGATGTAGCTGGGGACCAAGAGCCGAAGAGGTGCGGCCTCTGGCGGCAGGGATACTGCACCCTGGTGGTGGTGGCGTTGAATGGGTTAAGGCAGGGAGGCAGCGGTTGTCCCTCAACCGCACCTGGCTCAGTATCGGTCACGTGGTCAGGGTTTCACCTGCCCCGCTGAGCAGGGACAATCAGGCTGCTTGTTCCTCCACT
peak_calling/CTCF_narrow_peak_2645	CGGCTTCGACTGCAGTGGCTCAGTTGCTGCGGAGGTGCGGGTTCGACCCCCGGCCAGGCGCAAGGGGTTAAAGGATCAGGAGCTGCTGCAGCTGTGGCCTCGGGAGCACCTGTGGCTCAGATTCAATCCTTGGCCTGGAAAATTCCGGTGCGGCCAAAAAAAAAAAAAAAAAGAATATAGGAAAAAAAAAAAAAATGTTGCTGAGAATGTGAGTAAGCTCCTGAGAGAAAACTGACCGTTGGCCATGGCAACCTGGAGGCCACTGGGACCTTGCCAGGAGCAGCGTGGAGTGGCGAAGGAG
peak_calling/CTCF_narrow_peak_2646	TCTTTCCGGGCCTAGGGGCCTGATGCGGGGGAGGGAAGGGTAGGGAGCTGCGACCCTGGATGCGCCCCCACGCCATCCGTCCTGACAGACCCAAGACGGGGGCCCGGGGCCGAGAGGAGGGCTGCAGTGACGCTCGCCTCCACTGGGGGGCCCTCTTCGGCTGCTGGGGCCACAGCCGTGTGGGGCGGGGGAGGATCTCCCTTCCCGTGGACCTCACGGTCCCCTGGAGGGTCACCTCCTCGGCCTCTGCATTAGGGCCTCAGCCACCCTGGCTGTGCCCTCCGCAGGCCCCCAAGGGCAC
peak_calling/CTCF_narrow_peak_2647	CTGAACCCCGTCCCTTCGCTGAATGAACCCCAGCTTGGAGGAACCTTGGGTGGCCCCATCACTCTTCTATCACAGCTCTCCCTTCCCACTCCTCCGCCCGCCTTTAGCAGGAGCGATTTCCCAAATTCCCCTCCACGAGGACTACGCCTCGGAGGCTGCAGTTCCCACAAGCAAACACACGGGGGCGACACCCTAGGAGGGCCCAGATGGGCCTGGCCTTGGCTGGGAGGTGGACACGCAGCGATTGTCCCCGGGGGTGCAGCACCAGTGCCAGGGCCTCTGTCTCCTTGCTGGGCGCTCC
peak_calling/CTCF_narrow_peak_2648	ATTTGTTGTCGCAGGCTCAGAAAAAACAAAAATTAACGCCCGCCCGGAAAACTTTCCATCAATTTTCGCAGCGCGCTCAGGTGCGTCGGCCCCCGCGCCCCTGGTGTCTGCTGCCCCCAGGCGGTGGCGCCGCGATCCGGCACGCGCATCGGGGAGCCCCTGGGGCTGGGAGGAAGTTGAAGGCAGGCTTCCTAACTCTTTCGCCGCGGGTCCAGGACTGGGGAGGAGAATCCCTGCAGAGGGGCCAAAACTGGGGAATGGTGCCCTCTGGCGTTAGGCAAGGCGGCGGCGGCGGATAACC
peak_calling/CTCF_narrow_peak_2649	TCCCCTGGTCTGAGACACCCCTGTGAGCAGAGCAAGGCTGGAGGATGTGTTTTCGCTAAACACGACTGAAGCCCCAATAGGTGCCCAGCGCCGAGGTGGGGGCTGGCGCGCTTCGGGCGCCGCGCGGTTGACCGCCCGCCGCTAGGAGCGGTGGACCAGCCTCGGCGGCGTTTTCCGCCCGCCCGCCCCCTTGCGGCGCCGCGCCGCGGCCCGAGAAACGCGAGGCCGCGCGATCGCTCGCCTGACCCCCGCCGCGCCAGGCCCCGCCCTCCCGCGCCCGCCCCAGCGCCGGCCCCTTTTG
peak_calling/CTCF_narrow_peak_2650	GGGTGCATGGCTTTATCCTGAGGAGCTCAGACCAAGGGCAGAGATGCGGCTTCGCCCAGAGAGCCTAGGTTTTCTGGGGTCTGGGGACCCCCATTCTGAAGCGCTCTGCTCGGTTTGGAGCCAGAGATGGTCCCGTCGGGAAGACCCCGCCATCTAGTGGACGAACCAGGAAATGCTGCCCGGTGAACCTCACGCAGCGTCTTGCCCGTGACTCTTACAGGCCGTCGGCAATTCCGGTTCTGCAAACGGCATCCACCAGCAAGACAAGGCCCACAAGCAAGAGGTAAGGGGCACGCTGGGC
peak_calling/CTCF_narrow_peak_2651	GCGCCGCGCTCGCCGCGTCCTCCGGCTCCGGGCTTGCCGGCGCGAGGCTTCCTGGGATTCGTAGTCCAGCGCTCCCGCCGTCGCGTTGGTGGGGACGAATCAGGGACTACAACTCCCGCTGGGCGGCACTGCGGGTGCGCACGCGCAGCGCGCCTTCGAGGAACAAAAAAAAAAAAAAAAAAAAAAAAAGAGGAGGAGGAGGGTGAGAGAGGAGCTGGGAGAGCAGAGAAAAGGGGCCACCGATCGCCCCCCCGCTTCCCCGCACGCGCTCTCTAACCGTGGCCGCCCGTCTGCCGCGGTT
peak_calling/CTCF_narrow_peak_2652	CCGCCACGCCCGCGAGTAGAGAGTTCCAAGCAAAGCACCCGCTCTTAATGGCGGCTGCGGCAGGGGCGGGGTACGCACCTGAGGTCCCCGCCGGCGGGCAGCGCCCTGCCGGTCGCGGGGTCCGAGGGCTGGGCCACCCGGGAGTGGCGGGGGGCCGAGGGCGGCGGCCGTGACCGCGATGAGGCGAGGACGCTGCGTGTGGGTGGCGGCCGAAGCCCTGCGCTCCACTATCCCTCCTTTTTCTCTTTCTTTTCCCTTTTTTTTTTTTTTTTTTTTTTTTTTGGCTTCCTGGAAGGCAGCC
peak_calling/CTCF_narrow_peak_2653	ATCCCTCTTCCTTTTTTTCCTTTCAGCTTCATGGAGGTAAAATTGACAAATTAAAAAGTTGTACATAGTTAAGGTTAAACTTTTTTTTGCCCATCTAATCCAATGTAGGTGTTGTGAAATTGACAGCTAACGTCGGAGTTGGGAAAGGCCTGTAGAGGGCGCTCTCAAGCCCCACCATGCGGCTTCAATCACTCGAAACAGGAGACAAATGCCTACATCTGGGACAGGAAGGTGCCTTTGCTTTAGCAGGTCATCCAATGAGAAGCCTCCATACTTTGGGCTTCCAGCTTTCTCCAATGGA
peak_calling/CTCF_narrow_peak_2654	TCCTACCTAACGCAACTGAGTAGGCGGAAACGTTCATTCTCAAATGGATTTCAGGTGAGCACCTGGCTTTAAAAAGCTCACAGGATAGACTGCAGTCTGCTGCCCCTAGAGGGCAGCACTCTTTGTTCCCGTCTGCAGAAATTTTGTTGCCTTTCTTGGGACAGGTATCAGAGGTGATTGCCCTTATCCTCTTTCTTATACAGAATTTCTATACTAACCACTTATTTTTATGTGTGGATGCCAAACTTAGGTTAGAATTTTATTACCATATTTATCACTAAAATCACCCAGATGATCGCGT
peak_calling/CTCF_narrow_peak_2655	TGCTAGAAATCTGCCCTCTGGAACTTGCTAGAAATATACTCTTCAAGGTTCTAGATTAAGCTGTTAAGGCAGAGATGTCTCGCTGGAGGCACTCTACCATAAAATCACCTAAGGGGTGTGCTGGGGAAAGTTGCTGGCCACTAACTGCTGCTAACACCGCACACTGCAGGTGCCTGTACCAGAAAGAAAAGCCCCTTCCCCTTGCGATGTCTCTCCTGCGCCCCCTACTGACAATGTTTAATATTGCATCAGCTCCCTAGGAAATATTTAAAGGACCCATCTCCACGTTTGAAAAGCAGGC
peak_calling/CTCF_narrow_peak_2656	CCCGGCCTCCGCTGACGCCGCCGCCGCCGCCGCCGCCGCCGCGACCCCTCCCCCGGCCGGGCCCGCCGAGGCGGGGGGCGGGGCGGGGCGGGGCGGGGCAGGGCGTGCGGCCGCTGCAGTGCGGGGCGCGACCGCCAGGGGGAGTGGGGCCCAGGACGCTGCAGCGCGGGGAGCGGCCGCCAGGGGGAGCGGGGGGGGCGCAGAGGTCTGGTCCTCAGTGCGTCCTGGCACTGAGGTCCCGGAGTTGCAAGAAAGGAGCGGGAAGCCTGAGGGCAACCGATTTTGAGACTTCAAGCTCCGA
peak_calling/CTCF_narrow_peak_2657	GGGATGGGAGGCCCCGGGGATGACCTTGTGCCAGCATGGTGCCTAGGGACCAGGTGAAAGAAGCAGGAGGTGGGGGTGTCTGGCAGAGTGTAAAGGAAAGATGAGCAATTATTCTTTTCTACCACAAGGGGGAGCTTCAGGGAGCATATCTTGACCATGCCAGTTAACTTGGCTTCTGGTATGGAGTGGAGTCAATATGCCAACATTTTAGAGGGTCACTCCATCAAGTACCATGGAGTGTGCATTTCAGACCCAACCTCTAAGTTATTTTGGAGCACATTCCAGACAGTCGCATTTGGAG
peak_calling/CTCF_narrow_peak_2658	GAGCAGGGGCCCAACGCGGGCGGGGCGGGACGGAGCCGGGCGGGACGCCGCCTCAGCTCCGGCTCCCTCCTTTTCCCTCCCAGAAGCCGCACCCGGCCCCAGCTCGCTGCTTGAGGCGGAGCTGTTGGGCGCCTGGTGGTGTCACTGCCTGTACGGCCACCAGAGGGCGTCAGTGCCGCCGCCCGGAGAGCCGCCGCAAGCGCTCTGCCCCGCCTACCAAGAGGAGGAGGTGGCTGGCCACTGCTGGGTGAGCGGCAGGGCGGGGCCTACTGGTCTAAGTAGGAGGAAGGGGCGGGCCGGG
peak_calling/CTCF_narrow_peak_2659	TCCCCCCCCACGCCCGGGTCCTCGAGCGCTCCCACCATCCAGTGCCAGGGCTGAGGCTGCAGGCTGGCGCTGCGAGCCCTCCGCGAGCAGCGTCTGCGTGGGTTTCTCCACTTACCTCGGGGCCAGAGCTAGGGCCGGGGTCCGAGCGGGACGGCCCGACAGTCGACCCGCCGGATTAGCCGAGCCGCCTGCGCCCTCTGCCGCCGGGATGTCGCGTGGGCTATGGGAGCCCGGTGCCTCCTGGGAGTTGTAGTTGGGCGCGGAGCATTCGCAACTCTGTCCCCTCTATACAATGGGCTTC
peak_calling/CTCF_narrow_peak_2660	TACTCCAGAGACAGCTGGAGGCAGGCAGGGCTTCAGCCAGCGGAAGGAGAGGGGAGGGTGCTCCTCCTGCTGGGGAGGCCAGCGTGCGCAGAGAAGCAAAGGAGTGCTTGCAGCGCGCCAGAACGCGGCGCTCACGTGGCCGCGGCATGGCTGGAAGTGCGGGAGAAGGCTGCTCTGGCTGCCACAGAGGCTGGAGGAATCCGGGAAGCGCCTCTCCCCGTTTGACCCTGCGCGCTGGACCAGCGCCCGGCCTGGACTCGCTGCTGCCTCCCGGCGGCAGACGTTGGACATGCACTCCCTG
peak_calling/CTCF_narrow_peak_2661	GTCTTCAGTCAGTAGATGCTACATCTGTGTAGGGGAGAGCTCAGCTAGCCCACCGAGGGCTTGGAAAGGAGGGACTGTTGAGTTGATCTGGGCTCAGGTTTCGCCAGGTGGCGCCACAATAGAACAGAGGTTAAGATACTGTCCAGGGTAGGGTGGACGTGACAGAGCTGGGAATGTAGGGGAGAAACGGAGAGAGAAATCGGCCATTAGGAGGCGCTGGTGCAGCAGGAGGGAATGGCTAAGCAAGCTAGGCTGATCGAAAGTTGGAGTCCAAAAAAGTTTGAGATAATTTCAGGGAAAA
peak_calling/CTCF_narrow_peak_2662	GTTTTTGGTTTTTGGTTTTTTTTTTTTTTTTTTTTTTTTTTTGGCAGCCCCCAGGGCATGTGAAAGTTTCCAGCCAGGGATCAAACCCGCAGGGCAGTTGCTACCTTTGCCACAGTTGCGGCATAAGAGAACTTCCCCAAGGTGGTTTTTTTTAATGGCTCTTTTTTTTTTTTTTTTTTTTCCCCTGTGAGAATCTGCCTCAGCCTGGGAATCCTTTGAGGGTTGGGCTCATACATCTCTCTCTCAGAGATTGTTTGTGGAATTCAGCATCATTGATGCACAGATCTTTAAATTGAAATGA
peak_calling/CTCF_narrow_peak_2663	CACACGCAAACACACACACACAAACACACACACCGTTCCAGGGTCCACCCACGCGCAGCGGTCGCACCCGGGACACAGATCCTCTCGCGCCCCCTGGCGCCCACGTGGTCTGAACGCACGGCCGCAGCCCCGCCGCGCGCGTCCAGTCGCCGAGCTGCCCCAACCTCCCTCTCGGCCGCGGGCAGGGGGCGCTGCGCGTCCGGGCGCCTCGAGGCGGAGGCGGCGGGCCCGGTCGGGGCGGGGCCGGCCGGCTTCCAGGCCTGGGCTCTGGCCGCCCGCGCCGCCGGGCGGCTCCGGGGAC
peak_calling/CTCF_narrow_peak_2664	GCTCCTCCCTTCATCAAGTCTTATGACTCGACTGGTTAGAAGTACGTGCTTGGGGCGGTCCTTCAGATGACCCCGCCTCTTCCTGCTCTTCGTTCATTGGCCCGTGACCTGACGGCGTCTAGGCAAGGATCCGGATGGGGTGCGCGAGTCCTAGGGACGGTTGGCCGCTGGGCGGCGCGGGGCCGAGGCAGGTCCTTGTCTGCCGCGCGCTACGTCTTCTCTCCCTTTCCGCCGTTTGGCTTAGTCCACCGGCCGCTTGGCTTTTCGCGCACGCGCGTGGTGGTACCTCCGTCGGGTAGCT
peak_calling/CTCF_narrow_peak_2665	TTTGGGGGGGAGCGGGGGAGCGGGGAGTGAGGGCCAGCCCCTCCCCTGGGGCTCCGCCCTTCATGGTCCGCCCGAGGCTCCCAGTAGCCCAGGGGCCGGAGCCCTGGGGCTCGGAAGGGCGCCCTCGTCTGGCCGCCGGGAACGGGTGTCTTCCCGCTGCTGCCGCGATCAGTGGATCACTCGCGCCCTGCCTGGCCGCGAGAACCTGGATTGCAGCGGCCCCAGTTCTCCCACGGCCCAAGCCTCCTGGGGCCTTTGTCCCTTCAGATTCTGCCCTGAGATCCCCCGGGATCAGCTGGGA
peak_calling/CTCF_narrow_peak_2666	TCCGGGAAGAGGGCCTGCCCTTTTCGCTATCGCCGGCTTCCTTCTAACGGGAACGATTCGCTGAAACCCAATTAGGACGCTGGCTCTTTGCGGTCAGCCGCGCGCCAGCCAATAATCGAGCGCAAAAGGAAGACGGGCGTGAAGCTCAGCAGCGCCAGGACCCCTGAGGGCGAAGAATTTCGGGCCAGGCGCCGCCTAGTGGTGGATCGCGTCAACCGCGCCTCCGCGGCGCCGGAAGGCATCTTCCTGGGCTCTAACCCGGGTGCTTGCAGGACCCGTAGGAATAACTGGGACCCAAAGA
peak_calling/CTCF_narrow_peak_2667	TTATATTCTAGAGGGGCTGTCTCTGCAGCTGGAGGGGGTGGGGATAGACAATGAAAAAAACCCCTAAAAATGCTGTCAAATCCCCTTATGGCCACCAGAGGGCACTGCAACCACACTAGTTCTATTCTCTGATTCCCTCTCCCTTCCAGGTTCCAAACATACTAGCCTATGAATGCTAAGTGTAGCCTCTGCTCCAGACTGAAGGCTGAGAAGGAGTGGGCAGCAGTCCTTTCTTCCACCCACTTTTCCAGCTTAATCTCGCCGTCAGATCCCCATTCAACCACCCAAGGTATTTCAGTGA
peak_calling/CTCF_narrow_peak_2668	AAAAAGAGCCGGGGGCTGGCGACGCTCACCAGCACCCCCGACGGCCACTGTCGCAAACGCCTCCGGCGGCAGCGGAGTTTGCGCGGGAGGGCCTGCCCGACGTCAACGGCCGGGGAGCGGATGCGCGCGCATGCGTTCTCGGCCCAGGGAAACTTTCTTGCAGAACCCGGAGGCGAGCCCTAGAGGGCGGGATAGCGGCGAGGCACTAGAAGGGGCTTCCGGCGGCAAGTAGCCGTGATTGGTGGAGCCCAGGAGAGGGGGCGGGGCAGTGAGAAATTCGAACAGAGAGGCGGGCCCAAGG
peak_calling/CTCF_narrow_peak_2669	CTCTGGGATGGCTTCTGCACTAGCAACGTCTCTTCTCACTGCCAGTTCTTCTGGGAGCCCCATTGGGCGGGAAAATTCCCGAGTCTGTAACCCTACGGCTGTGAGTGTGTCCATCTCACCTCCAGCACTTGGGAGGCCGGGCGCCACCTGCTGGTCGAACCGCACACGGCGCCTGTGCAGCTGTCTCTTCTCACAGGGGGGCGTCAGATGCGGGAGGCAGATAGCGCTGTAGAAACTGGAGCGCCTGCCTGGGCTTCTGGTATGGGCTCTTCGGAGCATCAAGGGGGTGCTGCCCCCCTTC
peak_calling/CTCF_narrow_peak_2670	ATCATCACAGAGCCAGGTTGCCTGAGTGGGAGTGAGTTTCCCGGCATTGGAAGAGCTGGTGTATCCAGAGGCGTGCCTGCCACCTCAGCCCTAGCTGGGTCTCATTTAAAGGCGTGGCTGAGATTCCCCTCTAGTGGCTGAGGTTGGTACTTCCTTGGAGATTGGATTGGGATTTCTGAAGTTTTTTCATAGACTAATAGAGACTGGCCATCCATACTGTGCCAGGCATTTTATTTTATTTTATTTTATTTTTATTTTTTGCTCTTTAGGGCTGCACCTGTGGCATAGGGAAGTTCCCGGG
peak_calling/CTCF_narrow_peak_2671	GGGGCCTCACCAAGGTCACCTGCATCTTTCCTCCCCCAGCTCCTTAGGGGCGGTGTCCGCGAATCCCTCTGCAGCCAGACCAGGCGCTCTAGGCTGCAATGGGCGCTTCAAACAGCGTCAACTCGCTGGTTTCCGGTACCGGCGGCTCCTCTAGCCTCCGTCAGGGCCTCGGGACTCTATTCCCCTAAGGTGCCTTGTCTACGGTTGACTGTTCCCCTTTGTCCCGACTTGTCCTTCAGAGGGCGCTCTTGTGGGAATCAACCCCTTCCTCGGGTTGCTTCTGCGATCCCTTTTAGGCACA
peak_calling/CTCF_narrow_peak_2672	GAGAGGCAAGAGAAAGAGAAAGCGGGCAGTGGAGGGGTCCAGGAAGAGCTGGTCCCCGTGGTTGAGCTGGTCCCCGTGGTTGAATTGGAAGAGGCCATAGCATCAGGCGCGGAGGCCCAGGGAGGCGCTGAATCTGGTGGGGCCCCGGGGGGGACCCTGATGGTGCAGCTCCAGCAGTTACCACTAGGGGGCGATGGAGAAGAAGGGGGCCATCCCAGAGCCATAAATAACCAGTACTCCTTCGTGTGAGACACCCTCCCCCACCCTTTCTGCACTCTTCTTGCTCCCCAGCCCTCAGTTC
peak_calling/CTCF_narrow_peak_2673	AAAGGCAGAGGTGAAAAAGAGGTGGAGGGGGGGAGGGTGGCATTCTCCCCGGCTTAGTTTTCTGGGCGTGGCACCTCCGGGGGCGCAGAGGCAGGCGCTGGAACCTAATGGAGTGGCCACTAGGGGGCAGCAGGGACCAAGGAGCTGGCCTCCAGCCAATCTGCTCTCCATTGGCCAGAAGTCCTCTGTTCTTCAATAAAGCAGTAAAGGGCGGGATTTTGAGGAAGATCTGGCACTGTCCTGTTGTTGTCACGGAGCTCAGGCAGGTTGACCACAAGAGCGGCCGGGTGCTGCCTGGCCT
peak_calling/CTCF_narrow_peak_2674	GCTGTGTGCGTGTGTGCGTGCGTGCGGGATGCGGGCTTGGCTGGATACCTTAATGGGAGGAGGGAGGGGAAAGGGGAACTTTGAGAGCCCCCTTGTGGCCAACTCTGGTAGTGAATGGATCCGGGTGCCCAGGCTGGGTGATAAGGAGGCAGGCTAAATAATTGCAGCACTAACAGGTGAACTACAGATTTGGGAGTACAGACCACTGCCTATACACGCACATGCACACACGCACGCACACACGTGTGCATATCTGCTGTGAGGGACTGATTTTTTTTTTTTTTTGGTCTTTGTAGGGCCA
peak_calling/CTCF_narrow_peak_2675	TCTCTCTCTCTCTTGCCTCTAGCGGATGCCTGGCCTGGAGATGCTAGAGTTTGCAGCGGACGCGCTGGCGCTGGAGCGAGGGCCTAAGCCTTTAGGGCCAGTTGCCAGGGAACCGGGCAGCGCGAGGGTCCCTGCCTGAGTCGGAGGTGGCCCGAGCCGGGTCCAGCGGCTTCCCGCGCAGCAGTGCCGCGCGCCGCCGCTAGGGTGCAGCAGGGCCCTGCCGATGCGCGGCCGCCAGCTTGGCGTCGCGTATGCTGACCACGTTCCGGCGGGGGCGGCAGGATGAAAAAGCCGGCGGCTG
peak_calling/CTCF_narrow_peak_2676	GTGTACTTGAGGTGCATATGAAAAAGCTTTCTCATTGAGAGAGGCGTGTGATCACACATGCGTGGAAACAGCAGATAAAGCCAAGGTCAAACTGCAAGTCCACACTTTTAACAGCTACACTCTACTGCCCCTGCTGTTTTGTAGTTTGTATAGCCCGTTAACCACTTTCAGACGAGATCTCTCTCTCTCTTTTTTTTTTTTTTTTTTTTTTTTTTTTTTTTGGCCTTGAGCAGACATGTGGAAGTTCCCTGGCCAGGGATTGAACCAGCGCCACAGCAGTGACAAAGCCGGATCCTTAACC
peak_calling/CTCF_narrow_peak_2677	TAGTGTTTAGGGGAACAAGACCTACAGCCGCTTTAGCTCTGGCGCTTTAGCTCTTGGCCATTGCCTCCGGCCACTGATAGCTGGAACGCCGCCCCGAGGACGCAATGCCGTCAGGGGCCGCCAGGGGCCGCCAGCGCCGGCGGCTGCCGCCAGCGCCGCTCTGTGCGTCGCCTGCGCAGAGCGCGAGACGATACTGGACCAGAGGGCGCGGCGCAGTGTATACTGGGTCGGTGTAGCCATGGCGGCTCGTGTCCTCTGCGCCTGTGTCCGCCGCCTGCCCGCGGCCTTTGCACCGCTGCCC
peak_calling/CTCF_narrow_peak_2678	ATTGGCCCCCGCAGCAGCCCCTAATCTCTCGCAGCCTGGCCGGAAACAGGTGGAGGTTTCTATGGAGACCCGCCTCCTCCGCTTCCCCGGCCCAGCCCCTGCCACGCTTTAGCTTTCGAGAACCGTGGGGGGCGGGTCCGGGAAATCGCCCGCTCGCTGGGCACTGCCCCCTTGAGGACGAGTCAGGCCGTAGTCGTGCAGGGGGGCGTGGGCTGGCACACTGGGAGGTCTGCGCCTTTAAGGGGCGGGGTTTCGCCTGCTGTGGCGGAAGCGGATTGGCTGGAAGAAGTCCCCGGAAGTG
peak_calling/CTCF_narrow_peak_2679	CTCTTGTGAGTTGGGCCCCGCCCCTGGAGTCCTGCCCCCTCAGGCCCCGCCCCCACCTGCCCAGGTGTCTTTCCCCCTGCGGCGGAGGACGCGTGGCAGCCCCGAGCCAGCCACGATTCGGCAGCGCCCCCTGCCAGCCAGAGGCCGCTTTGCGTCTCAGCCGGTCCGGCGCTGGGTTTTCAGGTGGCAACGCGCAGTGGCTGCTGCCGCCCTGAGGCCACCTCCCACCCTGCCTTCCAGCTGGGTCTTGTGCCCAGAGCGATCCCACCCCGCCTCCAGTCCTTGACTTCTTCCTGACCTG
peak_calling/CTCF_narrow_peak_2680	CGGATCCTCTCCAGAAACGCCTGGGCCAGTGCGGGCGTAATGTCATAAACCGTGTCCAGCTGCTTGGTGGCGTTGTCATAGCTGATGAACAGCCCCACCTGGTGGACAAGGACAGGAAGACCAGTGAGGAGGGCTGCAGGGGCCCCTTGCAGCGCCCCCTAGGTGGTCTGTGCTGCGCCCGACCCCAGACATCTGAGACGACCATTTCTCTTGTCATTATTTTCCATAATAGTTTATTACAAGATACTGAATACAGTTCCCTGTGCTGTACAATAGGACTTTTTATTTGTCTCTTTTTTTA
peak_calling/CTCF_narrow_peak_2681	AACCCTAACTTGATATGAAGCACTTACACAAGGAATGGTGCAGACAAGAAGGCAGTTTATTGTACGATGGGGACGGGGGGAAAAAAAACAACCCACAATTCCATTTAGGGGAAGAAAAAAAAAAAGCAAGAAAAAAAAAAAAAAAGTCATTGACACTGAGCAACACTGCCATCTAGCGGAATGGTGACACACTACCAAGACTTTCTTTCAAGAGCAGGCGTGAAAGATGAGCCAATCTGCCTGTTTAAATTTTCACCAAAAAATGGCATTTTTGAGAAGCTGGTTTTCAGAGAGCCTCAGA
peak_calling/CTCF_narrow_peak_2682	CTAATGGCAGAAAAACAAATTCTATCCCATACACTTTGCTTAAGAAAGTATGGCAACACTTAAAACATTCCCTATTTCTACCCCACATGGTTTAAATACTTTTGAAAGTTAGCAAACAGTAAAAAAAAAAAAAAGTCTATCTCTGAAGAGTACAGATAACATATTTAAATTGTGAAAACTGGAAAAAAGCCATATCACAGGCTAAGTTAAGGCATGTTTTTGGAGGATACATTGAAGTTAGGGAAGCAGTTTTATTCATCAACGCTCTAAATCGGGTCATAGAGGTTTTGGTAGAGTTTTT
peak_calling/CTCF_narrow_peak_2683	GGAGAAACTCGGGCGGACACGTGGGGGGAGCAGGGCCAGCCCTCGCGCTTCCTTTTACCCACAATGCCCCGCCCCGGCGCACGCGGACCCGCCCCCCTCCGCCGCTCCATTCATGAGGTGAGCCAGCCCTTCCCGGCAGCAGGGGGCGCTGATGCTGGCGCAAAACAGCTGCAAACCGTCAAAAGATTGACCTTGGCAGCGGTGGGATTCGAACCCACGCCCCCGAAGAGACTGGAGCCTTAATCCAGCGCCTTAGACCGCTCGGCCACGCTACCCGGTTATGCAAAGTGCCTTCCAGAAA
peak_calling/CTCF_narrow_peak_2684	GAAGTAGGGCTAGAGAGTCCACAAGATGCGGATCCAGCCGGTTCCCCTCAAACCCTGGTTCCCATCGGGACCGCCAGCCAGGCCAGGAGCAAGAGGCAGCGCGGCACTGCCCCCACCTGGCCACAGGCAGTATCCCACGCTCATGAAAAATCAATGGCAAACATGAGGAATAAATATTGATATTAACATTTTGGAACTCTTTTTTGCTTTTTAAAGCTGCGTCGCGACTGTAATCATTACTGTCGATCATGAGAGTACTTTGACTCCGAAGCCTAGAAGGAAGCCAGGAGTTAACAGGCGG
peak_calling/CTCF_narrow_peak_2685	GTGTGTTGAATTTCCAAGTTACTGGACTGTCTTCCCCTTTGGACTGTGAGATCCTTGGGGTAAGGGCTGTCTTGCCTCCATTCCTCAGCACAATGCCTGGCACAGAGTAGATACATACATACACTGAGTGAAAAAAGGCTATGAAGACAAACTGGAAGTCTGGTTGCTATGTCAGAGGCTGACCAGCAGAGGGCTCCTGAGCCACAGTGCCCAGAAACTTCGCAGCTAGTTAGGGATTCTCTGATGGTGCATTGCACAAGAAAACTCCTAAGTAACAGGAGAGGGGTGCCGACCACAATTC
peak_calling/CTCF_narrow_peak_2686	CTCCCCTGGGATCTTACACACCCTGCAACTGCAAATGCTCTGGGCACTTTTTAAATCTGCCCAAGATTCATTACCACTTACCAGGACCCTCAAACTAGGAGTAGCTTGCGCCACCTTGCTGCAGGTCCTTGCTGCTGTCAAGAGCCCAGCAACCAGGCACTGACTACTAGCCCCACCTACTGCCTCCTTCTCCCCAGGAACACACTCAGTGCCCTGGGGATAACAACCTGCTCACGACGAAGAAAGAGACAGCAAATATCCAAACCACCATGCCAAAAGTAAATAGTAACCCACCACAAAA
peak_calling/CTCF_narrow_peak_2687	CAGACCTGCAGGCTCAGAATCTGCCTTGTAAGCCCTTGTATGCATGCACATAACATTTATGAAGCACAGTCTGAAGCTTCTTCCAGGTCTCAGTGCTGTTGCTTCTCATTTGAGCTACCTTCAGATCACCTGCATGTGAGTGCCCTCTAGTGACTCAGAAATCAAACACTTTTTTTTTTTTTTTTTTTTTTTTTTTTGTCTTTTTGTCCTTTTTAGGGCTGCACCCGCAGCACATGGAGATTCCCAGGTTAGGGATCCAACAGGAGCTGTAGCCGCCTGCCTACGCCACAGCCACAGCAAC
peak_calling/CTCF_narrow_peak_2688	TTCAACAGGTTTATGACTAGAGGCCTTTCTTTTGTTTTTCAGTAGGTGGCACTATAGCACAAGTCTGGTTTCTCTCACCTGACCTGCCTCTGACTAAGTGAATCAGCATTTTCTACCCATCACCACCTCTGCCAGATGTGTCACTGGGGCCCTCTGGCTGCTTGTGCCTTTGGGGCCCTTGGTGCCTTGCTATTGCCAGTGTTGCTGCTGTTATTCATGTCACCACTGGGGGCATCAGGAGGGCAGGCACCTCAGCCGCCTTGGAGGTTGTTGACATCAGGTTTGTGGGTCCTGATGACTT
peak_calling/CTCF_narrow_peak_2689	TGGGGGGCGCAATTCCCATTATTTGGAAAAGGATAGAAGAGGGAGGCAGGGATCAGGCTGAGTAGGGTGTCAGGTTCCTCTCTGCCTACCCCAGCTACGAGACTTGCCCCACCAGCAGGTGTCACTCTGGATTCACCCAGGAAAGGAACCATCCATGGTATCTTGTGGCCTCCTGTGGGGGGCGCCCAGGCACTCTCTCAGGAATGGCTGGCTGGTGTTCATAAGGGGTTGAGGGATGGGGCATCAACTGTGGTGGACTCGTTAGTCCTACTGACCTCAGGCCCTGGGAACAAATCCATTC
peak_calling/CTCF_narrow_peak_2690	TTTTGTCTCTCAGATCCAAATTCATTCTTCTCTCACCTGTGTTGAGAGTTTGGAGCTGGACCCTGTAAACAGTTCTCCTTTTCAAGCTGACATAATGTTGACTGTCAGTAGAGGGCGCTGGAGAGATACTGCAAAAGGAAGGAGCTTCTGATACTTTTCTTCTCCAACGACTGCACAGCCAGCAGGTGGCTTCAGGAGGTGGTTTCTAGGGGGTCTCACCAGCGCCCCAAGGAGAGGCTTCCTAATGGGTGTGTGAACATCCCAGCTGATTGTGCTCACTAGCCCTGTTCTCAGTACTTCT
peak_calling/CTCF_narrow_peak_2691	ATATGTTATCAAAGGTTAAAAAGGCTCCTCTTGCCTTTGGGGACATGTCTCCTCCCACTCCTGCTCCCGAAATGGCAGCCCTGCAGGGCTGTGACTGAACCCCACCGGGCCTTTGATCAGGATCATGTAGAAGATCTGTGGCTGAGCGCGCCAAGGGCGGGGAAGGGCGCAGGCTTCCCCGCGGCCACCAGAGGGCACCCTCGCCCCGGCCTTCCGAGTCCGCGGCCAGCCGCCCGCCCCGCCCGTCACTGCAGGACGTCAGCGGGACACGCCTGGCGGTCAAGGCCAGGTCATTGTGGTG
peak_calling/CTCF_narrow_peak_2692	CCCGCCCCGGGTTCTCCTGAGGCCACCCCTCGAAGCCTGACATTCTATTTCCGGCTGCTGATCCAGTTCACCTGCTCTTACACAGCTGAGGCTCTGGTGGCCACCTGTGGCCAAACTGTCATTTGCAAGCACCCGGTGGAGAGCGCCACCTAGTGGCCTCAGACCCCTGTGGCCGAACCTCGAGCCTCATCCCTCACCGGCTCCTCTCCCTGTCGGGGACATCCTGCTTCTCAGACGGGGACCGCAGAGACAGTTTTCCCACCTGTCCTTGACGTTTGCAGCAAACAGACCCTCGCCAACT
peak_calling/CTCF_narrow_peak_2693	TTTGGAGTCATCTCCCAGACCTGGCTGTAGGCAGGTGTTTGCCTTCTGGGCATATTGCCATTTGACCACTGGGTGGCGCTGTTGCCGCAGAAATGAAGCAAACTGACTTGCTAGGGCGGCAAGATTAGAAAATAGATTCTTGAGGAGCAGAGTGGCGCAGCGGAAGCGTGCTGGGCCCATAACCCAGAGGTCGATGGATCGAAACCATCCTCTGCTAATGTTAATTTCTTATCCTGCTGCATAGCACAGGGAACCATATCCAGTCACATGATGGAGGATAATGTGAGAAAAGAATATACAT
peak_calling/CTCF_narrow_peak_2694	ACGCACTGGACTTTAATATTTAGAAGAATGCTTAGTGGCTCTTGAGCCAAGTTCCATCAGCTGTAGGGTTTGTTTTGTTTTGTTTTTGCGCTAAAATCGTCGATCGGGCCACGGTTTCGAAGTGACTCCTGGGGCTTTGGACTTTGCGACCCCCATCCGTCCGGAGCCCTTCACTATCCCGCACAGAACAGGGGTCCGAGGACAGCAGGGGACGCTGTCTGTAGGGAGCCAAATGCCCGCGGGGCCAACTTTGTGGCAGGCTCAGAATCACCGAGCTCGGACCACGCGGACTTTCACTTTC
peak_calling/CTCF_narrow_peak_2695	GGCAGCCTAGACTTAGCGAGCAAGGAGAATGAAACCCAAGGACCTTAGTTCTCCTACCTTGACAACTGAGAAAGTTAATTGTCCATCTAAGGAGTGCGCATAGAATTGGTAGCACCTGCTTCCTAGGGTGAGCCTTGCTCCTTACTTTTGCAATGAGCCTCTCTCCCCCTTAAAGTACTTTTTGAATAAGCCGAATAGTTTGCTAATTTTAGGCTCTTGTTCCTCTCGAAGTCTTGATACAATTAGCTATTTAAAAAGTCCCAGCCAGGTGTCTTCGCCGCGGCAGCATCCCATCTGCCAC
peak_calling/CTCF_narrow_peak_2696	TCAATATGTATTTTAGGGGCTACACCCCACCCCTCCATGTATTGGCTCAGAAAATCGGGGATTTATACCGCCTAAGAGAGTCATTCAAGCAGGGAGACTTTGAAGCCCTAGCTGTCTGCTACTGCCATTACCTCCCACTGCCACATGGTGGCGCTGTGGAGCACCAGGCCACAGCCCAATGGACAAGGCTGGTCCACATGGATATCTTCCTTAGATGATGGGTTAGTGCCAAATCTGACTGAGGACATCGAGGCTTGGCATTTAGTACACTCAGTCTCAAAGGGAGCTGCACTGGTAATGG
peak_calling/CTCF_narrow_peak_2697	GAGTTGGGGCCAGGATGAATATCTCCACACTGGGTCTTAGATGGCCAAAGTCGCTTGGAAAACAATGTACTTTGTCGATTTCTCGGAGACTGGCTTAGACAATTCAAAGGTGACACCTACTGTCGTTATGGGGAACTACACAGAAATCCTACACAGTGGTTCCGGAAGAGGGAGCCTTCCTGGATCCCGGCCTTTCATCGGTTTCCAGTTAGCTCAGTGAAGTTCTCAGAGAGGCCTTGCAGAACAGGGAGAGCTTGCCTGGGCTCTATGAAAAGATCCTCCAACTCAAAAGCCCACCAAA
peak_calling/CTCF_narrow_peak_2698	AATAACTTTTAATTAACAGTATAACATGCATGTCTCTTTTTAGTGGTTATGTATTCAGTGATAGACAGACCATAATTTAATCAACAAGCTTAGTTTATTTCTGCTGTTTTCAAGTGAGCAAGTGATCTTTTTTTTTTTTTTTTTTTTTTTTTTTTTTTTTTTTTGGCCATGCCTGCAGCATGTGGACATTGGATGATTCATTGTTTTAACTAGATATTCAACTTTTTTTTTTTTGCTTTTTGTAAAGGCTGCACCTGCAGCATATGGAAGTTCTCAGGCTAGGGGTCTCCTTGGAGCTACA
peak_calling/CTCF_narrow_peak_2699	AGCCCGCTGCGGACCGCGCTCCCGCTCGGGAGGCGGCCCCGGAACCCACGGCGGAGGATCTCTGCAGCCCGGCCCGACGTGGCGTCGCCGCCGCCACCGCCCCCGGCGCCGACGCTCGCGGTCGCAGCCAATGGCCGCGTCTCCCGGGCGGCGGGCGCGGCCTCCGGCCACTAGAGGGCGCCGCGCGGGCGCAGCGGAGCCGCCGCCGCCGCCGGTCGCGGAGGGAAGGTGAGAGCGAGCGCCCAGGCCGCTGCCGCCGCCGCCGCCGCCCGCTCACCGCGCGCTGCTGTCCGTCCCCCGG
peak_calling/CTCF_narrow_peak_2700	TTATGCCCTTAAGAATCTGCATCTTGGAGTTCCCTGGTGGCTCATCAGGTTAAGGATCCAGCATTGTTACTGCTATGACTCGAGTCACAGTTTCAATCCCTGCCCCAGGAACTTCCGCATGCCAGGGCATGGCCAGAAAAAAAAAAAAAAAAAAAAAAAAAGCCTGCATCTTATTTTCTTTTAATCACCTACTTGAGTTGTCAGCTCTTTGCCTCCTGCCCTTTGTCCTTAAGGGCCAAGGTTCAAGGTTTTTGAGCACTTTCTGAGGACACAGCTCTAGTACTCTTCACTTGGTGGGTTA
peak_calling/CTCF_narrow_peak_2701	GATACTGTTTCTTTCAATTCATAGTTCTATGCGACTGTAAACTAAGTAGTTTTAAATTTTTTAAATGTGAGTTAACATTAGAGCAGAAATAGTTCAGTTGCTGTTGAGTAAAAAAAAACACACTGAGGTAACTACTCTCAGGGCCACTAGGGGGCGTGTACACCATCTGTTGGCATTTATGCTGCTGGCAAAGAAATATTTTATGCTGATGAGGATGTGCTGGCCTCCTATAAATGGCCTGTTTCCAGCCTCCTCCTTAGAGCAGGTGCTGAATATACTGTACATCATGCAGTGGAATTGA
peak_calling/CTCF_narrow_peak_2702	ACCTCCATATGCCGCCGGAAGCGGCCCTAGAAAAGACAAAAAGACAATAAATAAATAAATAAATAAGAAGTTGCCCTTCCAAGAATGACCTGCAGAGGGAGACAGAGAGCAAGGGACGCTCCACGGAGGCCAAGAGGCACCCCGATCAGAAGGGGGCGCTGCTGTCACAGGCGGCGGCCCACGGGGCGGCTGAGACAGCGGAGTTTTGGTTGGAGGCAGGGGTTGATCCGCCCCCGGGGACTCAGCTGTTACCTCCGTTTTTACAGAGGAGGACCTGAGGCCCAGAGAGCTGGAAGGACTC
peak_calling/CTCF_narrow_peak_2703	TGTACTAAAAATCATTGAAATGTACACTTTAAATGAGTTGATTGTAGGGTGTGTGAATTATATCTCAATGCATCTGTTAGAAAAAAAAAAAAGTGGATTCCAAGGTGCTTAGCTGAGCCAGGTTGTATTCAGGGTATTTCCTTAAAAGCCACACGTTTGGCCTCCAGGGGGCTGTGTTCGGCTGGTGAGACTTCGACATTTTTCCTTCTGTGCTGCTTGCAGTTACCTAGATTCCTTCATCTGCCTGTCTCCCATCCGGCGCCAAGATATCACGTGATCTCCATATGCTGCCTCAAGTTGC
peak_calling/CTCF_narrow_peak_2704	GGAGAATCAACAAGCCTTGGGGGTTTTTTTTTTTGAAGTCTGGTACATGAGTCAGGACTCATCTAGCTGCAGATAACAGAATCCTGCTGAAATGAGCTCATACCAAAGCAAAACAGGTGGTTTTGTGTCCCTGGAAAAATCAGGAGGGCGACAGCTTCAGGTGTGGCTGGATCTGGGGACTCAGACAGGTTACTGGGGATCTGTCTCTGTCTCTTGGCTCTGCTTTGCTTTGTGTTGGCTTAATTCTTAGCTGGCCTCTCTCCACCTGCTGGCCAAGATGGTGCCTCAAAGCCCCAGGCTT
peak_calling/CTCF_narrow_peak_2705	GGGGTTCTAAGCAAGCTGGTCCTGGGCCATCCCCTTGTGTTCACGAGGAAACACAGGGGGGCTGGGTTCAGGGATGACAAGCGCCGAGGCTGGAGGACCTGCCACCAGGGCTCCAAGCAGAGGAGCGAGCTGGGCTGCAGCCTGAGAGCTGCCTGTAGAGGGCAGTGTGCAGCCAGGGTCGGCCAAGCCTGGTGTCCTCCGCGTGATGCCTCCTGGCTCTGAGACGCACCACCCACCAGCCTCAAAGCTCATTCGCTCTTTCTTTCATTCAAAAATACAAATAGCAGCCAGGCACCTATTC
peak_calling/CTCF_narrow_peak_2706	GCACAGGACAGCCAGGTTGCCAGGGCGGCCTCGGGCGCTGCGTGGTGGGGTCGCGGCCGCCACGCCCCTAGCCCCGGCTGGCTCCACCCTGGCAGACCCCCGCGCTTGGGGGTTCCCGCAACGCAGCTTTTCTGCCTTTGCGCAAATCTCGGAGTCGAGGCGCCAATCCCCGGCCTGGCCAGCAGGCGGCGGCCGTAGGGCGGCGAATGGGGAGCCGAGTGGCCGGAGTTGGGGCTGGTTTCTCCAAAGCACCTCTCTCCACGCCCCCCTCTCTTAACCAAACTTTGAGCGACTCCGAGCC
peak_calling/CTCF_narrow_peak_2707	ACCACTTAGGGAGTGAGTCAACTCACAGCTAACTCACATTCACGAGGAAGAGTCAGGAGAGCCTCCTGGGACCGCAGCACCACCTAGTGGCTGCTCCCTGGGGCAGCAGCACAGCCTAGTGGCCACCTCCTCGGACAGCAGCACCACCTAGTGGCCACTCCCTGGGACAGCAGCACAGCCTAGTGGCCACTCGGACAACCACCAGTGAGCAGCTCTTTCCCACCTCTCCCTCCTCAGGAGAAACGCCCCCCTCCCTACCTCCTCCCAGCCACCAGAAACTTTTTTTAAACCTGTCTTGGGG
peak_calling/CTCF_narrow_peak_2708	GCTCTGGGTGGGGGGACCCTCACATTCGCAGTAACCTGGGGCCGTGCACACCGTGAGCACCGCATAGGCCAGGCTGGGAACTAGGGGGCGCCCCGCAGCTCTCCCGCAATCACAGAAGGGAGGCAGGTCTGAGGATCCAGCTGATGCCGCTGGCAGCCCTTCGCAGTGGAGCCATCTGCTGGCACGTGGTGATGCAGCACCGGGGTTTCACCACAGGATGGCTAAGGATTTTTTCACAGGATAAGAGCCATTTAAAGATTTTGTGTAAGGTGGCTGTGCAAGATTTTTGCCCATTTTTTAC
peak_calling/CTCF_narrow_peak_2709	AATGCAACTTCCGCTTTCGAATGATACAAACTGACACGGACACTGAATTGAAAGCAGCTTCTTTTGAACTTTTCCTGCCTTTCTCCTGTGTGTCCCTGTTGTGCCGGTTTTCTAAGCACTGCTTGGAGCCACCTCCAGCCACAGGTTCTGGCTGCGGGGAAGGCACAGGCGCCCGATTTCTACCTACCTGCAGGGGGCGCCCAAGGAATGCTTGCTGACTTGGTTTAATCCAGGCAGAGATTTTTATCGTTGGTCGGACAGCGCTGCCCGCTGCCCGGGCCATCACCTAAAACAGTCTCCA
peak_calling/CTCF_narrow_peak_2710	AAGTATTTCCCATATAGGTTTGAATATGAATCTCTACTCCTCCCTTCAAAACATATATATCCAAAAACTACCGTGCTTCCTATGCATTTGCTGAACAGATGTGGAAGCCCAAGTGGCAAAAGAGCAGATAATGCTACCACCCCCTAGTGGTGGTGCTTGGCAACACAGCAGAGCAATAATGAATCTTAAGCAAAGGTGTTTTCTTTCACATCCAATTTAACCAAAAGCAAGACATCGGATAAAAGCTAGTGTGAGGGTGTTCCCATTGTGGCTCAGCGGAAGTGAACCCAACTAGTATCCA
peak_calling/CTCF_narrow_peak_2711	TGAGCAAGGAGAAACTCTTCCTTCTGCATAGTAAACTGGTTGCACTTCCTATTTAGGAGAGCAAGGTAGCTGCTACCTGTGGGGTGTGCAAATGATGATCAGTGCATCCCAATGAGGTTGAGAGAGAATGTGCAACAGCTCCCTCTACAGGCCATTCCTGACTTTTTTTTTCTGGCTTGATTTTTTTTTTTTTTTTTTTTTTTTATGGCCACACCTGCAGCATATGGAAGTTCCCAGGCCAGGGGTGGAATCAGATTCCACCAGATTCGAGCCACATCTGAGCCCTAGACAGCAGCTTGCA
peak_calling/CTCF_narrow_peak_2712	CCTGTGCCTCCCTCTGGAAAAAAAAGAAACGAGATTCACCGGGCAGAAAAGATGTTCGGAGGTCATCCGGGCCATCTCCCAGCATCTCCCATCTCCTAGCGGGGCTCAGCTGCACAGCTTCGTGTTGCCCAGACATCCAGAGGAAAGCGGTCCCCCAGCACCCCCTGCTGGCTGATTTGGGAATGGCTGCGCAGCCAATATTAATAGGGACTTTCAAGGTCTCTCGTCCCTAGGCTCCCAGCTTTTCTTCCTCTCGTAAGGGACAAATTCCCCTGGAAGGGGCTTCATTCTTTTCAAAAGT
peak_calling/CTCF_narrow_peak_2713	GATGCTCAGTGCGTTTTCTTGGCTAAAGGTTGTCCAGGGTAGAAATGGAGCACGCGATTCCTATCATTGCCACAAGGTGGCAGCAAAAGACCGTCAATGGCTCCTTCTTGGTTAAGGTTATCAAAGCTGGAAATGGAGCGCACGATTCCCATCCTTGCCACAAGGTGGCAGCAAAAGACTGTCAATGGCTCCTTCTTGGGTAAGGCTAAAAATAGAGTGCACGGCCCCCATCTTCGCCACACGGTAGCAGCAAAAGCCCGTCCACGGCTCCTTGGGTCTTCTAGAAGGGGAAATTGCTGGG
peak_calling/CTCF_narrow_peak_2714	CAGCCAAAGAGAGGTGAGCGCTGATGCCCCAGAGGAGCAGCCTAGAGCCTGGAGAGGGACCTCAGCCAGGGGGCGCGCCAGGCCGGGGGTGGGAGGTAGCAGGTCCCCGGCTTGCTCGCGAAAGCCGCCAGTGCGCACCCGCCGGCCTGCCCAGCCTCTCCAGTGTCCCGGCGTCGGGGCGCGCGCGGCGGGCCCCCCCCTCCCCAGCCCAGGGCGGGCGTCCCGCTCGCTCCAGCCGGGCCCGGACGAGGGCGCGCGCCCGGCGTGCCGGGAAGCCCCGCCCGGTGCCCCTCCCCGGGGA
peak_calling/CTCF_narrow_peak_2715	CGAGCGCAGATTCGGATTCGGGTTCCCAGACGCGCGGCGCCTGCGGGGTTGGGGCGCTACCTGCAGGCGGTGCAGCCTGTGGAGTCTGGACTCAAACTGCGCGTCTAGAAGAGGGCAGGGAAAGCCCTAGCAATTATACTGCCCTCCGCCTTCCCCCGCGCCTCTTCGGGAGCACAGCCGCGCCGGCTTCCCACCGTCAGCTCCAGGCCGGGTTGGCGCCTGTCCCTGGGCGTGCGGGCGCCCCCTGCCTGCCCCAGGGGGCTCAGCCGAGCCTTGCGGCCAGGAGGCACAATGCCAGCCC
peak_calling/CTCF_narrow_peak_2716	CCAGAGGGGAGGACCCCATCAACTGCAGTGCAAATTATCCCTCCCTCTGCATTCCAAGCACAAGACTAACGTCGTAGTTCTTTAGCCTTCTATTAATAATTTTATTTTCATACATAGTCTCTTCTAGGAACCAACGCCTTCCATTTACTCCTTTCTGAAAAAAATCTCTCTGCACTACCATGGATCTCCCCACTTCCCGGGATTTAATCTCCTGGCCCGGCCAGCAGAGGGCAGACCCTTACCTGCCACCTGCAAAGAGTTGGGACGGAACCCCAATCACCCAGAGCGGTGCTCACAGGAG
peak_calling/CTCF_narrow_peak_2717	AGTGCACCTGAGAGCCTACGCCCGAGTCCTCGAAGCTGCGCCCGCCGCGGTCCTAGCAGCCATGAACCGCTTCAAGGTGTCCAAGTTTCGGCACACGGAAGCTCGGCCGCCCCGCCGGGAGGTGAGCCTGGATGCTGTCGCCCCTTGCCTGGCGGCTCCCCCTCCCCTGGCCCTGCAAGGGACCCCCGGAGCCTGCCTGACCCGGGGCGCCCCCTTCAGGCCCGGGCCAGCGTCTGGGCCGTCCGGTTGCCGCCCGGCAGTCAGAGCCTGGCGTTCTTGGGACACTCTACATTCTGAATGA
peak_calling/CTCF_narrow_peak_2718	GCTCCCTGGCCGTCTGGTTGCACCTCCCATCCTGCCTTGGAGCAGTTCTGCCTCCAGGACCCCCAATGCCCCAGCCAGGTGAGGGGCCGGGCACAGCCCACCGAAGCCCCTTCCTGCTTCCTTCCCCGCTCCTGTTGTCTGGGGAAGGGGCAGGTGGCCACTAGGGGGCGCGTCGGCCTCACAGATGGCTGGGCTTGGCCCACTGGGCTCTCACTCCACGTGGTGGGTTGTGCCAATGAGCCCAGCAAGGACGAGCCTGGGCATCCCAGTGCCACCCCTGTTGTGCGGCCCTTCCGGCCCC
peak_calling/CTCF_narrow_peak_2719	CCTCCAAGGGAATGAGGCTGAGAGCCTGGCCCAGGCAGGTCGTGCAAGACCTGGTGCTGGTAGTCAGGTGGCCTTACCTCCCAGGGGCAGTCGGAGGAGTGGGCCCCTTGGGCACGGAGAGCCCGAGTGCTCTGGCCAGCCACCAGGGGGCAGCTGAGGACTGTGGCCCAGCCCAGCCAGGGTAGGGGGACCGGATCAGCTCTCTCTTGGTTAGTAAAACACATGTGTGCGTAATTTTTTGAACTGGTAATAACATTCTTTTATTTTGAGTGGTGAGTTTTCACCACTTTCTTAGAATTTC
peak_calling/CTCF_narrow_peak_2720	CCAAGCGCGCAGGGTCTGCACCCGGCGGTCCCCGCCGGACCCCAGGCGTACAGGCTGGGCTCCCTCGCAGTGGCTGGTCTTTTTTTTTTTTTTTTTTTTTTTTTTTTTGCTACGCTTGCCAACCTGTCAGCTGATGGACCTCATCACCCATAGTGGCGCATGTAGCTCGGCCGCAGCTCGCTCCATTCACGCTGCGTCCCCCAGGAGGACCGGCGGCCCCCGCACCCCCAGCTGGGGGGTAAGGCCCTCAGACCCCGACCGCCACTCGGCCCTGGGGGCCAGCGCCCCTCTTGCCCCAGCC
peak_calling/CTCF_narrow_peak_2721	AGGCCATCTCGCGCGCACCCGACAGCACACGCTCCTTTGGCCTCGCCCCTGCCCCGCCCCGCGCGTTCCCACGCACGCTCCGCACGCAGACGCCGCCATCGTGCGGCTTCCGCTTGTCGCCCGCACAGAGGCGCCCGCCGACTTTCTCTTGCGTCTGCTGGGCCCTGGGACGCGCTCTGCGGTCCCGGGTGGGGGCGCTCGCGCTACCCGGCGGAAGTCCGGCGCGTAGCACACGTGACTTACGATGGCCTGGAGGCGGTGGTCAAAAAGGGAGCAGTGCCATTAATTTTAATAACACTTG
peak_calling/CTCF_narrow_peak_2722	CACCTTTTCTCCAGGGGCCGGGCAAGTGCTAGGTTCTGAGAAGTTCTTACGCGTAATCCTCCCGACATCCTGCCAAAGAGGCGAGGGGCTGGACCACACAAGGGCCGATGCGCAGTGGGACCCCACCGCGCCGTGGGACCCCGGCCCGAAATCCCCAAGGGTCCCCAGGACTCCCGGGAGCGTGGCGGGTCCGGCCCTCCGGCGCCACCTAGCGTTGGCCGCGCTCGGCGCCGGCCGCTCCCGGCGGGGCTCAGCCCCACGGTCCACAACCCGGAGCACCTGCGCCCCAGATCCCTGACAA
peak_calling/CTCF_narrow_peak_2723	GGCTCTTTCCGCTGCGGCCGGCGCAGGTGGAGGGGGCGGGGCGGGGGCCGTGCGTGGTGACGCCGCGGGGGGGGGTGACGCACCGGCGTGCCCCGCCCCCTCCCCCTCCCCGTTCAGGCTCTGGAAAGAGAAGAAAAAAAACTTTCTTTTTTTTTTAATTGAGGAATCAACAGCCGCCATCTTGTCGCGGACCCGACCGGGGCTTCGAGCGCGATCTACTCGGCCCCGCCGGTCCCGGGCCCCACAACCGCCCGCGCACCCCGCTCCGCCCGGCCGGCCCGCTCCGCCTGGCCCTCGGCGC
peak_calling/CTCF_narrow_peak_2724	GCTCCACACTCGCCGGACACAGGGCGGCCGGCAGGGGGCGTCTCCGGACGCTGAGGGAGCCGGCGTGGGATCTTGGCCCGGATGGCGTCTGGGCCCCTTGACTTGACACGTTCTGAGCACCATCCAAGCGCCTGACACTTTGAGAGGCACTCTACATACTACTCGTTTCCTCCTCAACTGCTCTAGACAGAATGTAGGATAGTGTTAGGAGGCAGGTCTCCCGCCTGCGTCCTGTACCCAGCATGCATCTCACTAGCGAGGGTAAAATGAAGCACCTCCTGAGTGAAGGGACTGACCGCTG
peak_calling/CTCF_narrow_peak_2725	TCCTGAAGGGCGAAAGGCTCTGGGGATCCAGGTCCCCAGTGCACTCCCAGCGCCTCAGCCCGCGAGCCCCGGGCCGCCGCCAGCCGCACTGACTCCACATCCCCTAGCGGGCCGAGTACACCAGCAGCCACCGCCGCTCTCCCGGCGCAGTGGGCCAGCAGCTGCCCCGGCGAGAAGCAGCTATAGGCCGCGGGGGGGCGTCAATCCAGGCACCCTTCGGGAGACGTAGGTGCCAGAGTGCCCGCCCACCCCTCCTCAGATTGGCTCCGAGGACTCCCGCGGCCCTCTGGGAGATGTAGTT
peak_calling/CTCF_narrow_peak_2726	ACCTTTCTGCTCCCGAGAGCCTAGTGTCAGGACACCTCGCCTTCCATCCACGCCTCTGCGGCTCTACTCCCCCAGGACAGTTTCCCCTCCCTGCCGCTAGGGGGCGCCGGGAGGCCGCCGCTGCAGGGCTGGGAAGCCCAGGAATGCCACTCCCACCCGGGTGCGGGAAGACCCCCCAACTGTGCTGTAGCTATGCTACTTCTTTCATTAACGACCAGCGCGGGATCTGGGAGCCTCTCAGGACCGCCCTTCCCACGGGGCAGACGGAGAGGCAGTAGGGCGGCTGGGTAGGACCGCCCTG
peak_calling/CTCF_narrow_peak_2727	GGCGGTGAAGCGTCTATTTAACGTTTCCTCGCCTTTACTACCCGGCCCGCCCCGCACTGACTGCCTCAGTTCCTCCCGCTCCCCGCAAAAGATCCCAGGTCTCCTTCCAGGCCGTTACCGCCTCCGCGTGGGCTCTCGCAGGCAGCACCGGGCGGGCCCGCAAGGTGCCGGAGCGCCAGCAGGAGGTGCAGGGGCCAGGACTCCGGCGCGGCGGACCCTGGGCGTCACGACCAAGCCCAGACGCGGCCCTCGCGTTCGAGCGCCGCGGGTTTCTTCCGGGCGCAACAGGTCTTCCGCCGCG
peak_calling/CTCF_narrow_peak_2728	AGGTCTTCCCGTTGAGCGGCCAGGAGAACACGGCGTCCACCTGCTCTTGCGGGGGCAGCCCCAGCTCGGTGAGCGGCCGCGGGGCGCCCTCTAGCCGCCGGTCCTGGAACACCCAGAACTGCGGGCCTGCGGGGAGCGCGACCCCGTGAGCTGCGCGGCTCGCGCCAGGCCCCAGCGCCCCCAACCGGGCACCCGCTCACCGCTAAAGAGGAGGATCCGGCCGTCCGGGTGCCGGGCGTAGGCGGCCTGGATGACCTGCACCTGGGCGGGCAGCCCCTCCCAGAAGCGGTGGAGTCGGGCG
peak_calling/CTCF_narrow_peak_2729	CAGTGTGGGGTCTGCGCACAGTAGGTGCTCAGTTAATGGGCCCTGTCACTTTCCAGGGGCAGCCAGTGGGTCAGCGGCTCTCACCTGGGTGGAGGCTGCCTTCTTCAGGCCCCACCTGGCCATTCCGGTCACCAGGGGGCGCCCCAGCCCTGCCCGTGGCACCGCCCCCTCACCTGTGCGGGCCGGGCACCGGGCGCCGCCCCCGGAAGAGGGGACCGGGGACTGCAGGGACTTCGGAGGGAGCCCGGCGTCGTCCGGTGAGAGCCTAGGGGGCGCCGAGGACGGGGGCCCTTGGAGCTTC
peak_calling/CTCF_narrow_peak_2730	TCGCACCATCCGCCAGAAGGTGGCGCTGACGCAAGAGCTGGAGGCCTGGCAGGTGAGGGGCGGGGCCGGCACGCGCGGAGGGCGGAAGGGGCGGGGCCAGCGCTCACCCGCCCCCTCCGCTCCGGCTGCCCCGCCCGCAGGACGACATGCAGGTGGTTATCGGACATCAGCTGCGCTCGCAACGCCAGAAAGAGCTGACGGCGGCCGGGTCCGTCCCGCGCCCCTCGCGGCCGCGCTTCTCACTGCGCCTGGGCCCTGGGCCCGCCGGCAGCTTTCTCAGCAACCTCTTCAGAAGGACCTG
peak_calling/CTCF_narrow_peak_2731	AATCGGAGCCGAGCGCCCCGCACTCCAGCCAATCAAAGGCCAGTGCGCCAGCGGCCTAGCGGCTGGCCGCCAATCGGAGGCATCAGCGCTGTCAAGGTCTTCCCGCCCTCACCCGGCCCCAGCCAATCACAGTGCCCCGAGGTGCCACAGACTCCACCCCCACCACTTCTGAGGCCAGGCGCTGTGTGGGGGCGCCCCCAACTGGCCTGAGGGTCCACTGAGGGGCTACCAGCCTCCAGACCGCCCCGCCTCGCCCCGCTCCGCTGGACAGCCAATGAGGAGAGAGTTCATTTTTCGAGTT
peak_calling/CTCF_narrow_peak_2732	GCATGGATTCCCCCAGAGCGCCCTGGCAACACCTTGATTTTAGCTCAGCGAGGCGTGGTGCTTGTCAGAATTCTATAACCCATAAACTGTGAGACCCTTGTCTGCCTGGCACCAGACCCAGCATGAGGCTGAAGTCCTGCAGTTTGGGCTTCAGAGTGACCTGAGGACTGAAGGGTGGAGAGGGGCGCCCCCTTGTGGCCTTGGCCCACAAATGCATGCTCCTGGACTGTCCTAACAGGAACCTGGCTGGGGCGGCTGTCCGAGGTGAGGGCACCTCAGGCCCAATTGGGTGGCGAGGCGG
peak_calling/CTCF_narrow_peak_2733	AACAGCTGACAGGGCCCTGGATCCAGGCACAGCCCGGGGGAAGGTGCTGGGAGGGCAGGGAGGGAGGGCCGGCAGGTCCTCAGGACTCACCTGGAGCGGCCAGAAGCAGTAGGGCAGTTAAGATCCAGAGGCAGCGCCCCCTCGGGGCGGGGTGGGTCTCGGGAATCTCCATGGCAGGTGGGAGCTGCCGACAGGAGTGCTGGCTCCCTGCAGGCCACCCAAGGTTTTATGGAGGGAGGCGGAATGCCGTCGAACCAGTCCCCCAAGTGAGTGGCTCAGTCTCTGCCACCCCTGGGCTGTA
peak_calling/CTCF_narrow_peak_2734	TGCTGACCAGTGTCCTTCCCCCTCCCTCTTTCTGCTAACAAACTCCATCTTGTGGCCGCACAGTGGCCCTGTGACCAGCCCGGACCAATTGTGGGACAGTTAATGTCCCTCCCAGGGATTGCTGGCACTGGATCGGGCAGAGCAGGAGCTCCAGCCCTCTCAGCAGGCATCCCTTGAGGAAGCTTCCAGATGTCCCTGGCTCCAGGAGTCATCTTGGAGACGGGAGAACACAGCCACCAGCAGAGGGCGGCAGAGCGTCCTGAGGGGAAGAAGGGAGGCCACCCGGCACCACCCTGGGGCC
peak_calling/CTCF_narrow_peak_2735	GAGGCAGGGGGGCGCAGGAGGAGGGCGCCAGCGCCCGGGCAGCCGTCCCCCGTCGAGGGTGGCGCCCCCTCTTCCCCCGAGGGCTGCGGGAGACGCGGAGACGGAGGGGAGGTCGGAGGGCAGGAGCGGAGGAGTGGAGGAGCAGGAAGGGCTGGGGCTGGGAGTTGTGCGAGGAAGACAGACAGCGCGGAGCCGAGCCTCCCGCCCCAGCGGCCCGGCGCTGCTGCCGGCGGCCCCTAGAGGGCAGTGGCGCGCTGACCGGGAGCGCCCGCCAAGGCCAAGGCCAAGGCCGGAGCGCGGA
peak_calling/CTCF_narrow_peak_2736	GGCAGGAGACTGTGGCATCTTGGGGTCAAAGACATCCTTCCTAGCCAACCGCAGGGAGCAGGGCGCTTCCCTCCGGGAACACGATAAAGCCGGGGAGTCCCGGCAGCTTTAGCGGAGCAGCCACCAGGGGGAGCCAGAGCGGCAGCACGGGGCGGGGGCGCCCGGGTTCGCCAGAGAAACTTGTCCGAGGCTGGTGCTCCAGCAGGGGCAAGAGACAAGGGAGGGGCACACGCTTAACTCCGCGAGGCATCAGTCCTTCCAAAAAGTCTCTTGGGGGTGATCTCCTCGGCCCCTGAGAGCG
peak_calling/CTCF_narrow_peak_2737	GTTGCTGTGGCTCTGGCGTAGGCCGGTGGCAACAGCTCCGATTCGACCCCTAGCCTGGGAACCTCCATATGCCGCGGGAGCGGCCCAAAGAAATAGCAAAAAGACAAAAAAAAAAAAAAAAAAAAAAAAAAAAAAAAAAAAAAAAAAAAAAAAAGAAAAACTGAGGTTCGCCCAGCTGCGGCGGGGGCAGCCCAGGTCGCGCCCGAGACGGAGTTGGCGCTGGGCTCCTACCCGCCCGGGGCGGACTCGGAGCTGGGTTCTGAGTCAAGGCAGACAGAGGCATCTTCACTAGTTACAAAAG
peak_calling/CTCF_narrow_peak_2738	GCGCCCCCTGCCGGCCGTACCCCTCCCAACCCCCCGCGGGCGCGGAGCACTGCGCAGGCGCAAGCAGGGGCGGAGCGGGGAGGGGTCCCAGGGCGGGCCGGGCACCCGCAGGGGAAGCCTGCAACGCATGCGCGAGCCGGCCGGCGCGCCCCCTGCAGGAGCCCGAGTGGACGCGTCCTCCAGCTGCCTCGGGTCGCCGGCGCCCCCTCCCCGCTGCGGCGGCCTAGCAGCTGTCAGCAGTGGTCGCCGCAGCCGCCGCGAGGCCAGAGCAGGGCCGGAAGCCGAGGGAGGGGACCCCGCG
peak_calling/CTCF_narrow_peak_2739	ACGTCCGGGGCGCCGCTCTGCCGCAGGGGCGGGCCGCGCGTGCGCAGCAGGGCCCCGGACGGGCCGGAGGGGAAAAAGCCGGAACGCTGCGGCCGCGCATGCGTAGCAAGGCCGGCGGCTGACCCTGATGGAAGGGGGCGCTACCTGCCTGGACCCGCGAGCCCCCGGTGCTCCGCCGACCGTCTTGACTCCGTCCCGCTAAGGCAGCTTCCCCCGGGCGCACTCTCCCGGCCACTGGAAGCCGCCTTCGAGCTCTCGTTCCGCGGCCTCCGTACCTTACACGCGGCTCTGCGCTCCGCCG
peak_calling/CTCF_narrow_peak_2740	TCTTTGGCCTGTCACAGTGGGTCAGAGATCCAGCATTGCCACAGCTGCGGCTTAGGTGGAGACTGCAGCTCATATGTGATCCATGACCTGGGAGCTCCATCTGCCACCAGGTGGCCACAAATGAAAAAAAAAAAAAAGAAAAAAAAAATTAGGTCTGTATCCACAGGTGTTCATTGTCTGTGCCAAGACCAGGGAAAGTTTGAGGGCTTTGGGGGGAGCTGCTGTTTGGACAGACTTACAAAGGCCTTTTGTCAAGGCCAGGGTGCCTCCCTGGAGGGACCTCTTGGAGGCTGGCCCCTCC
peak_calling/CTCF_narrow_peak_2741	CTCCCCGCACAGCCCTGGTAGGGGGCTTAGCGTTAAGACCCCGTCTGAGTCCGTCGGTCCTTAGGGTCCCCTTCCCGGGGATCGGGCGCAGGGACCGTGCGCAGCACAGACCAGCAGGGGCCGCGCTGGCTCCGCGCTGTGAGTGCGCTGGGGCGGGTCTGAGGGGCGCGCCCAACCCCGAGGCCTCCGAGGCGGCGACGACCCCGCCCCTCGGTCGCGGCCCCGCCCCCCGGCCCGCTCAGCCCCAGCCCTGCGGTGCCGCCTCGCGCCTTGGCTGTGCTTCCCCGTGGCACCCACTGGT
peak_calling/CTCF_narrow_peak_2742	CGCCTCCGCCGCAGCCGCTGTTGCCTCAGGGCTCAGCCGCTGCCGCCGCCGATGCTGATGCTGCGCCCGTCACTCAGCAGCCGGAAGTCCCGCCGCCCGGAAGTCCCGCCCTCCAGACAGCGAGGGCGGTGCCCGCCCGTCCCGCCGGCGCCCCGCCGCTAGGGGTCGCAGGTGCCCTGACGTAGGAGGAAGTCCGTCTCCGGCCGGAAGCTGGGCAGGGAACGCTTCCGGCAGGCTTGTCAGAGCCGCTGTCGGTCAGCTCCCGCGACGCTGACGGCGTAGATTTTTACCAGGGGCCGCG
peak_calling/CTCF_narrow_peak_2743	CGCCGTCCTTCCCGTCCGGCCCCGCGCGGCCTGAAGCCCCCCTCCATTGGGCGCCGCCGACGCCAATCACAACGCCGCAGCCTATCACAGCACCGGGCCCCGCCTCACGAGACTGAGGCGAGGAGAAGATCGCACCGCGCTTGCAGCCGATTGGTGAAAGCAGATGCCGCTCACAGCGCCGGGCCCCGCCATTGGGCAACTGGCCAACAAGGGATGGTCCGTCCGCGCCTCCTGAGGTGGGCGGGGTCGGGCACCATCCCCGCACCTGGTCGGTGCCCCTTCTTCCAGGCGCGGCCTCCCG
peak_calling/CTCF_narrow_peak_2744	AGCTTCAACCCTCGGGTTGGGGGTCTGCCTCCCAGCCTGCGACCAGGTGGCGGAAGGAGTTTTGAAAGTGCCTGGAGGACAAATGAGGGCAAGACGCTTACCTGGGCTCGGCTTCTCCCGCAGGGACAGCGGCGCCTCCCCGCCCGGCGCGCGCGGCCGCCAGGTGGCAGCAAAGAGCCGCCGCCCCGCCCCGCGACCCCCGTTGGCTCGCTTAGCAGGTGAAGAAGCTGCTGAGAGGAGACTTCCCATCGCAGCTGGGTAGGGGCTGTCCTTATGCTTTGCTCCCACAGAAGAAGGGCAA
peak_calling/CTCF_narrow_peak_2745	AATCACATTCCAGCATTCATTCAACATGTGAACAAATTTAGACAAAATGTGCAGAAGGGAGGCGGGGGTCAGGACCCCGGGGAGCAGCTGCCTTTGCTCTTTGCTGCCCCCTGGTGGCCACGTCCCGCCGGCCGGACGCCCTCCCCTGGTAGGTTTCGCTTGGGGTCCGGGGGGCACGAACTGAGTGTGCCCTCTGTGCCCAGCACCTGTCCCCCACGCCCTAGGGGGCCCGAGACAAACCTGGGACACGGCCCTGCCCCCAAGGACTCTCTGGACAGCTTTGGGGGGACGGCTGGAGAGT
peak_calling/CTCF_narrow_peak_2746	CGGGACCCCTGCCCAAGTGCCCAGCACCCACGGTTCACCACAGGGCCTGGGGTTTGAGGAGGCAGACGCGACCCAGAGTGGAGGGCGGCCTGAGGCGGGCGGGGTGCAGTTCCGCATGCGGCCGGCAGAGGGCACTCGACCACCACCCATCGCAGCGCGGCCCTGGGGGCGCAGGGCCCGGGGTAACGGCGGCACTGAGGCGCAGGAACCACACGAGGGCGCAAGAGGCAAGGGAGACACGGGGAGGAGAGGAGGTTGCAGGGGGCAGGGGTAGCGCCAGCAGGGGCGTGCGGGTCCGTGG
peak_calling/CTCF_narrow_peak_2747	AAGAGGCAGTCCCGACTCGACAGTCCTAAGCCAGGACGGCGTCCCTGCGCCACGGGGTCCCCAGGCAGAGGCTGCCCCTCCCCGGCCGGGCTCGGACCCAGGAAACGCGGCTCAGTGGGTCGAGGTCGGGCGCCGGTTTGGCGCATCGGCCGGACTCTGGCGCCATCTGGTGGGCGCCTCCGTCCCTGCGGGCGGGGCGGGCTCCGTGGGGGCGTGGCCTGAGCTGCCGCGGAGGGGGGCGGGGAGGGAGGGGCGGCCGCGACGTTTCCCGAGGCTGGGGGCAGGGGGCGCGGTGACCAGA
peak_calling/CTCF_narrow_peak_2748	GGCCCTTGTCTAATTTGAGGATCGCAACCCGAGGCGGCCCTTGCTCAGTCCCCTCCTCTACCCCAGCCCCCTAAAGTTGCCGACAAAGAGATCCTGTGCCTTCGGTGAACCACAGCACAGCGCCACCCGGTGGCTCCCGATCAGCTTCTGTGCATCACCCAGAACAAAGCTGGCACCCGCCACTGGGGGGCGCGAGCAGCTCGCGAACACTGCAGACACAAAGCCATGGGGGCCATCCTGCCGAGGCTGAGACAGGACTGGGGGTGTCCTTGCTGAGTCTCTGCCCTGATTGATGGCGAGG
peak_calling/CTCF_narrow_peak_2749	GCGGAGAAGGAGGGGGCGGGCGGGCTGCACACCTGCCTGGCAGGTGAGTCTGGAACCGCGACGGAGGCCCCCCTTTTCCGCGCAGCACCTCCGCCGGCGCGGAGTGAGATGCCCAGACCCCCCAGCAGGGGGCGCGCGCCTACCGGGCGCCCAGCCACTAGGCCATTCGCGCTTGCGCCTGGCGGGCGCTTTCCGGTAGCGTGGCGGAACCGCCTCGCCGTTTTTGCAGCGTTTGGCGACGCCTGCGCGCGGTGACCCGACGGCAGTGTGGCGCCATGGCGTCGCCCTTCAGCGGGGCCGT
peak_calling/CTCF_narrow_peak_2750	CCCTAAAAAGCAAAAAAAAAAAAAAAAAAAAAATAGAAGGGGTTACACGGGACCTGGCCCTGGGCACAGAGGAGACAAAAGAGGGTCCAGTAGAAGGGAGAGGGCACCCCAGCTGCCACAGCTGCCCTTGACGAGACGGCAGGTCCATTTCTAGCAGGTCACTAGGGCCGGGATGGCCTTGCTCCAGGCGCCCTCTGGTGCCAGTGTGAGGAGTCAGCCTCAGCCTCAGTCAGCCTGGGGCCTCCAGCTCCCGGGCCTCCCCCACCCCCTCCCTCTCCCCCGGAGGATAGGCCAGTACCCA
peak_calling/CTCF_narrow_peak_2751	TGCTGTGGCTCTGGCGTAGGCCGGTGGCTACAGCTCCGACTCGACCCCTAGCCTGGGAACCTCCATATGCCGCAGGAGCGGCCCAAGAAATAGCAAAAAGACAAAAAAAAAAAAAAAAAAAAAAAAAAAAAAGCAACATTTAAAGATTCCTCCAACCCCAGGGCGAGACCGGCCCGGCTTTGCGTCCGCCCTGCAGACGCCCCGCCCCGCCGCGGAAGGGAGGGGCTCCCCGCCTGCCCCCGAGCCGAGCGCCGGGGAGAGGCCTCGTGCCTGCGCACTCAGCAGCCTGCGCCTGCGCCGG
peak_calling/CTCF_narrow_peak_2752	TTGAACGAGGGCCCCTGGGCCCTGGCCGGGGATCCGGTTGGAGCCTGGCAGAGCCAGGGGCGAGGTTGGAGGCCAGGGACAGGGGACTTTCCACGTGACAGCCTGAGGGTGGCCCTGGGGCCTGGAACGGATACCGTGTGGCCGCCAGGGGGCAGCAGGGCCTGGCCCTGGGACCAGCGCTGTGCCGAGGCCAAGGGCGGAGCTTTCCCAGGAGGAGCCTTGGCCTCTGCTCCCCAGCCTGACCTCCAGGCCTGCCTCTCAGGCCGTTTTTCCCCAGGGCAGCCATGTGGACTCTGTCTCC
peak_calling/CTCF_narrow_peak_2753	GAGGAAGGCAATCCAACCAGCATATTACTGCTCATGGCCAGTGCAGCCCCGGGGGAAAATCTGAGAGTTGCTGTTAGAACAGGTGTCCACACGAGGGCGCCAGCGTCCCCTCCGGCCCCAGGTGCCGCCCCACGTCTGCACGTCGAGGCTCAGAGTCAGGGACGATGGTGCGCTGGCAGAACCCACAGCAAGCACCCGGAGGTCTGGGGTTGTTTGGGGGCACCTGGGACTCTCTGCTTCAAGATGTCTCATGACAGGCAGCGGACACAGGTGTCCCTTCAGCATTTCATGTGTATTGGCA
peak_calling/CTCF_narrow_peak_2754	GAAAGCCTTTGAGAGAGAAAGAGCCCATGTGGAAGGGCACTTCTTGGTATTTCTGGAAAGTGGGGGAAGGCGACTTCACCCGCATAGGGGCCCCAGACAATGCAGCCCCGCGGACTGCTGAGCCAGAGAGAGGGGCAAAATCTGAGAGCGGCTGTTCAAGCCGATGTCCACACGAGGGCGCCAGCGTCCCCTCTGGTCCCAGGTGCCGCTCCCGTCTCTCCTGGTTGAGAGCAAGCAGCAAGGCTCCAAAATTGCACGCTCAGGCTTGGGGTGGATGTTGCCTTTTTTTCGGAAGGCACAG
peak_calling/CTCF_narrow_peak_2755	GAGAGAGATAGAGCCACGTGGAAGGGCACTTATTAGTCTTTCATGGAAGCACGTGTAGGAGTCCCAACCTGCCCATTGGCCCCAGACAATGCAGCCCAGGGGACTGCTGAGCCAGAGAGAGGAGGAAAATCTGAGAGTGGCTGTTAGAGCAGGTGTCCACACGAGGGCGCCAGAGTCCCTTCTGGCCCAGGTGCACCTCTGAGTCTCTAAGGTGAGACGCCAAGGCTCCAAATTGCGGGCTCAGTGTTGGGGCTGATGGAGTGTTGAGCAGAACGCACAGCAAGCAGAGGATTTTCGGGTG
peak_calling/CTCF_narrow_peak_2756	AGGAGTAAGAAAATCATGGCTGCCCATCAGGCATTTCAGGGTTCATTGAGGGAGAGGAGCCAGGAAATCACGCTGGCAGGTGCACAAGACCAGTGCCAAAAAGGGTCCTGCTGTGGGAGGCAGAGGAGCGGAGGGTTGCTGTGAGGGCGCATGTCCGCCAGATGGCGCCAAAGCGCAAGCAGAGCCGCTCCCTCTGCATCTCCTCTCCTGAATCTCCAGGCTCAAATACATGGCAGGAGATGGATGGATGGAACTTCAAGGAGGGGGCCAGAGCCTTGTTTGTGTACATGGTGCCTCTATT
peak_calling/CTCF_narrow_peak_2757	TTGTTCTTCACACTAAATCTGCAGACTTCCATGTGTATTTTATATGTAAAACAATCTTAATTAGGACTGGTCACATTTCAAGTGGTCATTAGCCATGATGTAGCTAAGTGGCTATGAACTGGACAGATTCAGCGTGACTGGACCTCCAGGAAAGAGCCATGCTGCCACCTGGTGGTCGTGTTGTCAAATAGCAACTTGAACATCCACCCTGGGCTGGCACCAAAGACACAGAAGTTACATATTTCTTGCCCTGGCATGCATTCATCCCAGTGAGAGAAAAGGCAGTCAGAAAGAACCAACC
peak_calling/CTCF_narrow_peak_2758	TATACAGAGAGAGAGGGGAAAGCACTGAGGAAGGGATGAGAGAGGACACAGACTAAGTTTACTGGATGGCTTGCTGAGGAGCAAATGGAGGAAGGGGTTTCCTGGAAGCTCTTCTTGTTAGTATTGGTAGCTAGCATCTTTGACCAGATGGGATGAGTAATTTTCTCTAAAGGGCCATATTGTAAACGTTTTAGGTGTTGTAGTCTTTACCTTCTGTGTTGCAAGCACTCACCTTTGCTGTTGTATGTGAAAACTGCCATAAACAGTACAGAAAGATCGAGTGTGGCTGTGGTCCAACAGA
peak_calling/CTCF_narrow_peak_2759	CGAGGACCCAACCCAAGAGGCAGGCACTTCTCGAAGTTAGGGGTAAAGACTGAGGACCCGGGCCAAGCTGGAGAAATCACCCCCACAGGCTGAACTAACTCAGCTGTTCAAGAGCACACTGCAGTCATTTGGGACTTGGGCCAGCAGAGGGCGCTGGCTGACAAGGGCAAGCAGCGCTTCTCTGAGCCCGAGAGAATCACTGGGTTCTGGGAACCCGGGCCAGAGCGGATCACGGTCCCGCCCTCCTCACTGGGCCCTTGGCTCTTACCCAAATCTCTCTCTTGGTGGAGTTGAGGAGTTG
peak_calling/CTCF_narrow_peak_2760	AGAGAATTCAAAACAGCATATTTTACAGCCTCCTGGGGCATTCTGTTTCCCCCCCGCGGCTGCTGACACCAGCACGTGGGCATCACTGGGCAGTAAGGGGGTTAGGTACCCCCATCTGTCCGTCTTCCTAAGCAGGTAGCTGGGATCACAGTGCCCGGGCTCTGGCTGCCCCCTGCTGGGCAAGCACAAAAGCTTCTTCCCAAGGGAAGGGGACACCCCTCTTCCTGCAGTGCCCCCATTAGGAACGTGGAAAAGCTCTTCCGCTTTTCTGCCACCTTCCCAGGAAAGCTGTGGAAGGTAT
peak_calling/CTCF_narrow_peak_2761	TAACGATCCGGCGTTGCCCTGAGCTGTGGTGTAGGTTGCAGACGTGGCTCGGATCCCGTGTTGCTGTGGCTCTGGCATAGGCCGGTGGCTGCAGCTCCGATTCAACCCCTAGCCTCGGAATCTCCATATGCCGCGGGAGCGGCCCAAGAAATAGCAAAAAGACAAAAAAAAAAAAAAAAAAAAAAAAAATTCACATTCCTAACAGCCAGAGTCATAAGCACATAAGAGTTACGTGTTTAAAAAAAAATTGTTTCCAGAGTTCCCGTCGTGGTGCAGCAGAAACAAATCCAATTAGGAACCA
peak_calling/CTCF_narrow_peak_2762	GAGACTTCCACTCCGATGTCCACCCACCCCCCACTGCCCTGTACTTGCCCACACTCACTGGGAGGACGTGCACTGAGAGATGCTCATCTTAAGGTGATGACAGTCCCGTTGCCATGACTCAGGCTTGGCTGCCACACACTGGCCATACTGCTCCAGCTCTCGGCTGCAGTAGCGGGCAGTGACCTCCAGGGCCGCTTGCCTGTGAGACAGGACAGACTGAGGGTAACTGCAGGCAGCAGGCAAGAGATGGAGTTCTGATCTGAGTCTAGGGTGGGACTGGCATCTTGGACAAATCTGAGAG
peak_calling/CTCF_narrow_peak_2763	AAAACAAAACCCAAATGCTGAAATGCCATGAGCAGCAGTGAGATCAGACTGTGTTTTCTCTTCTTTCTCTTTAGGACAGACCACCATAATATGCCAAGCCCTGTCCACCCTTTGGGCGTTTTCTATGTGATCCCATGAGTGGCCAGTAGGTGGCACAAGACACACACCATGGCTGCCGGCTTTGCCCCACTCAGCCTTTCTCAGAAGGGAAAGATCTATTTCTAATCCAGCCCAGGCTTTATGGCAATGCTTAATCACATGGAAGGGAACATGCAATAACTACTGGTATTTCTGTAAACAT
peak_calling/CTCF_narrow_peak_2764	GGGGAGGACTGTGGTAAACAAGCAGTCCAGGGCTTTTCATTGGCTGAGTCTTTTCCAGGAAAGAAGAGGAGTCTTTGTTCTTCCTTTTGGACTAGGCTTTGGTCACAGGGTGTGAGAGCTCCCCCTTCTGGTCTCCAACTTTCTCTCTTTCACTCTCTCTCTCTCTTTTTTTTTGGCAAAAAAAAATTTTTTTTAATATATTTTATGATAAATTTACAATGAAAACATTAAAAAAAAGAATTCTAACTTTAATCATTAGAAAGTATTGAAAACCTTGCAAAGTTCCTGTTTAATTAGTCAA
peak_calling/CTCF_narrow_peak_2765	ATTCTGTAAAGGGATGGAAGTGAGCTCCGAATTAGCAGGGAGCTGGACACCAAAATCGACTTTCCCCTTTCCAGCCCTTCTCTCTCCTCTCCCCCTCTTCCCCTCTCCGCCCCACCTCCAGTCCTTTCCCTTTCCCTCCGCTCCACCTCCAGAGTGCCTGGGGTGCCACCCTCTGGCGCACAGAGGCAAGTGAACAGAAAGAGCCCCAGAACAGGTGAACCAGTGTAGGCGACCTGCCCCAGTTCTATCCCTACTAGCGCCTCCCACTCCTGGCTGGCCACGGTTCCGAAACACCTGCCTA
peak_calling/CTCF_narrow_peak_2766	TGTGGTAGAAGTATGAAAATGTCTTTGGGGTCAAAGAAATGAAAAGTACCTTCCCTTCCAAGTAGCTTCCTGAGGGCCCCGGGGCAGGAGATGGGTGAGGAGGCTAGTGTGGGGTGCAGTCTCCCCCTAGTGGTCAACATGGAGCATTGCACCTTTTTTTTTTTTTTTTTGGGGTCTTTTTTTTTTTTTGCCATTTTTCGGGCTGCTCTCGCGGCATATGGAGGTTCCCAGGATAGGGGTCGAATCGGACCTGTAGCCACCGGCCTATGCCAGAGCCACAGCAACGCCGGATCCGAGCCCC
peak_calling/CTCF_narrow_peak_2767	CTCTGTCCCCAGACAGCCCCTCTCCTGTCCTTTCCCCAGCCCTTCCTGACCCAGGACAGCAGGGCGTCCTGAAGATACTGTGGGTACGTTTATGGATAACAGCAAGCCTCCAGCAGGGGGCAGTCATGTGCATGCTGGAAGGCATACACTTTTTTTTTTTTTTTTTTTTTTTTTTTTTAGGCTAGGGGTCAAATCAGAGCTATAGCTGCTGGCCTATATCACAGCCACAGCAACACAGGATCCGAATTGCATCTGCAATCTACGCCAGAGCTCACAGCTCCTGGCAATGCCAGACTTTTCG
peak_calling/CTCF_narrow_peak_2768	CCCTTAAACCCCAACATGAAACCAAATGGGCTCTCTCCACAGAAGGCGTGATGCTTATTCTTTCCGAGCCTGCCCCAGCCAGAGGGCAGCCTTTCTCCTTTTTCTCTCCAGCAGGCGGCATTCCTCCGAAATTCTCACCTCTGCCCCAAGACTCCATAGCGACTCCCTCCCCGCTGGCGCAGGTGACAACCGCGCGAGAAGGGCGCGGCGAACCCACGAGGGGCCCGGGGATCCACGGCTCTGGTCCACCCAGAGACTCAGGAACGCGCGCGCGCCCCTCGCAGACCGGCGCCCTCCACCC
peak_calling/CTCF_narrow_peak_2769	GCGGGGAGCTTCAAGATGAGGTAGTAGGGGCGGCGGGGCGATGGCAGAAGTCTCAGAAGCCTCAGGACCTCTGACCTCCGTCTCTTGAGGGCGCCCCTCCCAGTTTCGACGGCTCACAGGAACTCGCGCCTCCTGCAGTACCGACCGCAGCCAGCAGGGGCCGCCTCAATCACCGTCCAGAAGCTTCCCTCCTCTCAGAGGGCCTTCCTGGGACAAACGTTTACAACAGCCTTGCTGCCAAGCGCGGGGGTGGCCTGGAGGGGAGGGAAGGGCTCAGTCTTCATCCTGAGGTGGCAACCAG
peak_calling/CTCF_narrow_peak_2770	TCCTGCCTCTACTGAAATCCTCATCAGCATTTTCATATCACACCTGCAAAGCCTCAGGCTGTCTTTTAATCAGAAGTGAGTTCTCTGATCTTCCAATGCCCCCTTGTGGCACTGACTGCATTCTTTGTTTTGTTTTGTTTTGGTCTTTTTAGGGCTGCACCGGTGGCATACAGAAGTTATCAGGTAGGGGGCAGATTGGAGCTGCAGCCGCAGGCCTACACCACAGCCACAGCAGTGCGGCATCTGAGCTGAGTCTGTGACCTACACCACAGCTCTAGGCAACACTGGGTCCTTAGCCCAC
peak_calling/CTCF_narrow_peak_2771	CTCTCTGTTTCATAGGCAAGAAGTGGCATCAGAGGTTAAGTAATTTTCTTGCTCAAAGTCACACAGGAAGTGACAGAGCCAGGATGCAGACCTAGCTTTGACCGCTACAGAGACCTCTAGCGAAAAAAAAAAAAAAATTAAATGGAAAAAAAAAAGACCTCTAGCGGTGGTTTCAAACAGGTTAGTTTCCTGTAAATACTGCTGTGCTAGGTTCCTCCTCAGGGTGGTCAGCTTCCTTTGGAACCTAGATCATGGGCTTTCTTTTTATCCATCCTTGTTAAATGTTATGTGGTTTACGCCT
peak_calling/CTCF_narrow_peak_2772	ATTCAACAACAAAAAGGAATGAAAATATTTCCGTGGTGACAGACTTTTCCTAGTGGAAATTACTGTTGGCTATAACTAAAATTCTCTCCTTTCCAGATCCGGCGTTTACAATCCCACCAGCAGGTGGCACTGAGGCACCACCGCATCTCACGAGCCTGAGCCTCCAGTGGTGCTGTTCCTGTAGCTGCCAGATGGTGAGGAGCCCAATGGTTTGGGCCAATTTCTGCAGAGGTGTAAGGCTTACCCAGCATCAAGGGGGCTGATCCCAGTTTAAGAGAAGTGATGATTCAGTAAATTGTTG
peak_calling/CTCF_narrow_peak_2773	CTCTGAGGTTCTGAAGGCGCTGAGGTGTGATTTCCATCTGAGGTTTGGAGGGCGGGACGTGGAGGCTGGGAAAGCAGCCCCAACCCGGTAGACGAGGTGCAGAGGTCGCTCTGCGTTCTGCCGCTGCAGTCTCAACCCAGAAGCTGCGCGCGCCCCACCCCGCCGCCACCACCAGGGGGCGCCTCGGTACCCAGCTCGGCCCGCACCTACCCTGAGGCCCTGGGAAAAGACTGACGGGCCAGATCTCAGAGCAAGACCGCGTCGGGCAGTTCTGGGGCAGCCCTGAGTCCTGGGTGGGGCT
peak_calling/CTCF_narrow_peak_2774	AGGTTATTCTGAAAAGACATGAGCAGAAACCAGCTTACACTTGCAGAAACAGCAAATACCAGAACTACCAGGGTGACGCCAAAGCCTGCGAGGAGAGCGCTGCTGCCACCTGGTGGGGACACACGCAGGCCCTGAGGGAGAAGGCCAGCTGGGCGCCCCCTTTACCAGCTATGGTTCTCAGGGTCGTCCAGTAGACCCCGCATGCTTACAAACATGGCTAAGCCTGGGCTTCATCCCAGAACCACCGAAGCAGCATCCACGGGAGGTGGCTGGGATGAGCTCTGACCTCTGTCTGGGCTTT
peak_calling/CTCF_narrow_peak_2775	ATGCGGCTGGGATCTGGCATTGCTGTGGCTCTGGCGTAGACCACCAGCAACAGCTCTGATTCAACCCCTAGCCTGGGAACCTCCATATGCTGTGGGTGCAGCCCTAAAAAGACAAAAAGACAAAAAAAAAAAAAAAAAAAAAAAAAAAAAAAAAAAAAAAAGGCACACCTCATCCGGCCCGGCTGATCCTGCCCTCCAGTGGTGGTCCAGGGCAGTTCTCAGGCTGGTTCATTTTCTGCCTGCTCTTGGAGAAGGCAGGGCCACCTTCACTGGCTCCCATAATGACACTGTAGAATGTAAA
peak_calling/CTCF_narrow_peak_2776	AAGGACCAAAGGAGCATGTTAAATGGTTACTTTGCTACAAAGCATTCACTAAAAAGGAAAATTGGTTAAATCTGACTATCATCGTTTGCCTTTTTTCAGAAACCCACTTTCAGAAACTCATTGAAGTGCCTGGTTTTTTGTTTTTTTTTACAACTTACATAATGGGCAGGTGGAAATTCATCTCCATCCACCAGGGGGCAGAAAGGAACCCTTTGATTGGCCAGGGATCTTCGGACTTTCACTTTGATTTTGAATAGTTATCATTTGCATAGCCTTTTCCCTGTCAGATATCTCTCACTAG
peak_calling/CTCF_narrow_peak_2777	GGGCCCCATCCGCTCACTTGCGGCAGGGGAAGTGGGTCCCTTTACGGGTCCGCCGCCGGGGGGCGCTGCCCGCGGTCCCCGGGGCCGGCGCTCTCTGCAACATGTCTGGGCGCCGAGGCCAGCGGCCAGGGCACTGCTTGTGCTGGCTGCTGTGCTGCGTCCTACTGTCCCCAGCCGCGGGCTACGTGATCGTGAGCTCCGTGTCCTGGGCGGTCACCAACGAGGTGGACGAGGAGCTGGACAGCGCCTCCACCGAGGAGACGCTGCCCACGATGCTGGAGGACTCTGGCAGCATCTGGCA
peak_calling/CTCF_narrow_peak_2778	AATCTGGTAGCAGTGTCACCAGAGGGTTAAACAGAGGGAAAGCTGGGAACAGGGGACGCACCTGTGGTCCAAGCAGAAATGTAAGGGCCTATACCACAGTGGTAACTATTAGTGGGAAAGAATGACCCTGTCATTCTCAGAACTCTGCCCTCTGGGGACCAGGGTACAGATGTGTCATGGCTTTTTTTTTTTTTTTTTTTTTTTTTTTTTTGGCCGCCTCACACCATATGGAATTCTCAGACTAGAAATAAGAACGGAAGAGTTCCTGTCATGATTCAGTGGTTAACAAATCTGATTGGCA
peak_calling/CTCF_narrow_peak_2779	GGTGCAAATGGACCACAACAGAGCTTTTTCTTACCAGAAAGTAGAATAAAGCAGTGGTAAGCTGATATCAGAAAGTGCCAGTGGAATAGCTCTGATCTGTGCCAGGTCTCCTGAGACCTGTCTGGCCTCACCTAGAGAGTAGGTCCAGCCTCTGCACGCTCGCCCCCTGGTGGCAGGTGTACCCGGAAGGGGCTTCAGTTAACTCTAGAAATGGTTTACCAACACAACAGGGTTCTCTACTATGTTACCAGCAGCTTAAATTTGGCCACCTGGCAAAAATGTGTGTGATACAGGGTTTGGT
peak_calling/CTCF_narrow_peak_2780	GAGTCAGGTGGAGTTGCGATGCTGGGGCTGCAGAAGTCTATTATTCTGAAGCGGCAGCTGCGGGTCATCAGAGAGGACGTCATCAGGGAGGCAGCTTTCTGTCCAGCAGGGGGCGTGGTCTGTGCACCTGCCAGGTGCCATCCCCCAGCAGGGAGTGCTGGAACTCTGTCGCTGCCACAGTGAATGGCTTAGCAGGTGCCAACTGAAAGGAGCATTTGAAAGCTCCCAGGAGAGTAGTTCACAAAACATGTCTGGGACCCTCGGCAACATGCCGGAACTTTAAGGTTGAATGACAAGAAAG
peak_calling/CTCF_narrow_peak_2781	GCCAGATGTGGCGACCAGGCGAAGCCAAGCGCCCAGAACCCGGGACCACGCCACCTCAGACCCCGCGGTGACATAAAATGAAGCAGAGGGATTTCACCGGAAAGATACCGGCTGCGAGAGGGCGCCCCTAAATGACAGCCGGGCGGGCCACGGGCTGGCGGCTCCGCCGCTTGGGGGCGCCCGGCGGCCGGCCCGCAGCACTGGCGGCCAATGGCTGGCGGGGTCGCGGGCGGGGCTGGGCGCGGGGGCCGCTGCGCTCCAGCGGCGGGGCGGAGCCGCGCGGGGAGGCGGGGCGCCGGGC
peak_calling/CTCF_narrow_peak_2782	TAAATCACTGCCACAAACATACTGCAACACTCTTACGGAAGTCAAAAATAACTGACCTCACATCTCTTGGTCATCTGGAAGGGAAGATACACATCTGCCTTTTCCAGATTAGACTCTACCTCCCCCTGTTGGAGAGTTGTCATACTATACTTATATTAGAACAAGACCCTTTACTGCCATCTGCTGGAAATCTTTCATAACAAATACAAAAATCCATGACGGTGACAATGCAAGATGCCTCCTTAGAAGGGACTCTTTTGGGCAGTGCACAACTAGATCAACCTTATGTGGCAGCCCTGAA
peak_calling/CTCF_narrow_peak_2783	AGGTCGCATCTACGACGTACACCACAGCTCACGGCCAGTTGGGTTGGTTAACCGCTGAGACACGACGGGACCTCCCTTTTTTTTTTTTTTTTTTTTTTTTTTTAATAACAGCCATGCCAACAGGTGTGAGGGGACGTCTCAGTATGGTTTTTGCTTGTTGATCTTTTTTTTTTTTTTTTTTTTTTTTGGCCACAGCATGAGGAAGTTCCCCAGCCAGGAATTGAAGGATGCCACAGCGGTGACAACATGGGAACTTTAACTCATTGTGCCGCCAGGGAATTCCTCGTTCTGGTTTCGCTTT
peak_calling/CTCF_narrow_peak_2784	CCACCCCCGCACCGCAAGGCTGCCCGTTTCCCCCGCTCTGGGAGGAGCTGGGAGCAGGGGCACCACTGTGCGAGCAGAGCATCGGAGTGCGCCGCGGGGTCCGATTCGGGCCTGGGTAAGGGGCCGAGGGAGGGCTGGGGGTGTGTTGGGGGACTGGTTCAGGGGGTGAACGCATCCCAGGTCGCCCGCCCTTCCCGCGCTGGGGTACTGGGCCGACAGGGGGCGTCCATAGCCCGGGCACCGCCACGCTCCCAGCGCCGCCGCTTTGTTTGCATTCAAATCCCCGGAGCTGGGGGAGGGG
peak_calling/CTCF_narrow_peak_2785	CCCTGGGAAGCCCGTTGGGGCTAGGAGAACCTAGAGGTCGCCACATAAATGCTCCCTGTCGGCTCTGCTGCCCTCCCCAGGAGTCAGGTCCCAGGTCCCAGCGGGCTCGCCTCGGCCGCAGCTTAGCCTGGGACGCCCTCGCGTGGCTGCTTAGGGCCTGCGCGGCCCAGCTCCCCGGGTCCCGCCCCGCTGTCGCGATTGGCTCCCGGGCTCAGCCCCAGCTTCTTGATTGGTCTGCCCTGCGGGTCCTGTCGGCGCCGAGTGGTCAGACCCGACGGGTGGGCAGCGCTGCGTCCGCCTC
peak_calling/CTCF_narrow_peak_2786	CGCCACCGCCGCGCGCCAGCTCCAGCACGCGCTCCCGCAGCCGCCCAGGCCGCGCGGCTAGTTCCAGCAGCTGGCCCACCGGGAGCGCCACGGGCAGAGTGAGCAGCACCGCCAAGCGGCTGAGGATAAGAGCGCGCGGCGCCAGCGCCAACGTCCAGCGCCCGCTCACGGCAGCCGGCACCACCTCGCCCACCAGGAACAAGAGCCCCGCGCTGCCCAGCACGGCGGGCACGGCGCGCTGGCCAGCCGCGCGGTACAGTAGCACCGCCAGCGCAGCCTGAGCCAGGCTAGCCAGCAGCAG
peak_calling/CTCF_narrow_peak_2787	CCGCTCCGTCCTCTTCCAGACAGACGCCCAGCACTCGAGGACCCGGAGCCGCCTCCGCGGCGGCGTTGCCCAGGCAGAACGCGGCGAGCAACCAGCCTAGCCGACCCGCCGTTGCCGCCGCCATCGCCTGCTGCCCCCTCTCGGCCTCCCGCGCAGCCTACCCCTCCGCCTCCCCCGGGCCAATTATCGCCGGCCCTGGCGCTTCCTCCACCAATAGGCGGCAGGCGGGGGCGGGCCCCAGGGTCGGACTAGGCTGCGCCGGGGAGTAAACAAGCGGCGGCGCGATCCTGGGGCGGGCCGG
peak_calling/CTCF_narrow_peak_2788	CCATGGGTCGCACCAGGCCTCACAGGGAAAGATTGACGGCTTCTCTGAAAAACCAAAATATCCCTCCTGTGGATGAATATACCTACTCTGTGGAATAGATCCCTGGAGCCCCTCTCAGCCCTCCCGCCTCCTCTGGGAGGTGCCTTTGTTGAATTCACCGTTGGGTGTGGGTGCCCTCTAGGTGGCAGCACCTTCCAGACAGGTACCCTGTAAGTGGGCAGACCTGGGGCACAGCCCATTAGTCCTGCTCTGCAGCCTTAGAGCTTGGTGCACTGGTGCAGGTTGTGACTGGCCAGCTGGG
peak_calling/CTCF_narrow_peak_2789	GGTTGCTGGAGATGGAGCCCAGTCTCTGGCCATACAGCCTCAGGTTTACCGTGCTGCCCTCGGACACGTAGATGGTGCCATCCTCGTTCGTCCCACACGATTTGTTGCAGCTCGCCAACCTCATGCCTAGGATCTCGCCCCGCTGGGGGTCGCCCTGGCCGCAGGCCCCCCGCGCCCACAGCAGCACCAGCAGCACCAGCGCGGCCAGGAGGAGGCGCCCTCGGGCCGGCCCGCCACCCGGGAGCCCGCCCCCGCCCACCGGCGCCATGTTGCTCCGGCTCGGCCGCCGCCGCTCCCAGCG
peak_calling/CTCF_narrow_peak_2790	GCAGCGATCCCCAGGTGCCCAGAAAAAACCCCGAACCACTGGGTGCTTAGTGAGGGTTCCGCCCAGCACACCATCAACCTCACTTCTGAGCCTGCACCTGCATCCTTGGAGCTGCCCCTGGGTCCAGAATGTACTCTGGCGCCATCTTGTGGTCATCTGCTCTAAAATCGTCTTTCTGGTTTTCCTTCTCTGGCTCAGCAGGCCCTAGGGCTGCATTGGCTGTGGGCAATATGATGGTTGGATTTCTTCCCTCCACTTTTTTGAAATACCAGGAAGTGCCCTTCCAAGTGGGCTATTTCTC
peak_calling/CTCF_narrow_peak_2791	TCCAGGTTCCCAGAAAATAACTCCAAACTTCTGGGTGCTTGCTGTGGGTTCTACCTAACACAAAATCCACCCCAAATCTAATCCTGGACCTGTGGCCTTGGAGAGGCACCTGGATCCAGAAGGTAGCCTGGCGCCATCTTGTGACATTTGCTCTAACAGCAACTCAAGTTTTCGTCTCCCTGGCTCAGGAGCCGCCCCTGGGCCGCATTGGCCTTGGGCAATATGCTGGTTGGATTTCCTTCCTCCACTTCTTGAAATACCATGAAGCGCCCTTCCAAGTGGGCTACTGCACTCTAAAAGG
peak_calling/CTCF_narrow_peak_2792	GCTGTTCCCGCCTCCGCCAGAGGCCGCGCCCCCAGCCCGCCCGGGCAGCGGGGCCAGGACCCGCCCGTAGAGGGTGCTGAAGGGCCCGGGGCGCTGCATCCCGCCGCCTCGCTCCAGCCTCCACCACAGACCCGCCCCCGGCTCCACCGGAAGTCTGATAGCATACGTACTAGATCCGCGTCGCTGCGGCGCAGGCCTTGCTGGGAAATGTGGTTCTACGGCTTCGGCGGCCGGAAGCCGCGCCCCAGCCTGGACCACCGGCCCCACAATGCTCCGCGACCGGGTGCGCAAATCTCGGGCG
peak_calling/CTCF_narrow_peak_2793	GGTGCCTCAGCCTAGAATGTTCTCCATATAACCCCTCCGTCCTGCCACTCCCATACACGCCCCCTCCTTTATCCGCATCTGACTAACTTCTCAAGGTCTAAGACCCAGCTCAGCCTCACTTCCTGAATAAATTTACCACCCTACTTTTCACACTGATATTTATATACTTGTCCACTAGAGGGCAAGCTCTTTGATTCAGAGCCTAGAGCCTGCATCTTTTCTGTGTCCTCAGAGCTTGCTTTATATAGGCACAACGTAGGGGCTCAGTATGCGGTTATTGGATGGGTGAATGGATGGATTG
peak_calling/CTCF_narrow_peak_2794	AAACCCCATCATACCTCCTGTGGAGAGAACCCATGGACTGAGACACACACCTGCAGAGACTACCATCTAGTGGCAAGTCAAGGGAGCCTGCAACATTTAAAATCTTTTTCTAAGGCTTTTTTTAGTTTAAAAAAAAAAAAAAAAAAAAAAAAAAAAGCCCTATAGCATTGAAATTGACCTTCTTTTGTACCCAGAACTAAGATTCATTTAGGCCAGGGATGAGCAAGCTTCCTTTGAACCTGTGAATTAAGGCTGGTTTGGACCTTATTTAATGAGGGGGAAAGTCAGAAGAACATTTGAG
peak_calling/CTCF_narrow_peak_2795	GGGCTATGAGCATTTCTCGGTTTGATACTGCCCATCTATAAAAAAGCAAAAAAGATTTTAACAATAATTAAGAGCACAGACATGTGTGTTAAAATGGTTTGAAACCTCACACATACCAAAAAAAAAAAAAAAAAAAAAAAGGGCCTAGGCTGCCATCTTGTGGAAGTTGGTGGTATCATCAATTCCCAGGCCGAGACTTGTAAAGAAACAAACTACACTTAAAGACACTCTTTAGCCAGTGAAAAATTATTAAGTTAGATGATAATTATGTATTTAATAAGGCTTTACACCAAGACAAGAC
peak_calling/CTCF_narrow_peak_2796	CGGAGCGAACGCTGCGTGATCGGGAGGCAGCCGGATAGCCGCCCCAGGGAGCAGTCTCGGGCCTATTTTTTGCTTTTTTTCCTCCGGGACATCGCCCCGCGCGCACCATTTCCCTCTGCAGACTGTGACGCCCCCTCCCGGGCCGGGCCCCAGTGCCCGCCCGCCTGAAAGGCGCCGCCCGCCGGCCGGAGCGAGCCTGGAGCCATCGCCGCCGCCGTGCCCACCGCGCTTCTCGCGGAGCCTGGGCGGCCGGCGGGGCCTGGGGCCTGGGCGCTGGGCGCGGCGCTGCAGCGGCCGCTCC
peak_calling/CTCF_narrow_peak_2797	GGTCCCTCCCAGGCAGGGGCCTGGCCTGCCTGCCCAATCCAGGCTTATGGAGGCCCTCCCCTTGGCAGGTGTTAGGGTCACCCTCGCCCTGTGCCATGGAACAGCTGGGGCCTGCCCAGCCTGGCCAGCAGAGGGCGCTGTCATGCCACGGAGACACTTCCTGCCTCCGCTTGCGGGCTGTCTGCTCGCCGGGTGGGGCTGTACAGAGCAGGGTGTGCTGTCCAGCATCCATCCTCCTTTCAGGGGAGCATCTCACAGCCGTGACTGGTCACTGGGTCATCCACTCAGGCCCAGCTCACCC
peak_calling/CTCF_narrow_peak_2798	TCGCCGTCTTAGGCACTGATAACAAGGGGTGAGGAGAAAGACGAGTGTATTGGGTCATCTCACGTTTCCCTGTTCGATGTGGGAGGAAGACCGACGAGGGCTTTACGGGCCTGCTCCCCCCCTGCTGTGACTTGGCACCTCCCTTCCGACCGTTGGCCCGGGCTCTCCGGCCGCGAGGTCGCGTCCCCCCAGCGGTGGTGGCGGGAATCGGCGGGTGTTTTGTCCTCTGGTTCTACCCGAGGGTCTTTCCGGCCGCCCGGCCTTGGGATGCCCGGGTGACAGGGAGCCAGTAGCCCATAGC
peak_calling/CTCF_narrow_peak_2799	TCCATGAGTAAATAGGCAGGCCTGGCCCTCAGTCCAGGCTGGTTATCAGGATTTCACTCACCATCCAATGCAACCTCGCCTAAAGCTGATTTCCCAGGCATCTCTTAGTCCCTGCCCAGGCAGCTGCATTTTTTTTTTTTTTTTTTTGCATTCTTTTTTTATCTTTTTTTCTCCCCTGGGGCTGCACCCATGGCATATAGAAGTTCCTGGGCTAGGGATTGAATCTGAGCCGCAGCTTCCACTTATGCCACAGCTGCAGCAATGCCGGATCCTTAACTTGCTGCACTGGGCCAGGAATCAA
peak_calling/CTCF_narrow_peak_2800	GCCTAGGACAGGATAGGTCTCAAAAAATGGTAGCTCTCTTATTATAACTTTAGGTCCAGTCAAGGCAAACAGTGGCCCCTGAGTCAAATCTGGCTCCCATTGCCTTTTTTTTTTTTTTTTTTTTTTTTGGTAAATAAAGTTTTATTGGAACACATTGTCTGTGGCTGCTTATATGCTACAATGGAAGAGTTAAGTAGCTGGGACAGAGACTGCATGGTGAATCAAGCTGAAGCTATTTCCCATCTAGTCCTTCACAGAAAAACATTGTCAGTCTCTGACACTTTCATCACTTTACTCTCAA
peak_calling/CTCF_narrow_peak_2801	TTCACCCTCAGGAGTAACTTCGCTTGGGATTCTGTGAGAATGGCGCCCCGGGGCGTCCCGCGAGTTGTGTAACGCCGCCGCCGCCGCCGCCGCCAGGCACGGAGCGGACACTCAATGTGACATCAGTTACCCGAGGTCACGCTCTCTGTGGACGCCTCCACGGCCTCCCGCCAGATGGCGCTCGTCCGCTCCACGGGGGCCCCGCGTTCGTCTGCGGATAACCAGGGAGGCAGGTGTGCGCACGCGTGGGCGGCGCTCTTGGCTCTTTGCTCCACTTGGCCCTGGACCCCTGAGTACAGTA
peak_calling/CTCF_narrow_peak_2802	TCGTGACTCCCAGACCATATCCATGACTTCTGTCCTTGGTGATGGAGTAATAAAGAAAGAGAAGTAAAAACCTGGGAGACACTAAATATCAGACCTGTGGCCTGGCTGTTCTTTGTCTCCCCCTGCTGGAGGCCTTTCATGGTCAGAAATCCTCCTTTGCTCACCTTGACAGCTCACCTCTAAGGAAGGGTTTGGTCCACAGGCAACCCTGAATCAATATTTGTTGAGTGAACGGCTCTAATCATTAAATTCCTTCCTAACCACTGAATCCAGGGAACACTCAGATAGTTCTGCAGAACGG
peak_calling/CTCF_narrow_peak_2803	TATTTGTAAGAGGGGAAGGAAGGGGAAAGCACCTGCTTAAGTTCACACTGGAGACGTGTTGTCATCATACTCCAGTAGGTGGAGCCCCACCTACCAGTGGGCAGGCACCAGTCCCTTCCATCAGGAAACCTACAGCAAGCCCTATACCACCTTCAGCCACAAGGGGGGCAGACATCAGAAGTAAGAGAGGCTACAACTCTGTTGTCTGCAAAAAGGAGATCACACCGAAAACCTATAAAAATGAAGAGGCAGAGAACTATAACTCAGATAAGGGAGAACGAAAAAAGCCAGAAAAACAGCT
peak_calling/CTCF_narrow_peak_2804	GGGTAATGAAACAGGGAGCTGATTCTCTCAGTCCTGGAGGCCAGAGCCAGAAATCCCAGTGGTGGCATCTCTGCTCTCCGTCCTTCCTGAGGCTTTGGGGAAAGATCGCCACCTTCTGGTGGCTGTTGATATTCCCTGGAGTTCCTTGACTTTGTGATCTCTGCTGCCCTCTTCATGTCTTCCCCTCTCCTGTCTCATGGTCTCTGTGTCTCTTATAAAATACTTATATCATTGGACTAAGGCGCCCTGGATAATCCAGGGTGGTCTCCTCATCTCAAGAGCCTTAACTTAATGACATCTC
peak_calling/CTCF_narrow_peak_2805	AGTCCTTCATAAGTCCTATAGAATTTGACCACCACCACCTCCATCCCTGTCTCTCTGAATGTTCCACCTTAGGGCCACAGGAACGCTGAGTGCTCTCTGCTGCCCTCTAGAGGACTCTATAAAAATGCACAGGTTAGGGACTCAGGAATGAAGTATTTTTCCAACAGCAGGTGGGGATGTCACTTTGATGTGTCCCAGGAGCCAGTGCTTCATAAGCATGATTTTCCTGTACCTGGGTGTTTTTTGGATTATATCTTTGAATAAAGAGTACACACGTTAGAATATGTGAACTGGAAATGGA
peak_calling/CTCF_narrow_peak_2806	GATTCTCTCCACGTGCTCTCGCCGGAACTCAGGCTGCGAAAGAGGGGCTCCTCCCACGTGGGCCCAGCAGTCTAGGACTACGTGCCGGGTGGCCCGCCCCTCCAGGAAAAAAAAAAAAAAAAAAAAAAAAAAAGCTCGAGCGCGCGCTGGGTGGCAGAGAGCGAGAGCCGCCTTGCACGCGGGCACACGCCTGCCCGTGCCTAGCGGACGTGGCTCCAGCTCAGGAGTTTCCCCACCGCCCTGATTTTTTCCGCGTCTGCGGCCCGGAATGGGGAAGAAGCGGGTCCCCGCAAGGTCTAGG
peak_calling/CTCF_narrow_peak_2807	CCCTCACCAACACCCCGGCCCCCTCACCGGAAAGGCGTTTCGGCACAGCGTTTGCACCCAGGCGACGCTAGACGGCGCGTCCGCCGCCAGCAGGTGGGAGCGCTGTGCGGTGTCCAGGCGGAAGGCTGCGGCGCCAGGCTCAGGGGGGCTCTCCACGGCCACCGGGGCCACGCTCACACACTCTGCCAGACGGATCACCTTGCAGTCCAGGCGGCGCGAGCCCCCTCGGCCCCCTCCAGAGCTCGGCCCCTTGTGGTCGAAGAACTCGAGCCGCGCGACGCCGTGGGGGCTGGCCGGGTAG
peak_calling/CTCF_narrow_peak_2808	GGTCCATTACTCCCCTCCTTGGTCTGCTCTACGCAGACCCTGCCCCTCGGAGTCACTTGGGTCTCTGCGCCAGGATGGGTGAACCGAGCCCACGGTTCTCTTGGGCGCGGGGACCTAGAACGCGCGCGCCGCGATCTACGAGAGGCGGCCGCAGAGCCACCCCAGCGCGAAGGCCGCCCTCTCCCGGGCGCCTGGGACCTCGCAGGGCTTCCGGGTGGAGGAGTCAATCCCACATCTGCAGGACCAAGCCCGCGCTTGCCCCAGCAGCCCTTTCTCACCTAGCCGTTGCCGTGGTCCACAC
peak_calling/CTCF_narrow_peak_2809	GGTGGCGGCGGTGGGGAGCTAGGAATCCTTTTTACCTCGTCGCCGTAGTCTTCAGGACCGAATTCTTTGCAGAGTTTGGGGACATCAGCGACCCCTAGCGGACAGCCAGGCCGCAGAGGACAGTCTATAGGAAAGGAAGGCGGCGGCGCGTTAGGGGGCCTCCGGGTAGGTGGGCCCAAGCCCTTTGCCTACCGCGTGAAGCACAAAATCGTAACTGAAAATAGATCCAACTAGGGCTGCCCCAGCCCTCCTGGACCCCCTCTCATCTGGTCTCACCCGCTTACCTAGCTTGGTCAGCCCC
peak_calling/CTCF_narrow_peak_2810	GAGGACGCAGGAGAGCACAGCGATGCTGGCGCCGCGGACTGGGGGCAGGAGCTGGCAGCTGGCGTCCCGATCCCTCCTGCGCTGCAGCGTCGCCGGGCGGTGTTGCTGCGGCTGCACCGCGAGCGGGAACAGCTCCTCCAAGCCCGGGACTGCGCCCGCCACCTACAGGCTGCCGTGCGCCTCCTGAGGATCCTGAGTCCCGGCGCTCCATCCCCTGGCCCCGGTCGCTTGCCTCAGCTGTGCCGGGACGTGTTGCCGCACCCTTCTGGAGGGGCTGTCCTGAGAAGCAGCCTTCGGGAGA
peak_calling/CTCF_narrow_peak_2811	CTGAACAACAGCAAAATTTATTCTCTCCCGCAACTACTTGGCGAAATACGGTTTATCGATACTGTTTTCGTTAGCGGCTTCGCACTCAAGAGAGCAGCGACCCTCTGGGGAACACACATGCTCAACGCAAAGGAGTCCTTTGCCTCCCCTCTGCCGGGAGAGGGCGCTGGCCGCCGCTGGCCTCTCTCCTGTGGTCCTAATCGCCTTCCCACGCGCAGTGCGCACGCGCCTATTTCTCTCCAGGTGTCCAGCTTTGTGCCTGATCGAAGTCTCCTCGGCCGCGCTCAGCGCGCTGTTTTTA
peak_calling/CTCF_narrow_peak_2812	GGAAATGTCACTGGACCAGGGAAAACAGATTGGGGGAAGGTAGTTGACAGCTCAGAGGTCAAATGGACTGAGTTCAGAAAGTGGCATGCGAATCTGAGATGGTCCTGAGCTGGCAAGTGCTCCCTCTGCTGGTGGAACAGAGGGACCAGAAACTGGGTTGTGGCAAGAAAGGGGAGCGAGCAGCACACACCCACTGCTGTGTCCTGATGTTCAGGGGAAGTTGGGTGGCCCAGGGCTGGCAGACAGCTGACATAGGCTTCGCTGCCTGTAAATGATGGGAGCTGCCCAGGGACCCCAAGAG
peak_calling/CTCF_narrow_peak_2813	CCTTGGGACGAGGGGAAGTCCGAAGGCTGCATGGAGCCCCGGGTACTGGCTCTGTCCCCAGCCTGGGCAGCGGAGGCTGCTCGCGAGAGAAGGCGGAGGGCGGGGCCCCGGGCGTGCGGGGCGGCTCCCGGCCTCCAGACGGCAGGGGGCGGCCTCGCCCACGGCGGAGGTGGCTCGGGTTCCGGGTTCCGCGCCTTTTGGGAGACTCGGCGACCTCGGGCGGCGGGCCGCGTCGGCCGGGCATGGCTGCTTGGAGCCCGGCCGCGGCAGCGCCTCTGCTCCGCGGGAGCCGCGGGGTGAG
peak_calling/CTCF_narrow_peak_2814	GTTCCAAACTGCAATTTGGAAAACACTTCCTAAACCCATATGACTAAGAGGGTCCTCTTAGGAAAGTCTTGGCGGTCAAGGGTCCAGCCAGGTGGGGAAAGGAAGCCTGGAGAAGTTCCGGAAGGAACAAGGCGAGATGTTTTTTGCTGGCATGACCACAGGGTGGCAGCACTGGCCGCAGTCACTGCGCCAGTCCAGAGGTTTATCTTTAAACCAGAATTGAAACAACGCCTAGCTCAAACCAAACTTCAAGGGGGGCCCTGAACGGCCCAGACTGGTGTGACCCGGTCTTAAGAATAGA
peak_calling/CTCF_narrow_peak_2815	ACTCTTCTCTCTGCTGCCTTGGTTTCTACGATTCCTGGTTGTCTGAGAAAAAGAGAATCAGACATTTACAGAGAGAGGCTATTACCCTCTTTCCAATGCCCATGGGTGGTGTCCCAGGCAGGTGGGGGATCAATTGCAACAGCGCCACCATCCCAAAAAGGGTTTAAGTCCTGCCTGTCACACCACCACCAGGAGGTGCCAAAGCGCAACCAGACCTGGGGGTGATTCAGCTGGCACAGCCTCAGACTAGAGATGTCAGGAAAGCAGAATCAGACACTGCAAAGGTCTCCTGAGAAAGGGT
peak_calling/CTCF_narrow_peak_2816	TCGTTGAGTTGTTGTGAAGGTTCAGTGAGATGCTCTGTGTAGAACATTTGTCACAATGCCTTGCGCATAGTAAGAGCTCAGTAATTCCTTTCTGTCATGGTCCTTACTTATCACCTTCTTGTTCTGAAATACTGCCACCTGCTGGTTGGTTCCTGGTGCAGCCACCGTGTGTCATCAGTGCCCAGAGCAGCTGAGCGCCCCAACTGGCAGTCCCCTGGATTCCTTCATTTCTTTCTTTCTTTCTTTCTTTTTTTGTCTTTTTGCTTTTTCTAGGGCCGCTCTTGGTACATATGGAGGTTCC
peak_calling/CTCF_narrow_peak_2817	TCAGCACAGAGTATTTTGGTGGTCAAGGCTGGATGGCAAGTCCCAACAAGCCCTCTTGGAGGGAATAAGATTAGCACAGGGACCTCAGCTATGACTCACAGAGGTGACTGGGGTCAGGCCAGCATGGCTCCCATTACTGGTCTCTCTGGTCTCCTCTGATTCACCAGTGGGGTAAAAAAAAAAAAAAAAAAAAAAAAAAAAAAATGGGTCCAAGACCTTTCCCTGGCTGCCAGCTTCCTCCTTCTGTTTCTATCTGACCGGGCTGTGCCAAGCGGGGCTCTCAGCTTCAGAGCCTGGGCTA
peak_calling/CTCF_narrow_peak_2818	GCCTCCGAAGAGCTGCACGCATGCGCGCCTGTCGAGCCTCTGCGAGCCCTCATCTGCTCCCGGCGCCTGCGTACCGTCGGCACCGCGCTCGCCCGGAGGCACAGGAGAAAGGCGCCGGGGGAACTTGGTTCCGGAAGGGGGCGCTCTCCCGTGCGGTGTTCCAGGCCTCCCCGGGGAAAACTCGGGCACAGGTAACAGTGCGTCTGACGGTACAGTGCAAGATTTGAATTGTCTTGTCCAAATCAAGCGCATTTTTAACATCTGCTTTGTCTCACCTCCTCCATGAAGTCTTCCCTGATCA
peak_calling/CTCF_narrow_peak_2819	CTGATTAGGTTGGAATGTGACTCCAGCTGAAAAGCGAGAATCTTTCAGGACAGTACGGTTGTTCAAGGGAAGGGTTTCCTGCCTTGGGAGCACAGGGAGCAGCACCTCTGGCTGGGAGGAATGGTTTTTTTTTTTTTTTTTTTTTTTTTTTTTTGGTCTTCTTCGCCTTTTCTTGAGCCGCTCCTGCGGCATATGGAGGTTCCCAAGTTAGGGGTCCAATCGGAGCTGTAGCTGCCGTCCAACACCAGAGCCACAGCAACGTGGAATCCGAGCCATTTCTGCAACCTACACCACAGCTCAC
peak_calling/CTCF_narrow_peak_2820	CACACACACACACACACGGTGCGGGGGCGGTTGCAGCGACGACTGTCCGGTCTAGGCAGCCTCCGGAGCCTTGAGGTCCCCTGGCGCACGCCACTAGCGACAGCAGCTGTTGACCCTCCGCGCCGGGGGGCGGCGCTCGTCCAGTCCCGGCCGGGAGCGGCGCTCAAGCCGGGCTGCTCTCGGCGGCGGCGGCGCACGGCGATCCGCTGGGCGGGGACGCGGCAGCGGTGGCGGCGGCTCCGTGTCGCCGGAGCCGGAGCGCGCAGGCCCGTCCCGGCGGTCGGGGGGCAGGCGGGGGCGC
peak_calling/CTCF_narrow_peak_2821	ATAATTTTTAAGACACTTGAAAACCGTCATCCATTAGAACACAAAAAATCTTCTTTGCCTTGTCACCTGCCCAAGGATGCAGGCCTCCTACTGACACTGCCAAGGATGTCCACCAGGGGGAAGCATTTTCTTCTCTGCTTCCAATGCGAGCTAGTCCCAAGCAATACTGTTCCATGTTTTCGGCAGACTGCCCCCAGCGGTGCTGTCATGGACCTTAGTCCCTTTTCGTCACTAGCAAGGGGATCAAGAATCATCAGTGAGCCTCCTTACTCACCCAAGACCTAAGAACCTATGTAATAGC
peak_calling/CTCF_narrow_peak_2822	CTGTCACCAAGTTTCAAGAAGCTCGGGCCCTTTCCAGGCTCTTTGCACTGCCCTGTGGCCTCCAGGGGGCGCCCTCGGCCACATGAATCCCAGTCCCTGCTTCAGAGCTGTCAGATCCTTCAATGACTGGGCATGCCCCATTGCCCTGAGTGTGCCACCAGCCTTCCGTGCTGGGATTCCAGGACACTATCCTGGGTCTCAACCATCCTGTGTTTGTATGCTCGCTTCCTACTCTTCACCTCGTCCTTCAAGTATGGGCTCCTATGGCCTGGCACCCAGCAGGGGGCCCCATCCTCTGCAG
peak_calling/CTCF_narrow_peak_2823	AGCAGTAGGTAGGAAATGATTTCTAGACAGCCTACCTCAGCCACAGCAGAGCCACACATGGCCGGTAGGGTGCGCTATCCAAGTGCCTCGCCAGTTCCAGGCCGGCCTGCGCCTGCGCTCGCGCCTGCGCGGGGCTCGGGCGCTTCCGCGAAGGGGACGGGGGAGGGTGCAGAAGAGCGGCCTTCCCTACGCCTGCGCTCTTGGACTAAGATGGCGGTGGCGCCCCGCCTGGGCTGGGGAGCTGCGGCAGCTGCCGCGGGGCTGCGAAGGCGGTAGGTGGTGAGCCTCGAGCTATGTATAG
peak_calling/CTCF_narrow_peak_2824	GCTGTTATTGCGACCTTCCTATTCCCACCCTCAGATGTATGACTGGGAGGAAGCAGAGAGTGACCGAAATGGACAGATCGGAGAAATTGTTAGAGAATAAAAACCCCAGAGGGAGAACGGAATGGTGCCCTGGATTAAAACAGTTGCTGTGACGTGAAGAAGCCACCAGGGGGCAGTGCCTCCCTAGCCTTCTCTGTCCAAATGGGCACAATCCCGAGGAAGTCGGAGGAAGAAAGGAAACATAGCCACACGGCTAGGCCCTTGATCCTGGGCAGTTTTCTTTCTTCTTCGGCAGAGCGCA
peak_calling/CTCF_narrow_peak_2825	ACTGGATCCCTGAGGATGTGGGTTTGATCCAAGGCCTCACTCAGTGGGTTAAGGATCCAGTGTTGCCATGGTGAAGGCCGGCAGCTGCAGCTCTGATTCAACCCCTAGCCTGGGAACTTCCATATGCTGCAGGTGTGGCTGTTAAAAAAAAAAAAAAAAAAAAAAAAAAAAAAGGAAGAAAAGTTTGCTGATCCCTGATAAGAAATTAAAATGAGAAATGTTTAAAAAATACTTATTAATTCACTAAAAAACAAATAAAACTACTATAAAAAACAGATTCCTTTTTTCATTATTGAAATAT
peak_calling/CTCF_narrow_peak_2826	CCTCTCGGGCATTTTAAAACCCGGAGCCTAACTAAGGAGGATCCGGAGTCAGACGCGGCGCAAACAACTCCGCTCCCGGGCTCCTCCGGGAGTGGAAGCCAGGAGGGAGGGGGAAAGGAAGCCGAGCATGCTCAATAGGCGAGACAAAGTTTTTTTTTTTCTCCTTTTTTTTTTTTTTTTTTTTTTTTTTTTTTTTCGGTCGCAAGTAGGAAGCTTTTTGCACTCCACCACCTCTGGCGGCTGGGAAGACGTCATCGCTTCCGCCCTACTTCCTCCTCCTGTTGGCGGCGGTGAGAATCCA
peak_calling/CTCF_narrow_peak_2827	TTACTAAGGCTTCATCTCCAAAGTGCTGAAGCATCCCGCTTCCCTCTAGGTCTGACCGGGTGCCATCTAGTCCCATGGCTTTATGTACTGTTCTGTGTGCAGATGACTCATAGGTTGGTTTCTCTAGGCCGGCCATTGCCAGAACTCGAGTTTTTTTTTTTTTTTTTTTTTCTTTTTTTCTTTTTTTCTTTTTTAGGGCCGCATCTGTGGCATATGGAGGTTCCCAGGGTAGGGGTTGAATCAGAGCTGCAGCTGCCAGCCTACACCACAGCTCATGGCAATGCCGGATCCTTAAACTGCT
peak_calling/CTCF_narrow_peak_2828	TTCTCTACTAAAAAATGATGAAAAATATTCTTTAAAAATTTAAATGTTTTTACCTTTTTGCAATACGAACTTCCCTTCCCTCGACGACTGCCTTAGCCGCAGCTGCAATAAATATGGATCACGCAGGGAGGTGGGTTCACTCCGCCAGAAGGGGGCGCGCAGGAACGTTACTGAGGATTTCAATTACAATAGGTAGCGTCTGTTTATAGCCCATTGTGGCCGCCAGGTTAAACTACTTGGAATGAGCTACGGTGAATTGCTTCAAAAACTTTGAGCAGTTCTCCACTGTTAACCAAGTAAG
peak_calling/CTCF_narrow_peak_2829	GAGGCCTGTTTTCCCATTATCTGACAGATGAATGCTTGGATTGGTGTCTGGGCCGCCGGGTCGTGCTTGGTAATCCGAAGCAGACCTGCAAGTCTCAAGCCCGGCTCCGGCTTCCGGCGTGGGAGCCTGAAGGAGAGGAAAGCTCGTTGGTGGCAAAGCGCCACCCTGTGGCAGCAAGGGAAAGAGCCACTCTGTGCCGCGGTCTGCCATGAGCTGGGGGTTGGCAGGGACCTTAAACCTTATCAAATCCGAACATAACAAAACGCCCATTTAAAGAGCATTGACTATGTCTTAAGCACCT
peak_calling/CTCF_narrow_peak_2830	CCCCACACTGCCAGTAGTCAGAGGCTTCTTGGCTGCCACAAGATGTCACCAGCCGTTTGCCGGCTGGATGCATTTCCTGTCCTAGAGGATGGCAGTGACCCAGGCTGTTTCCTCAACCCTGAAATGGAGTTCTTAGTTACCTTACAGGTTTTAAGTGAATTCAACGGGGAGAGGGGGAGAGATTAAAAGTACTTGTAGCAATCCCAAGGCGGGCACCCATGTGCTCACTCTCCCCCTTCTGGAAATGCAGTGGAACTGCACTTTTCCACCTGCTCAATGAGCCAAAGGAAAGTTAGTGAAA
peak_calling/CTCF_narrow_peak_2831	AACAAGTTCCCAGGTGCTGCCCCTGCCGCTCGTCTGCGGCTCACCTGTCGAGCAAGCATCGCTGCTCTAGTCTACCTCCGCCCAGTGGAAGGAGGCTTCTGCGATGAAGGTCACCTAGGAGGAGCTTAGGAGTGCCCCCTTCAGGATGCGTACCTTTTCTTCCCACCTGCAGGGGGCAGCCTCGTTCTGCCTCAGCCTAGACGAAGGACCAGGATAACAAGGAAGGTAACTCCCGATTAAATACGCCCATTTCCTGAAAATTCTAGATAGACGCTAAAGTTACCCACGGGCCTGAGTCCGA
peak_calling/CTCF_narrow_peak_2832	TTTCTGAAGCTGGGTGATTCTCCCTCGTGAAACAGCGCAGGGCCTCCCAAAAGCTGCAGCATTCGGCGGAGCAGAAGGCTGCAGGAGCAAAACCTGCCAGAAGGGGGCGCCTCGACATTTCCTCCTCGGAGTCAGCCCCAAGCAAGGCATCCGCCAGTCCTTCCATTATCTTAAAAAAAAAAAAAATTATACTGCAGGGTGCCTCAAACTTTTATTTAAAACAAGGTGAAAGTAAATAATCAATATAAAAAAAACCCCAAGCTGAACAAAAGCCTTCTATTTGTGCAGCAAACAGCCTATC
peak_calling/CTCF_narrow_peak_2833	GTAGCCCCCCAGTTCTTTGGGAAGGAGAGGACCTCACTGCAGAAATAATTTTCCAGGAAGAGAAGCAGTGTTAGTTGCCTGAATAACATGGGGTCCAGCGCCACCTACTGTCCGCTATAGGAGTTGGCGAGCGTCCTGTTCTCTTGATGGGATGTTTTGGAAACTGGCTTTAACCACCAGAGGGACAGAAATGAGGAGACACATTACCAGAACACAGGGCTGTCGTCCAGCCCAAGAGGGACTATGATTTTGGTGGGAGAAGCTGAGAAGCTACAACCCTAATGCGTCATAGATGGGGGTG
peak_calling/CTCF_narrow_peak_2834	TGCTGTGGCTGTGATGTAAGCAGCTGTAGCTCCGACTGGGCCCGAGCCTGAGAAATTTTATATGCCTCGGGTGCAGCCCTAAAAAGACAAAAGACAAAAAAAAAAAAAAAAAAAAAAAGAATTGTGTCAAACACCAAACAGGTATTTCATCAGGTAAATAGGGACTCACTTGAGAGGTATGTGGACATGGCTTTGGGGCTATTTGGTGGAGGCTGGGTGGAACGCCAAGATCCACAGCTTGAGCCCCTGCATTTGCAGATGCTATGGGTGCCTCCTTCCTGGTGTGACGTCAGCTCTCATA
peak_calling/CTCF_narrow_peak_2835	TTCTCAGTTGCTTTCTAGGGTTCCTTATGTATTTTTGCTATTCTCTTATGAGTTCTTTCTCCCATATTCTGTTTCCTTCTACAAAAAATATGCATATGCGCACTCAGAAAGACTAAGCAAGCAAGCAAGCAATGTGATTTATACTATGGTTTCACTGCACTTTTAGCGCCACCTTATGGCAGCACTCTAGGTCAGAACCTATGCTTTCTTTTAACGCTCCTGACCTCTGGCTGAGGTTTGCAGCGTTAGTCTCACAGCAGTATGGTTCTCAACTTGACTGCACAATAGAGTCACCTGGTCA
peak_calling/CTCF_narrow_peak_2836	TTATTAGGAGCCCTCTATTTCCCTAACACACAGCATATCTAATAGAAAGCACCGTAGCAATTCAAGCAGAGTCCCCGCGGTAACACCACGGTCTCCGCGAAGATTCCGACAAACTGGGCAGCTCTGGCCGCGCGAAGGTCGCGTCGCGCCTCCGGGGGCGCAGTGCCCATCTCCGACCGCACGATGGCGCCCGCTTCCTGCGGACCCGGCCCTCGGCGGCGGTGCAGACAAAGGCGGGCGCCAGGCCTCCCTCGCGGGGCCGCGGAGGCGGCGGGCGCCCCGGGTGGCCGCGGCCGCCTCT
peak_calling/CTCF_narrow_peak_2837	CCCATGTTTTGTGTGTCTCTGTCCATCCAGACTCCTGACGTTCAAGTTCGCAGGGACGTCACGTCCGCACTTGAACTTGCAGCTCAGGGGGGCTTTTGCCATTTTTTTCATCTCTCTCTCTCTCTCTCTCTCTCTCCCTCTATCTCTGCTCTCTCTCTCTCTCTCTCTCTTTTTTTTTTTTGCTTAAAAAAAAAAAAGCCATGACGGCTCTCCCACAATTCATCTTCCCTGCGCCATCTTTGTATTATTTCTAATTTATTTTGGATGTCAAAAGGCACTGATGAAGATATTTTCTCTGGAG
peak_calling/CTCF_narrow_peak_2838	AAAAGTCACTGATTCAGATCTGAAATGATTTGGTTTGATTTTCTCCCTTAAAATGTTCTTCATCTCCTCTCTTGGTGAGAGCCCATTTCTGACCTTCCTGCAGCTCTTAACCAGCCTACTGGGAGAACAGTCAATCCCAAAAGAGGAGGAAACTGCTCTGGGGCCAAGGCACTGGGGCAGTGCGCCCTCTGCTGGGAGACCGGCCCGCAGTCCGGCTTGGGAAAATCCCCCGAAGATCCCGCCCCTAGGAAGGCAAGAGAGGCAGTTTCCAATTGTGAAAACCTCTATCACGAGTGGCATC
peak_calling/CTCF_narrow_peak_2839	ATGATAATGTGAGAAAAAGGTGTATATATGTATGTGTGACTGAGTTACCTTGCTGTACAGTAGAAAACTGACAGAACACTGTAAACCAGCTATGACGGAAAAAAATGAAAATCATTAAAAAAAAAAAAAAAAAGGTTGTATGGGAGACTTTACCTCTATTGCCTCCTGCTGGACAGTGATGGCAGTGCAATAATTATAGCTTCCACCTAATTGCATGCAAGTATCTCTCTTCCCCATATTCTCAGGCATGTGTCTGCTTCCCAAAATATGAAAGCTGGGTATTGGAGAGGCATAAAACATA
peak_calling/CTCF_narrow_peak_2840	GCTTTAAAATATTGGGGTTATATTTATCTCAAAATCTTGAACTAAATTCACCTACAAATATAAAAAAGAAAAATTCCATTCTGCATTTTGAGTTACAAAGGTCTGGAAATCTAGAGATGACTTGAGTAACACCTGAGCGCCCTCTGGTGGGAAGTGAATTCTCCATTGTTCAAGCAGAAGCATTTCCCACTCTAAACAACAATAAATGAAACTTCTATTATTTTTTCCAACATTTTGAAGTTGGTGTTTTATGTATTGAAAACAAATATAAAGAAAAAGATTACTGGAGAAAATAGATTTT
peak_calling/CTCF_narrow_peak_2841	ATTTGCATATTTGATTTGTATTGTATAGTTTGTTTTTATGTTATTGGTCATTTCTTCCCTTTTCGCCATCCTTTATTTCCCACCAGTGATTATTTTCATAGTTCTATTCTAATCAAATCTAAGGAAGATTGCCATCTTGTGGTCAAATGACATAGTCCTAGAAAACTTGCAAGTCTTTTTTTTTTTTTTTTTTTTTTTAAGTGGTACAGATATTAAACACAGTTTGTTATAAATTTAGGTGGCTTGGTGGTTCTGTCTAGTTGATGTTAAGCTGATTAAGTTTATTATTTTATAGATGATA
peak_calling/CTCF_narrow_peak_2842	AGTACTTCAGTAGTTTTGCTCTCCTGAGTATAGGTCAAGTCTTGGAAAAACATAAACTCTGAGGTCACATAGAATAAATTTGCAACACTAGGAAAAAAAAAAAAAAAGAATCCCTTATCATTACAGTCTAGTTTCTTTTCTAGTGCCACCAGATGTCAGTATAACCACAGGACCAGAGAAATACATAATAGATAAAATGGCTGTGAACATTCTTTTTTGCTTTGTGAAAGATGTAGGGAAGAAGTTTCATTCAAATTAAATTTACAATGGAAAGATTATTTTATTGTTGAGTTATATATAA
peak_calling/CTCF_narrow_peak_2843	GACGCAACTCAGATCCCACGTTGCTGTGGCTCTGGTGTGGGCTGGTGGCTGTGGCTGAGAGTGCGGCCCTAAAAATACAGAAAGAAAAAAAAGTCTGCAATTGGGTTGCTATGCCACTAGGTGGCATGGTATTTTACTGTTTCCTTAAAGATATTTGTAATCAAGTGTAAGTCGTCCAATCATTTAAAAAAATTAACACGTTTATTACATGTAAGAAACGCTAAACAAATTATTATTATCATCATTTGCTTTTTAGGTCTGCATCCACCTCATATGGAGGTTCCCAGGCTATGGGTCGAAT
peak_calling/CTCF_narrow_peak_2844	GGCCGACTTTGTCTCAGGAAGGTTCGCAATCCCAGCTCTGTGAGTATCCAAACGATCCCTTCTTTGTGTCTGAGGGAGGAAGTCCTTCCAGTCTGGAAACCCACGTGGCCAGCTCAGGCAGGTGTTTCCAGCTGGATTGTCGCCATCTTGTGGCAGGATTGGGTGGCCACACTGGGCGACTGGCTAGGGCTAGCCTGCTGGCAACTTTCTTGGATCCCCAAAGTACCTTTCCTTCTTTCCCCTGACCAGCTAGGAATGGAAATTTTTAAATCGTGTTCCCTGGGCATAGGAGTTGAACTCA
peak_calling/CTCF_narrow_peak_2845	CAGTTTGATTTTTTTTTTTTTAACTCTTCCATTATAGTATGAAGAGTTTTTTTTATTTCAGTTAATCATTTATGTGGCCCAAGAAAGGCAGTAGTGGGAAAAAAAAATAACACTTTGGCGCCATCTACTGTTCTTTGGTGTGCTTCTTTCATCTACTTCAGTAAAACTTGCAGGTAGCTTCAAATATTTTTTCTGTTACCCATATACAGCACAAAAATATTGGAGATTTTTTTTTTAATCTGTTGGAACTGCTTTATGATTCCCATGCTTCTAACCATGAAGGCTGTCTCGTAATTTTGGT
peak_calling/CTCF_narrow_peak_2846	GGTAACACTTCCTTGGATCCTTGAAGTTCAGGAGGCTTAAGAGACTTGCTTTTTGCAGATCAGCCACGTGGGGGCGACAGAGTGGCTAACCCGGTGCGGGAATGAACCTCCAGTCCAGCTGAAGGGTTTGAAAAGGCTCCTAAGTAGCTCTGAGCCTGGCTTCCTATCCCACAGTTCCTGGGCGCACATCAGCTCTCTGGGTATGGGAACTAAGAACAGACTGCGACCCCTGAGGCCCTGTGGTCAGGGCAGAAGTTGGTCGGCCGTGGCTGCAGGGCGCCCAGTGGCCACCAGGGGTCAC
peak_calling/CTCF_narrow_peak_2847	ATGCCCAGTCATGGGCAATCCTGCCTCTATGCCTCTTCAGCAACTTGCTGTGGATCATCCTCCACAGTTCTTGACCTGGAATTGGAATTATTTCTGCCTTGCTCTCCACTAGGGGGAGCTCTGTGAAGGCGGGGATATGGTACTGCCTTTCCATCTAGGTACCCCTGGTGTCCATAACCCTGCCTGATACCGGCAGCACTCAATGAATGTCTACCTAATGAAAGAACATCTTTTGTCAGTAACATCCCATCTGCATGTGGCAGAGGCAGTACTATGTCTTATTCCTCCTAGAATGTTCATT
peak_calling/CTCF_narrow_peak_2848	AGGGAGCCCCCTAGTGGCAGGCTGAAGGTCCCCTGCACATCTCTGGCGGCCTTCTCACCTCACCTGCAACCCTAAGTGGTACATAGACCCAGGAACAAAAATCTCTATCATTCTTCCTCTTGACAGATAAGGGAACAGACTCAGAGAAGCTTACCTTTTTGTCCAGGTCACAGAACTAGTTCCTCTATTCCAGTCATTTTTCCCAGTCTCGCTGCCCAGCTTTGACTCTGGGGATGAGAGCGCCCCCTGGAGGGTTCTCCTGGGAGTGGAGTCTTGAGGCTCGCTCCCCAGGGCCAGGGTG
peak_calling/CTCF_narrow_peak_2849	GGACCTGAAGATCCACTTGGATCCATACACGGGGAAGAACACGGTACTCGGAACTGCTCCTTGGCCTAAATTTTAGTAATAGAAATAATGTGCTGGGGTCAGGAGGAGGAGCTCTAAAGGTCACACTCTGAACTCCCACTAGGTGGCAGTAGTGTTTTCTTGCCATTATGCAAATAGAGAGGAGGGCCATGGGGGGGGGGACATTCTTCTGAGACTGATGCAAAGGAGGACATTTCTCTATGCATGTCCCCACAGTACTGAACCAGAGGTTAGCAGGGGAAATGCACCGACTTAGAAGACC
peak_calling/CTCF_narrow_peak_2850	CCAGCCAGTCGCTCGGGGCGGCCCAGCACCGCGGGGGATCCCGCGGGGGGGAGTGGTGGCGCCGCGGGAGGAGCGGGGCGTCTGGCCCGAGAGGCTGGGGCTTCGGCCGCAGCGCCTCCCAGCGGCCCGAAAGAAGAAAGACGGAGTCCGAGCCAGAGAAGCGGGGACAAAGGCCCAGCGCCAGAGAGCGCCGCGGAGGCCGGGCGGCGGAGCCGGCGCGGGGGAGCGGAGCGCACAGCCGCCGGGCGGAGGCGGCCTCCTCCCAGACCCCAGGGGACTGCCGCCGCCGTGCACCGCTGGG
peak_calling/CTCF_narrow_peak_2851	AAGAAGAGCCCTTACAGTATAAAGATCCCATGAGTTCATGACAGCTTTATTCTTAGACCCACAAATCAAGCCATTGTTATGCTCTGAAACCGCAGGAACTGCTGCCACCTATAGGATCTGAGAATAATTGGCAGTGTTTTACTCAGCCGAACCCTCTGTTGGGGACAGAAATGTGCTGAATGTGTAAGCACTTTTCTTAACAGCAGGTGGCCTCACTTTTGCTACAGATTTACCTCAGAAACGTTAGTTTAAAAGCTTTTCCATGTTTTGTAAAATAAACGCCAACTTCTGCCTGAATCTA
peak_calling/CTCF_narrow_peak_2852	AAACAAATCAACACACTCGAACTACTCCACCTTAGCGAGAATCTCGCTGATCATTTCAAACTACGCGTAACTTGATGGAGGAAAAAAAAAAAAAAAAAAAAAAAAAAGGAGGGGGGCGGGCAGTTCTTCCAACTCCCTTCACTCTCCGCTCCACGGAAGGAACCGAAGCAACACGTGCAATATCACAGTCCCAACACAGTCAGCCACGCTGATCACCAAGAGGGGCGATTCTGGGCTAGAATCAGGCTGGGAGTTAAGAAGCAAGGAGAAGAAACCTGGAGAAGAAAGTTAAAACAGAAGC
peak_calling/CTCF_narrow_peak_2853	CTCGGCCTGCCAGAGTCCAGGAAAGGCAGAAAGCTCTGGACAGGCCCCCAGTTGCCCTGTAGGCTGTAGATAAAATAAAGTCAGTGGCTATTCCCTAAGGTCCGCACTGCTCAGGCTCCACTACTAGGGGGAGCCCTCTAAGGCAGAGCCACAGCGCCACCTGGTGGTAAAGGGCCAACTGTGCAGCTAGGCCTGAGACAGCACAAAGACAAATACCTCCTGGGTGCCCCTTTCTTAACTATTTCAGTAGTTGCTGGGGGTCCTCCCTAGATCCCAGGAGAGCCCCATCCTGAGGGCTGAG
peak_calling/CTCF_narrow_peak_2854	TTATCCCAAGGAAAGGTCCACTGGGAATACAAAAATGGGGCCACTTTCTACAATATGTTTCTGTTATACTCTTGTCTCTCAGCTCCACATCTATCCACCTAAATCAGTTTTGTGACACTGGGTGGGGCTGGGACTCTACAAACGCATTTCTCCTTTGCCATCTCGCTCCCTGTTACACCAGCAGGGGGTGCTAGAGGGCGTCTGCAAGACTGGAAGATGGCAAGAGACTTGCTCCTTCCAGTTCCTGTCAGCGGCGCCCCAAGAAGCAGCAGCAGGTTTTTTCAGTTCCTAGCTTTACTTC
peak_calling/CTCF_narrow_peak_2855	TTACAACAATCATCCACATCCCACGTCGCTGCCAGTGACAGCGCCATCTCAAGGAAGGGTCTGTCCGTGAGGTGGGTTACCGAAGCTAACTGGTGGACCCACCCGAAGGCAAGCGCCACCTACCTGCCAGCTCCTGAAGCTATGAAAATGGTACCGGCCACCGAGGGGCGCCACTGCCTCCCCTTAACAGGGGCTTGAGTGAATGACCCAGTCGTGGTTACTTGACTAACAGAATTTCAGGGAAGCAGAAAATGCTTATTCAAAATGGCCACACATTTAGAGTAATACTACTTCCAATACC
peak_calling/CTCF_narrow_peak_2856	TTTTTTGCACAGTTTCTTGTTCTTAAGGTTTTGACCCCTTTTTATAACTTTAACATACTTATTAACACTCTCTTTCAAATTACTATTCTGTATTTTCAGATTCAGAGAGGGGTTAATCTTGCTGTGTGTTGGTTTGTTGTGTTTGCTGATTCTCACTTGTGGTACTTTTTTTTTTTTTTTTTTTGGCCATACCCAAGGCATGTAGGAGTTCCCTGGCCAGGGACTGAACCGAAGGCGCTATAGTGACAATGCCAGATCCTTAACCTGCTGCACCAAAAAGGAACTCCTATTTTAATTTTGA
peak_calling/CTCF_narrow_peak_2857	GTAAGCTAATTATCAGTAGTTTATTGTCATAGTTTTTCTGTTAAATATGTGCTGGTGTTAAATCTATTTTTAGAAGAATGCATTGAGTACTGCAGCCATTTTGGACAGTTTAACTTGTCAGTAGAGAGTGTGCCCCCTTGTGGTCAGTTGGGAACAAAAATTTCAACTATAAAAATAGTCATCCTAGCTTTCTTGGAATTCTTTTTTTTTTTTTTTTTTTTTTTTTGCTTGTCCATAGTGGAATTATCCATACTCTGAGTTTCTTTTCAATAAACAGAAAATAAGACCATAGCAAAGTTTT
peak_calling/CTCF_narrow_peak_2858	CCAGGAGTGGTGGAGAGAGAAGTTGAGGCTCCCAGTTTAGGGAAAGTTCCCTGAGAGAAGGGGAGGGAGGCAGACATCCCCTCCGGCGACCTCGGAGGTATAAGCAGCGTAGGGGCGAGAAGCTACAGGTGGCGTGTGGCTCCCCCTCTGGCTGCACAACCCACTGGGTGCGGCCCCTGTTGGCTGGAGGTAGGTGCGGTCCTGGGGAGCAGAACCGCTGAGCTTTGGGAGAGCCGCTTTGGGAGATCCCTCTGTGGCCCAGGAGCTGGATTGTCACTACACGTCGACTAGTTGAGAGGCT
peak_calling/CTCF_narrow_peak_2859	TCAGACCCCCACCCGGAGCGGCGCGCCAGCCGCCGCGTCGCGCCACCTGGTGGCCATAAGTCCCCGCAAAGCTGCCTCCGCCGAGTGGGGTGCAGGGCCCTTCGAGGGCGGTTGGATCCCACGAGTCTGAGGGTCCGCACAGCCTTCCTGCGAGGACCAAGAAGGGTGTCCAAGTCCTGCAGTTACAAACCGAAGGCAGATGGGCCATCCTTTAACTCTTGTCCGAGCGGAGTAGGCCTCCAGGGGGCGATCTGGGCCCGGGCCAGGGACACTGAGTGAACGCTCCCTCCAGGGATCCTCC
peak_calling/CTCF_narrow_peak_2860	CCCCCACCCCCGCCAGCTGCCACTTCCTGAAGCTGTCCAACCATCCATCTGCCTGGTGCCAAATTCCAAACCAGCTGCTGCAAGTTGGTAACACACCACCTACTGGTCAACTCGAGGTACTAACGCCATGCTGCATCCCCACACCGACCCCTAGCTGCTTTTTAGGAGACCCTGTGTGCAAAATAACTTTCTCATTTCTTGAGTTCAGTAAATTCTACCTGATTATTTCGTTCTCGGGTACATAGTCTTGTGCGGTCTTTTCTCTCCTCCTTTTCTTCCATCCAAGTATCATGGGAAATTT
peak_calling/CTCF_narrow_peak_2861	AAAGGCTTTTGCCTGTGGAACTTGCCCATATGCAAAATAGCACCAAAGCTAGTTGAAGATTTTTAGTTGTCTGGGAACCACTTTAAAGCAGACAATAAAAAATAATTCATTTTCAAGATAGATGGCACCATAATGTTGCACTATTTTCTAGTGTGCGTTTTTTCCCTAAACACTAGAGGCAGCGTCTCCATAAGAAAGGAAGTCCACCCCACTGAAGCCAGTTAGCATTCAGATTCTGCAGTTCCTGGGAAACAGATGCTGCTTCAAACCCTTTACAAAATTTGTGTGACATTTTTTTTTT
peak_calling/CTCF_narrow_peak_2862	CCTTGAGGAAAATCTTGTGTGTGTGTGTGTTGTCTGCAAACGGCCTGATGATTGTTTAATAAACACTCTGGCCTGAGTTATTTCACAGCGACTGCTCCCTGCCACACAGTGTTGAAATTACATTCAGAGATTTAAAAAAAAAAAAAAAAAAAAAAAGAAAAAAAAATCATGTGTGTAGCAATCTTTCCCCACAAAACCAAGTGCAAATATCTTCAACAAATAAGGATGGGAGTAAGAAATATTTGACGTAGTCATGCAAAAATGCATCTCAGTTTACAAAAGCTTAGAATATTTTCAAAAT
peak_calling/CTCF_narrow_peak_2863	TATGAAGCAGCATTCTGAGTCTGCTCTAAGCTGATTCTTAGGGCTAGTTGCTCCCCAGGGACCACCAGCTCTGTGCATGAAGAGCAGGGGCCTGAGATGTCTGGCCTGTTTCCTCTGGCCCAACTCCAGTGCCAACCATTTCTGGATTAAAAAAAAAAAAAAAAAAAGCCCACATACCAAGGCAAGAAAACAGTCCAATGGCGCCCTCTGCTGGTCATTTGTTGGATTGCATGGATTTGCAGGTGGAAATGCCAACCTATAGTTTCTCACTTTGAAGAGGAAACTACTGGGTTTTTTTGTT
peak_calling/CTCF_narrow_peak_2864	TACTCTCCTCCTTCCTTGGACAAATACAATTTCTCTTAAAAAAAAAAAAAAAAAAAAAAAAAAAAACTCTGAAGTCTTTAATTATGCTCAGGCAGCAGAGCAGGGAGGCTGCCTCGGCGAAGCAGCGCCCCCTGCCGAACGCGGCTGTCTCCTACCGCCAGGTTCCCTGCCAAGCCCACCGGCGCCGCCAGGGGGCGCTGCAGAAACGCGCACGGCCGCCGCGAGCCCGCCCCGAACCCCAGGCAGTACTCACTTGGCAGGGTGGTGACACTGCTGAGATTATGATCACCGCCAGCGCTGC
peak_calling/CTCF_narrow_peak_2865	CACCGGGAGCGGCTCAGGGGAGCTCTGTGTGATGTGCCCTTAACCCCAGAGGAGGAGGGGCAGCTGGGCCGTGAGAGGTAGACGCTAGAGGGCGCCAGTTAGCCGTAATTGGCCCGGCCAAGTCTCCACGTTGGCGCTGGACTGGCAGCCAGGGGCAAGGCCTGTCCTAGGAGAGAGGCAGGCAGCGGCCGGCAGGGGGAGCTCGCCCAGCAGAGCCCAAGTGATCCTTTTCGGGGGGGCCCCCCTTCTCTCGCTCCCCCAGGCACTCAGAAGAGTGATGGAGCAGTGCCTGGGAGGGAAG
peak_calling/CTCF_narrow_peak_2866	GCAGGGTTTTAGAAAATAATCACAGTCCTGAAGAGCGAGACGGGCGGTTCAGCGCGGCGCCACCGCGAGGCCGGGAGCCGGGCGCGCAGAGCCGCTCGCAGGGAGGGTGCGGCCGCGCGCGGTCGTCGGCGCCCTCCGCGGCGCCGCCCGGAGCAGCGGGCGCCCTGGGCGCGCAGGGTATCCGCGCCTCCCTGCGGCCGGGCCTTGGCCCGGCGCGGCGCCGCCGGGCGGGGCCGGCCTGCCTATTTTCCCCTCCGTGGCTGGCTGCCCACTGCTTCCCCCCTCCCTTTTTCGGCCCTGC
peak_calling/CTCF_narrow_peak_2867	GAGCCTACTGCCGGGATTGGGAACCCAGGTTTGACTGGGCCCTTATCGCGACCCATAGCCCGGGCGGAGCCGCAGAGCACGTCGGGGCTTGTAGTCCTCTGGGTGGGGGAGCTGCGCTCCGCAGCTGTCGGCCTTGGGGGCGCTCTGGTCCCTGTGACTGCAGCGGGCGGAGCCTAGGACGGGTGATGGCTGCTGTGGCTGTGGCTGTTCGCGAGGGTGAGTGAAGGGGCGGCCGCACAAACAGGTACGCGAGCCGCCAGGCCCTGGGAGGCTACGGCTGGGCCCCGAGCCCCTCTCGGCC
peak_calling/CTCF_narrow_peak_2868	CTCACTGTCCCGCAGGAGCGCATTTCCACGCGTGCTCAAGAGATGCTAGAAAACGGCCACGTCAACTGACACCAGAGCCCCTGGCCTGTGTGTGCCTCGATGGCCGTTTCCTCACAATTGAAAACCCAAGCGGGTCTCGAGCGCCACCTTGAGGCGCAGTCCACCACCAGCAGGTGGACGCGGCTCCCCCTTCGGGCGGCGTTCCTCCTGCAGCCGTGCCCTCTGGGCCCCACTTCATCTCTAAAACAAAGAGCTTCTCCGAACCCAGCCACACATTAGAATCACCGGGGGGGGGGTTATT
peak_calling/CTCF_narrow_peak_2869	GTAGGCCGGTGGCTACAGCTCCGATTAGACCCCTAGCCTGGGAACCTCCACATGCCACGGAAGCGGCCCAAAGAAATAGCAAAAAGACCAAAAAAAAAAAAAAAAAAAAAAAAAAAAAAAAAAAAAAAAAAAAAAGAATGGCCTCGATCAGTTAGTGGTGTCGCTGTGAGCTGTGGTGTAGGTTGAAGACTCAGCTTGGATCTGGTCTTGCTCTGGTGTAGGCCAGTAGCTATAGCTCTGATTTGACCCCTGGCCTGGGAACTTCCATATGCCAAGGGGTGGGGCCCTAAAAAAAAGCAAA
peak_calling/CTCF_narrow_peak_2870	AGCATAGATCTTCGGACCGATCTGCCCGCCGCCCCCAAGAATTTCAAGCTTCGCACAGCATCGCCCCTTCCAGCCGGTGTAGCCAATTATAAGACTAGCCTCTAGGAGGCGCATTTGCAGTTTTCTGACTTCGAATGGGCACAGCTGCAGCTTTCTGGCTGCTGAAGCACACACAGGTTAAGCCTGTTAGAGAAGGAAGGGCTTCTGAACAAAATCTGCCTTTCTTCATGCTTTGACAGGCCCAAACCGAAACCCGTCCTGACTGTGCCTGAGGCAGAAGCTGCCACAGGGCTTGCGCCGG
peak_calling/CTCF_narrow_peak_2871	CCAGACCTGGAAACCATAGAGCTGACACAGCCCAGAGCGTACCTTTCTTGGCCGCCAAGCGCTGACAGCGCTCCGCTGGGCGGGGCCTACTGGAGGGGCGGGGGAAGAGGAGGGAGCAGCCTACAAGGGAAAGGCTGGCCGGCCTTGCAGCGCCCCGCAGCGGTCACTGCCGGAAGCGGTCTCGTTGGCCCTGCGGCGCTGGAGCCCTGACGCACGGAGCTCGAGAGCGAGAACGGGAGAGAAAGGGGTAGAAATGGCGGCTCCGCTCGGCTCCCGCTGAGGAGGGCGAAGCCGGCGGAGG
peak_calling/CTCF_narrow_peak_2872	GGTGCCGTTTGAATGCGGAGAGCCCAGCCTCCTCACCAGGCCCCTCCTTCATTGGCAATGCAACAACCCCTCCCGCCAGTAGGGGGCGCTGCAGCCCCTCTCTGCTGCCTGGAATTCTCGGAGGCCTCCCAGGCAGGCGGCAGGCTTGGTTTTCCGGGTCCTCCTGCAGTCGCCCCTTTCTCTCCCGCTCAAGCCCCCCAGCCTGGTGACTTGACAGAGTGGGCAAGGGCTCTGTGAACGCGGGGCCCGGGGCCTGACCCAGACAGCAGCCACTCCCATCAGATGGGGTGGTTGAGGTCTC
peak_calling/CTCF_narrow_peak_2873	ATTTAAGGGCCCATCACTTCGGGCCCCCGCACAGCCTCAGAAAGTGTTCCCGCCCGGATCCGGGAGTCCAGCGCACCTGGAGGGGGCTCGGTGTTCACGCCCAGAGGGCGCTGCAGACTGGCGCCAGCAATCGAGGACCAACTCCCGCCCCTCCCGCCAGTCTCCCGGGCAGAGCCTCAAAACCCTTGGCCAGGGCGGTAGGGGGGTGCGACCAGTCCCCAACCCCCGGGAACACCGGAGCAGCAGAGCCGAAACCCGGGGAACCGCGGCGCGCGGGGACCGTGGCCCTGGGGGTAGGCGA
peak_calling/CTCF_narrow_peak_2874	GGGTCGCCTCTAAAGAGGGATCTGGCCGACAAAGAGATCCGGAGGGTCCCCAGAAAGTGCTCTCCCGCCCCAGCCGCCGTCCGCTGGCCCGCCTTCCCCAAAGGGGGCGCTTTGTTCTCGGCCCCGGTAACCCTTTCCTGGGAACCGCCCCGCGGCTCCAGCCTACTATGGGCTGAGACCTGGGCTGCCGCCAGGTGTCAGCGCTGGCCGCCGGGTGCTCACGTCCACCCCCACAGCCCCCACAGCCGGTGCCCGAGTCCCAGGGTCCTCTCCTCTGCTCCGTGTGAGCCAGGTCGGCCAT
peak_calling/CTCF_narrow_peak_2875	CGTTCCAGGAGGCATGACAAGATGTGAGAGTTCCTGATCGAGTTGCACGTCCGCGGCTGGGTCTCACCCAGCTTCCTCCCGGTATCCTGCTCTCCCAAGCCGGCCCTTCCCAGAGGGAGGCGGGCAAGCGCAGGGCATCCCTCGGGGGGCCGGGGTGCAGAGGCGGCGTGGCGGCGCCTTCCTGCCCAGCGCGCTCCACCTCGCGGCCCGAGCGGGAACTGCGGGCTCGGGGGCGACTGGCGGCGAGTCCCCCACGGGCTCCGCCAGGCCCCGCGGCGCCCCTCCCGCTTCGTGGATCACC
peak_calling/CTCF_narrow_peak_2876	GGCTTGCTTCTAAGGGGGAAACAGACTCTGGCGCCCAGGGAACAGTAGCAGGGAAGGACTTTTTGCACAAGAGTTGCAGAAACAAAAGAGATGACCTGTTTTGACTGTAATTGCTTTCAAATTCTTACGTTTTCCTTTTTTTTTTTTTTTTTTTTTTCTGCCTCTGCCTCCCCCAGCGTTTGTTGTGCAGCTGGGGAAGTAACTGATTATTCAGCCTGTCTGAGCCATGAAGATGGGAATAATTGACATTTATAATATTTTAACATATCCAAGAGAAAAGAAACAGTCCAAAGGGTGGGGC
peak_calling/CTCF_narrow_peak_2877	CCTCTTGGCTCTGATAGTTTCCTCAGACTTTACTTATTTTTCATTACCTTGAGTTTTAAGAAGTATGGGTCATATTTTTTCATATTTTTTTGTGGAATGTCCTTCAACTGGGTTTTCTTTTTTTTTCTTTTTTTTTTTTTTTTTCTGGACGTTTTTCATATGATTAGTCTGTTTACGGACTTTGAGGAGGAAGACCACAGAGGTCAAGTGCCTTTCTCATCACATCAGATCAAGGGTACATACTGTGAACATGATTCATCACTGTTGAGGTTTATGTTGATCACCTGGTTGAGGTAGTATT
peak_calling/CTCF_narrow_peak_2878	AGGGAACGAGGTGGGAGGGAGAGGACGCGCCCATTTAGGAGCGAGACCGCAGAAGATTTCTAGTTTTAAATTGAAAGGAGAGGGGCGCCCCCTTGTTTGAAAATAAATAAATAACTGCGGGCTAGGAGGGTGGCGTCGCGGTGTTTTCTCCGGCCGAAGGCGACACCTCGCGGAGACCGAGCAGAAAGCGGAGCTGCCGGGCCGGTCTCGGGGGTCCGAGCGGGGCCACCCGCCGCCCCTGCCGCCCTGTCAACCTGTCATCACCGCCGCACGGGAGGTGGCGGCTCGGTTCGGCTCGGCT
peak_calling/CTCF_narrow_peak_2879	TTTTTTGGGGGGGCGTGTTGGGGGGGTTCCCTATTGAAACAGGCTGAACGTTTCTATTATGCCATAATTCCAAGTCATCATTTTCCTCTTTTTCTCCTTTCTTTTTTGACCGCCTACCGCGTGCCTGTTGTCGCTGCTGAGGCTCTAAGGAGCCGGCAGGGGCCCCCGCCTGGAGATGCCCGTCAGCCAGCGGCGAGGTGCTGAGGAGAGCGCCCTCTGGTGAGGGAACTAGTGAACAGTTAGGGAGGCAGCAAGCAGGGCAGAAAGCTGTGTCCCTAGAAACCTAGGGGCAGGACACTCC
peak_calling/CTCF_narrow_peak_2880	CCTCATGAGTCAAACTGTGTTTCGTCCGAAACGAAATGTTTAGTTCACGAAAACATCGGCTCGATTTGGCTCACGCAGAAATGGAAGCGCCCGCCCTTGGGAGCCCCCCATCCGGTCCCCCGCCGGCCGCCTGACCCCCAGGCCCCCGCGCGGGATCCAGCGCCCCCGCAGCGCCACCTGCTGGGCGAGGCCGGCCGCGCGGCTCCGCGCCCACCCTTGGGCTGAGTCTCTGGCATCTGGGCGCGCGCGCGGGGATGCGAAAGAATCCAGCCCAGTAATGGGCCCAGATGGTGACAGGTGG
peak_calling/CTCF_narrow_peak_2881	TCCAGCCTCCACACCGAGACCACCGGGGTCACTCCTGACTTGACTCAGGGCAAGGACTGGACCAGCGAGGACCCCGGGCGCCCAGGGCCACCCCCTTCCCCGAGGGAGGTGGGCACGGGCCGCCGCTAGATGGCACTGCGCCCTCGCCGAGGACTCCCGCCGAGCGCTGGGCACGGGCCGCCGCTAGATGGCGCTGCGCCCTGGCCGGGGACTCCCGCTGAGCCTGGCAGGCCTGCTCCAGACGCTTCCAAATTTGACCCACGCTGGGTGCAGTCACTGGATCGGAATGGCAGGAACACGG
peak_calling/CTCF_narrow_peak_2882	CCCACGTGATTGAGAGAATTTCTTTTCAGCAAGATTTATACCAAAATATCTTATAATGGATGCTTTGCATGCGTCCATTATGCTGGAAACTGGAATCGGTCTCCAGCAGCCTGAGGGGTGCTGGTGAGCGCCGGCAGGAGGAAGGGCTTGTCGCTAGGCGGCGCTCTCCCCGGAGGAGCGCAAATGTCCATTGACACACGGCGAGGAGAAAGGGAGCAAGGAAAACGACCTCCTTTCACCTACCCAAGATCAATTGGATGAGAATTTTCCTTCTCTCCGGAGTATCTCTTGATAGAAACGC
peak_calling/CTCF_narrow_peak_2883	AGACAGGCTGTCACCTCTCTAGCCATGGGGACACCTGACCATGCAGGAACTGAACTTTAGATGTGACGGCAGAATTATTTCTCCTGAGGAGGCAAATTTGTTAGAGGGTCAGGGGCACCATATACCAAAATGGAAGGCTCTGGGCACCTCCTTTGGTGCTAAGGACCCATTTCTAGATTTTCTTGGAGCCTGAAGGTGAAGTCAGAGCTGGGGGAGCAGCTCCGCTGGAGCTCTGATGCCCTCTGGTGGCCAACTGCTCTAACAGCAATTCTCAACCCTCCTGCCTCCCACACCAGGACCC
peak_calling/CTCF_narrow_peak_2884	GCCGCCACCCCTGGACTGGTCGGGACAGCGCGAGGCCGCCACACCCTCCTTGTGGGCGGGCCCAGCCCGGCCGAGCTCCGGCTCTCGGGATGCAGCGCGCGCCCCCGGCCGGACTCCGGCTCCCGGCGTGCCGCGCGCCGGCTCACGCGCACGGGGCTCGCGGCTGCGCCCCCTGGCGGCGAGGCGCGCGGGGGCGGGGGCGGGGCCGGAGGCGGGGGGTTGCGCTGGTGACGGGAGGACGCGCGGCCGCGGCTCACTGGGCCGGCGGCGGCGGCGGCGGCGGCGGCGGCGGCGGCGAGCG
peak_calling/CTCF_narrow_peak_2885	AGCAGGAACCAGCTGGGCACCATCAGCCGGGAGGCCCTGCAGCCCCTGGCCAGCCTGCAGGTCCTGCGCCTTACAGGTAAGCTCTTTCTAGGGGCAAAGCCATCTTCTTTGTCCACAGCGGAGGCAGTAGAGAGCAGGCCCCGCTGTGGAGGGACCTCTAATGGCAGCGCCCGGGAGGACCACACCATCACTCATAGCCCTGAGAGAAGGCTGCTAAAAATAGGGGTGCTGGTAGGGTCACCGTTTGGAGACCCTGCCTAAGGAAGACTGAAAAACTACTAAAGTCCCTAAACAGACTGGA
peak_calling/CTCF_narrow_peak_2886	GAGCGGGCTAGAGTGCCAGCCGCCCTCGGGCGCCCCCGGTGGTCAACCTGGCGGCGGCCGGGGTCAGCTTTGGCGCCAGGGGCACCAGCTTCCAGGGTGAGAAGCCTCGAAACCCGCGGCCCAGCCAGGTGCCTCGCAGAGTTAACAGATCCAGTCCCAAGACTGGCTGGACCCAGAAAGTGCCTCCTAGTGTCTCACCTGGAGCCTGGTGGCTGCAGTGTCCACTGGGTCGCTCAGTGGCGCCTGCAGAGGAGTTGGCCTCTTAAGGCCACTACCTTCTTGTGCTTCTGCTGTTGGACCC
peak_calling/CTCF_narrow_peak_2887	AGATCGCCCCCAGGGCCCTGGGCCCTGTCAGTCCACGTTCGTGCCCGCTGGCGCGGCCGGGCGCACAGCGGGGTCCTCAGGAGTACTCGAGAGTGAACTTGGCGTGGAACTGGCTCAGCTTCTCCAGCAGGGGCCGCAACTTTTCCATGGGGGGCAGAATGGTCATCCTAAAACGGGGGAGAAGGTAAGCGAATGGGGCGCCGCGGGGCGCGGGGAGGGGCTGCACCGGCCGGGCCTCACCGGAAGTGGTAGGTGCCTTCGCGCTGCCCAAAGCCGCTCCCAGGCACCACGCAGATGCCAG
peak_calling/CTCF_narrow_peak_2888	GGCAGCGCTATGAATGGAGATCAGAGGAAGTGGGGAAACAGCACAGGTCGCTGGAGGAGAAGTCTCCGCTCTGCTTACCTTGCTCAGGTCTGGAGGATTCCCCAAGCTCTCTTCCGCCCCCAGCTGGACTGAGAGGAACTCAGCAAGGCGCACGAGAGCCTCTTCCAGGGAGACCTCGGCGGGAGCGCCTTCGGCTGCCCCTCCCGGGCCACCCTCAGACTCCGAGCAGCCTGTGAGGCCAGGTAGTGGGATGGGTAGTCGTCCTGGGTCACGTGTCAAACGCTAGGCCACCAGCTAGTAC
peak_calling/CTCF_narrow_peak_2889	TTCGAGAGCCTGCGGCAGGCCGCCCTGTGCAGCGCCTACTTGAAGAAGAGCATCTTTCTTGCTGAGTAAGGCCTCACTTGACCCCTAGAGGGAGCCGAGCGCCCCGTTCCTGGAGGAAGCAGCTGCTGCCCCCTAGGCTGCTCCCAGACCCTGCTGTGAGGGGTGAGGAGCGAGGGGCAAGGGGCTGGGCTGACCTCACACCTCTGCCCCTGGCAGTTTCCTATTAGCATAGAAGCCTGGCACGTCTGTGCCTCAGGCTGGGGCCAGAGCAGGCTCTGCTTCGTGGGGGCTGGGATCCCAA
peak_calling/CTCF_narrow_peak_2890	CCGACGCGCCGCTCCGTGCCGCTCCTCTCGCCGCAGCCTCGCGCCGCCACCCAGCAGTCCCTGCGGGAGAGGGCGCGGTGCGCACGCGCACGCCGCCCCCAGGGGGCGGGCCGGACGGAAGGCCACGCCCCGAGCGCACCTGCGTCCGCGGCTGAGCAGCGCCCCCTGGCGGTCCCCGACGGCCTAGTGTTGGGCCAGGACCCGGCGGTGCACAGACGGAGGACGCAGGTGCTGGTGCTGGAGCCACAGCCAGTGCCTCGGCCGAGCAGGCCATCGGTCACTGCCGCTGGGGGCTTTTCCC
peak_calling/CTCF_narrow_peak_2891	GTCTGAGCTCCCGGGCCCGCCCCCCAGGACCTTCCGCCCCTGAGGGCGGGGCCCGCCGCACGGCGCTCCGCCCCCCGGCCCCGCGGCGGCTCAGAAGGCCCCGGCTGCGCCCCCCGCAGGTGCAGAAGCAGGAGACTTGGGGCTTCCCTGCCTTCGGCATGGGCGTGGGCCTGTGGCTCACGATCTCGTCACTGCCGCGGCGCCGCCTAGTGCTGAACCACACGCTCGGCATGTACCACTTCTCCATCCAGGGCCGCACCGTGTGTCAGGGCCCCATGCACCTGGTCTATGTGCGCCTGGC
peak_calling/CTCF_narrow_peak_2892	CCGAAGGCGTCCCCCCCGCCCCGCGTGGCCCTCCCGCCGCGCGCTCCCGGCCGGTGTCCGCGGGCACGCCGTGCCGCCCCGCACAAGGTCACCGCGTGCAGTGATGGGTGAGCGCGCGCCCCCGCCTGGCGCGCGCTGCTCGTTCGGACGCGCCGCGACACTCCCGGGAGCCGTCCCTGCGACCTTGGTCCCCAGAGACAGCGGGCCGCGTGGGGGCGCGCGCCTAGCTTGGAGATCCGAATTGCTGGGAGAGGGCGGGTGAGGGGACAATGGCGGCACCGGGCCCTAATTGGGGACATAT
[truncated: 1,939 more rows]
