# Supplementary material for: Detailed molecular and epigenetic characterization of the pig IPEC-J2 and chicken SL-29 cell lines
Source: iScience. 2023 Feb 20;26(3):106252. doi: 10.1016/j.isci.2023.106252 (PMC10018572; doi:10.1016/j.isci.2023.106252)
Supplement: Data S1. Complete homer output for identified motifs in Pig IPECJ-2, related to Table 2 — Homer motif analysis results for histone modifications H3K4me1, H3K4me3, H3K27ac, and enhancer elements of pig IPECJ2 cell line. P-values >1e-10 are possible false positives. Within each folder (e.g. peak_files_CTCF) are the html files showing the identified motifs when using homer (e.g. homerResults.html). [file mmc2.zip › S5/Pig_IPECJ_2/peak_fileS_CTCF/homerMotifs.all.motifs]

>CCCCCTRGTG	1-CCCCCTRGTG	8.511789	-4608.629323	0	T:2468.0(52.71%),B:1835.6(4.34%),P:1e-2001	Tpos:148.9,Tstd:48.2,Bpos:153.2,Bstd:89.7,StrandBias:0.0,Multiplicity:1.13
0.015	0.971	0.011	0.003
0.002	0.992	0.005	0.001
0.360	0.606	0.011	0.023
0.012	0.577	0.004	0.407
0.003	0.995	0.001	0.001
0.001	0.011	0.013	0.975
0.391	0.001	0.491	0.118
0.005	0.226	0.760	0.009
0.051	0.186	0.029	0.734
0.001	0.001	0.997	0.001
>CCACTAGGGG	2-CCACTAGGGG	7.512291	-3281.612097	0	T:3008.0(64.25%),B:5581.1(13.19%),P:1e-1425	Tpos:149.4,Tstd:64.1,Bpos:151.4,Bstd:91.7,StrandBias:0.1,Multiplicity:1.15
0.001	0.997	0.001	0.001
0.009	0.989	0.001	0.001
0.590	0.009	0.223	0.178
0.089	0.567	0.225	0.119
0.132	0.320	0.047	0.501
0.798	0.001	0.124	0.077
0.001	0.001	0.997	0.001
0.229	0.014	0.739	0.018
0.138	0.080	0.578	0.204
0.001	0.001	0.942	0.056
>AGRKGGCGCT	3-AGRKGGCGCT	7.463653	-2167.307393	0	T:1637.0(34.96%),B:1934.2(4.57%),P:1e-941	Tpos:152.5,Tstd:58.6,Bpos:150.6,Bstd:101.0,StrandBias:-0.0,Multiplicity:1.07
0.693	0.081	0.001	0.225
0.126	0.067	0.753	0.054
0.359	0.006	0.428	0.207
0.094	0.119	0.467	0.320
0.180	0.047	0.716	0.057
0.119	0.061	0.620	0.200
0.040	0.922	0.001	0.037
0.192	0.001	0.806	0.001
0.128	0.640	0.087	0.145
0.195	0.158	0.001	0.646
>GCGCCCTCTA	4-GCGCCCTCTA	5.746203	-1245.862529	0	T:1473.0(31.46%),B:2944.8(6.96%),P:1e-541	Tpos:150.8,Tstd:76.1,Bpos:151.6,Bstd:102.7,StrandBias:0.2,Multiplicity:1.08
0.117	0.180	0.572	0.131
0.053	0.681	0.099	0.167
0.158	0.102	0.606	0.134
0.127	0.598	0.147	0.128
0.170	0.480	0.172	0.177
0.198	0.546	0.137	0.119
0.127	0.161	0.144	0.568
0.109	0.577	0.097	0.217
0.072	0.129	0.155	0.644
0.685	0.032	0.090	0.193
>GRKBGCAGTA	5-GRKBGCAGTA	7.109556	-563.418139	0	T:721.0(15.40%),B:1449.5(3.43%),P:1e-244	Tpos:153.7,Tstd:67.4,Bpos:152.7,Bstd:88.9,StrandBias:0.1,Multiplicity:1.05
0.001	0.001	0.971	0.027
0.383	0.098	0.360	0.159
0.145	0.097	0.351	0.408
0.076	0.342	0.295	0.286
0.195	0.001	0.803	0.001
0.001	0.841	0.112	0.046
0.590	0.025	0.237	0.148
0.181	0.312	0.506	0.001
0.115	0.272	0.001	0.612
0.771	0.001	0.227	0.001
>AAAACCGCCC	6-AAAACCGCCC	4.634867	-135.043550	0	T:1933.0(41.29%),B:12733.6(30.10%),P:1e-58	Tpos:147.7,Tstd:86.0,Bpos:149.7,Bstd:97.0,StrandBias:-0.0,Multiplicity:1.24
0.691	0.090	0.114	0.105
0.699	0.108	0.086	0.107
0.717	0.090	0.092	0.101
0.711	0.092	0.103	0.094
0.105	0.671	0.116	0.108
0.101	0.722	0.086	0.091
0.091	0.085	0.736	0.088
0.101	0.702	0.104	0.093
0.106	0.689	0.110	0.095
0.090	0.663	0.112	0.135
>GCAGTTCCGC	7-GCAGTTCCGC	6.545842	-120.995132	0	T:955.0(20.40%),B:5258.8(12.43%),P:1e-52	Tpos:150.8,Tstd:78.0,Bpos:151.6,Bstd:97.0,StrandBias:0.1,Multiplicity:1.12
0.026	0.021	0.886	0.067
0.123	0.744	0.056	0.077
0.893	0.014	0.052	0.041
0.137	0.193	0.620	0.050
0.050	0.041	0.022	0.887
0.133	0.059	0.148	0.660
0.021	0.892	0.046	0.041
0.064	0.822	0.010	0.104
0.060	0.153	0.647	0.140
0.100	0.688	0.128	0.084
>CACASGGKGG	8-CACASGGKGG	9.436693	-92.858368	0	T:211.0(4.51%),B:652.3(1.54%),P:1e-40	Tpos:157.4,Tstd:80.1,Bpos:149.8,Bstd:87.0,StrandBias:-0.4,Multiplicity:1.01
0.001	0.997	0.001	0.001
0.832	0.001	0.060	0.107
0.368	0.630	0.001	0.001
0.831	0.001	0.001	0.167
0.001	0.442	0.347	0.211
0.001	0.001	0.997	0.001
0.373	0.001	0.625	0.001
0.001	0.228	0.379	0.392
0.001	0.001	0.997	0.001
0.084	0.001	0.898	0.017
>TGCATKSAAT	9-TGCATKSAAT	11.439804	-74.920241	0	T:36.0(0.77%),B:17.6(0.04%),P:1e-32	Tpos:145.3,Tstd:84.6,Bpos:155.3,Bstd:57.3,StrandBias:-0.2,Multiplicity:4.00
0.001	0.001	0.001	0.997
0.001	0.001	0.997	0.001
0.242	0.756	0.001	0.001
0.997	0.001	0.001	0.001
0.001	0.001	0.236	0.762
0.001	0.001	0.486	0.512
0.001	0.528	0.470	0.001
0.758	0.001	0.240	0.001
0.760	0.001	0.238	0.001
0.001	0.001	0.001	0.997
>TGCATCGAAT	10-TGCATCGAAT	11.243627	-74.920241	0	T:36.0(0.77%),B:17.1(0.04%),P:1e-32	Tpos:152.1,Tstd:85.1,Bpos:138.3,Bstd:88.8,StrandBias:-0.9,Multiplicity:3.64
0.001	0.001	0.001	0.997
0.001	0.001	0.997	0.001
0.001	0.997	0.001	0.001
0.997	0.001	0.001	0.001
0.001	0.001	0.001	0.997
0.001	0.923	0.075	0.001
0.001	0.001	0.997	0.001
0.997	0.001	0.001	0.001
0.995	0.003	0.001	0.001
0.001	0.001	0.001	0.997
>AATGCAGTGG	11-AATGCAGTGG	10.296193	-67.364229	0	T:37.0(0.79%),B:23.2(0.05%),P:1e-29	Tpos:172.0,Tstd:84.0,Bpos:167.7,Bstd:69.3,StrandBias:0.9,Multiplicity:1.86
0.700	0.100	0.100	0.100
0.700	0.100	0.100	0.100
0.100	0.100	0.100	0.700
0.100	0.100	0.700	0.100
0.100	0.700	0.100	0.100
0.700	0.100	0.100	0.100
0.100	0.100	0.700	0.100
0.100	0.100	0.100	0.700
0.100	0.100	0.700	0.100
0.100	0.100	0.700	0.100
>CDCTCTARCG	12-CDCTCTARCG	6.944017	-66.565396	0	T:197.0(4.21%),B:714.9(1.69%),P:1e-28	Tpos:143.7,Tstd:77.9,Bpos:149.5,Bstd:96.1,StrandBias:-0.3,Multiplicity:1.01
0.132	0.634	0.182	0.052
0.241	0.044	0.350	0.366
0.033	0.685	0.038	0.244
0.283	0.034	0.030	0.653
0.218	0.483	0.062	0.237
0.037	0.009	0.001	0.953
0.560	0.037	0.188	0.215
0.432	0.039	0.492	0.037
0.018	0.612	0.270	0.100
0.037	0.344	0.553	0.066
>TTTTTTTTTT	13-TTTTTTTTTT	10.296193	-60.073766	0	T:821.0(17.54%),B:5141.5(12.15%),P:1e-26	Tpos:147.9,Tstd:56.1,Bpos:151.9,Bstd:121.6,StrandBias:0.1,Multiplicity:1.16
0.100	0.100	0.100	0.700
0.100	0.100	0.100	0.700
0.100	0.100	0.100	0.700
0.100	0.100	0.100	0.700
0.100	0.100	0.100	0.700
0.100	0.100	0.100	0.700
0.100	0.100	0.100	0.700
0.100	0.100	0.100	0.700
0.100	0.100	0.100	0.700
0.100	0.100	0.100	0.700
>GCAGAATTCC	14-GCAGAATTCC	5.771987	-56.516783	0	T:773.0(16.51%),B:4835.5(11.43%),P:1e-24	Tpos:145.1,Tstd:83.5,Bpos:148.9,Bstd:88.6,StrandBias:0.0,Multiplicity:1.10
0.125	0.176	0.566	0.133
0.140	0.688	0.102	0.070
0.676	0.077	0.092	0.155
0.118	0.124	0.622	0.136
0.517	0.158	0.181	0.144
0.587	0.152	0.168	0.093
0.166	0.107	0.106	0.621
0.126	0.167	0.167	0.540
0.108	0.605	0.129	0.158
0.148	0.575	0.133	0.144
>CGGGATKCAT	15-CGGGATKCAT	8.504245	-52.197107	0	T:42.0(0.90%),B:49.0(0.12%),P:1e-22	Tpos:136.9,Tstd:82.7,Bpos:151.3,Bstd:95.0,StrandBias:-0.8,Multiplicity:1.74
0.001	0.997	0.001	0.001
0.055	0.165	0.662	0.118
0.113	0.345	0.541	0.001
0.095	0.001	0.624	0.280
0.807	0.191	0.001	0.001
0.110	0.222	0.001	0.667
0.003	0.226	0.398	0.374
0.117	0.512	0.110	0.261
0.613	0.001	0.056	0.330
0.054	0.001	0.001	0.944
>ATTRGTCCRC	16-ATTRGTCCRC	8.704295	-49.328839	0	T:42.0(0.90%),B:54.0(0.13%),P:1e-21	Tpos:159.0,Tstd:82.4,Bpos:144.7,Bstd:80.0,StrandBias:-0.4,Multiplicity:1.11
0.880	0.007	0.080	0.033
0.100	0.035	0.146	0.719
0.040	0.206	0.009	0.745
0.406	0.049	0.323	0.222
0.147	0.088	0.694	0.071
0.022	0.012	0.368	0.598
0.036	0.655	0.249	0.060
0.086	0.781	0.076	0.057
0.440	0.041	0.371	0.147
0.059	0.846	0.046	0.049
>GTTCCGCCCA	17-GTTCCGCCCA	6.622411	-48.840774	0	T:926.0(19.78%),B:6185.3(14.62%),P:1e-21	Tpos:152.3,Tstd:85.7,Bpos:150.3,Bstd:94.8,StrandBias:0.1,Multiplicity:1.14
0.069	0.076	0.762	0.093
0.051	0.075	0.048	0.826
0.043	0.161	0.064	0.732
0.062	0.825	0.074	0.039
0.082	0.828	0.042	0.048
0.069	0.069	0.789	0.073
0.057	0.834	0.071	0.038
0.042	0.832	0.054	0.072
0.071	0.823	0.037	0.069
0.754	0.087	0.101	0.058
>GCRCWTRCGY	18-GCRCWTRCGY	6.497265	-45.358359	0	T:249.0(5.32%),B:1194.1(2.82%),P:1e-19	Tpos:159.7,Tstd:80.0,Bpos:151.2,Bstd:107.5,StrandBias:0.2,Multiplicity:1.15
0.121	0.286	0.579	0.014
0.007	0.979	0.007	0.007
0.347	0.009	0.435	0.209
0.214	0.451	0.141	0.194
0.368	0.006	0.222	0.404
0.181	0.016	0.299	0.504
0.331	0.173	0.374	0.122
0.017	0.694	0.280	0.009
0.003	0.184	0.493	0.321
0.010	0.442	0.005	0.543
>TAACAGCGAC	19-TAACAGCGAC	9.938769	-41.634725	0	T:39.0(0.83%),B:56.5(0.13%),P:1e-18	Tpos:136.1,Tstd:72.2,Bpos:144.1,Bstd:78.5,StrandBias:-0.4,Multiplicity:1.03
0.073	0.043	0.039	0.845
0.995	0.001	0.001	0.003
0.898	0.001	0.001	0.100
0.001	0.920	0.072	0.007
0.898	0.001	0.001	0.100
0.001	0.001	0.997	0.001
0.001	0.994	0.004	0.001
0.272	0.008	0.633	0.087
0.656	0.001	0.067	0.276
0.001	0.891	0.101	0.007
>ATGCTGCATG	20-ATGCTGCATG	11.256330	-38.933451	0	T:35.0(0.75%),B:48.7(0.12%),P:1e-16	Tpos:139.4,Tstd:83.6,Bpos:152.1,Bstd:80.8,StrandBias:-0.2,Multiplicity:1.76
0.997	0.001	0.001	0.001
0.031	0.277	0.001	0.691
0.001	0.001	0.997	0.001
0.001	0.984	0.001	0.014
0.153	0.062	0.073	0.712
0.001	0.001	0.997	0.001
0.058	0.856	0.015	0.071
0.866	0.042	0.091	0.001
0.088	0.057	0.001	0.854
0.392	0.001	0.606	0.001
>SYHRGCSCTA	21-SYHRGCSCTA	6.215891	-35.274054	0	T:242.0(5.17%),B:1256.0(2.97%),P:1e-15	Tpos:153.4,Tstd:86.8,Bpos:156.1,Bstd:89.0,StrandBias:0.1,Multiplicity:1.11
0.211	0.407	0.267	0.116
0.170	0.260	0.192	0.378
0.415	0.275	0.030	0.280
0.484	0.015	0.362	0.138
0.197	0.021	0.544	0.238
0.020	0.550	0.277	0.153
0.021	0.514	0.442	0.023
0.013	0.941	0.018	0.028
0.014	0.324	0.025	0.637
0.503	0.010	0.184	0.303
>CGGAAGTTAG	22-CGGAAGTTAG	7.683681	-34.726964	0	T:254.0(5.43%),B:1344.2(3.18%),P:1e-15	Tpos:146.8,Tstd:86.8,Bpos:149.5,Bstd:91.4,StrandBias:-0.0,Multiplicity:1.06
0.079	0.702	0.099	0.120
0.125	0.068	0.705	0.102
0.001	0.068	0.930	0.001
0.812	0.148	0.039	0.001
0.913	0.001	0.001	0.085
0.180	0.109	0.685	0.026
0.001	0.066	0.001	0.932
0.167	0.009	0.126	0.698
0.732	0.001	0.148	0.119
0.016	0.010	0.842	0.132
>TTTCGAAACG	23-TTTCGAAACG	9.597129	-34.538908	0	T:17.0(0.36%),B:9.2(0.02%),P:1e-14	Tpos:147.2,Tstd:82.2,Bpos:122.6,Bstd:70.3,StrandBias:0.7,Multiplicity:1.00
0.001	0.306	0.001	0.692
0.001	0.001	0.001	0.997
0.001	0.259	0.047	0.693
0.001	0.997	0.001	0.001
0.001	0.001	0.997	0.001
0.997	0.001	0.001	0.001
0.997	0.001	0.001	0.001
0.997	0.001	0.001	0.001
0.001	0.997	0.001	0.001
0.001	0.001	0.997	0.001
>CTCTCTCTCT	24-CTCTCTCTCT	6.852245	-6.060860	0	T:151.0(3.23%),B:1075.5(2.54%),P:1e-2	Tpos:144.6,Tstd:80.9,Bpos:152.0,Bstd:102.5,StrandBias:0.1,Multiplicity:1.24
0.001	0.997	0.001	0.001
0.001	0.001	0.001	0.997
0.004	0.994	0.001	0.001
0.001	0.001	0.020	0.978
0.015	0.983	0.001	0.001
0.001	0.001	0.052	0.946
0.001	0.997	0.001	0.001
0.001	0.001	0.020	0.978
0.001	0.997	0.001	0.001
0.001	0.001	0.021	0.977
>GTTCTATTCG	25-GTTCTATTCG	7.424648	-5.926664	0	T:18.0(0.38%),B:76.2(0.18%),P:1e-2	Tpos:143.4,Tstd:90.8,Bpos:151.4,Bstd:85.2,StrandBias:-0.3,Multiplicity:4.17
0.008	0.001	0.990	0.001
0.001	0.001	0.001	0.997
0.001	0.001	0.001	0.997
0.001	0.997	0.001	0.001
0.001	0.001	0.001	0.997
0.703	0.001	0.295	0.001
0.001	0.001	0.001	0.997
0.001	0.001	0.001	0.997
0.001	0.997	0.001	0.001
0.001	0.001	0.692	0.306
>CCACYAGRGGGCR	1-CCACYAGRGGGCR	9.690410	-7270.172151	0	T:2759.0(58.93%),B:979.5(2.32%),P:1e-3157	Tpos:148.1,Tstd:45.7,Bpos:157.4,Bstd:95.4,StrandBias:-0.0,Multiplicity:1.12
0.102	0.783	0.046	0.069
0.001	0.997	0.001	0.001
0.673	0.001	0.215	0.111
0.008	0.650	0.341	0.001
0.179	0.417	0.040	0.364
0.862	0.001	0.123	0.014
0.001	0.001	0.997	0.001
0.464	0.001	0.534	0.001
0.035	0.012	0.579	0.374
0.001	0.001	0.997	0.001
0.001	0.001	0.925	0.073
0.065	0.861	0.001	0.073
0.438	0.036	0.494	0.032
>GCCCCCTAGTGGC	2-GCCCCCTAGTGGC	7.730107	-4333.830994	0	T:2889.0(61.70%),B:3386.5(8.00%),P:1e-1882	Tpos:152.7,Tstd:61.5,Bpos:148.6,Bstd:91.9,StrandBias:0.1,Multiplicity:1.09
0.015	0.086	0.856	0.043
0.145	0.731	0.079	0.045
0.030	0.919	0.008	0.043
0.193	0.628	0.095	0.084
0.015	0.856	0.030	0.099
0.013	0.965	0.007	0.015
0.137	0.050	0.026	0.787
0.607	0.036	0.218	0.139
0.022	0.100	0.826	0.052
0.140	0.217	0.040	0.603
0.022	0.015	0.926	0.037
0.015	0.030	0.940	0.015
0.052	0.815	0.030	0.103
>CACYAGGGGGCGC	3-CACYAGGGGGCGC	8.989213	-4238.018971	0	T:2434.0(51.99%),B:2054.5(4.86%),P:1e-1840	Tpos:150.0,Tstd:56.2,Bpos:151.6,Bstd:100.3,StrandBias:-0.1,Multiplicity:1.08
0.005	0.943	0.031	0.021
0.479	0.104	0.242	0.175
0.066	0.591	0.278	0.065
0.151	0.374	0.107	0.368
0.730	0.077	0.095	0.098
0.029	0.003	0.965	0.003
0.210	0.011	0.768	0.011
0.076	0.086	0.655	0.183
0.024	0.021	0.936	0.019
0.041	0.087	0.843	0.029
0.176	0.716	0.053	0.055
0.072	0.044	0.848	0.036
0.032	0.862	0.084	0.022
>TAGAGGGCGCTCT	4-TAGAGGGCGCTCT	10.147661	-673.393791	0	T:370.0(7.90%),B:223.7(0.53%),P:1e-292	Tpos:140.7,Tstd:65.6,Bpos:142.5,Bstd:97.4,StrandBias:0.2,Multiplicity:1.02
0.067	0.227	0.066	0.640
0.774	0.053	0.120	0.053
0.013	0.040	0.946	0.001
0.866	0.027	0.080	0.027
0.053	0.001	0.919	0.027
0.027	0.027	0.933	0.013
0.040	0.066	0.854	0.040
0.107	0.853	0.013	0.027
0.040	0.013	0.907	0.040
0.053	0.893	0.053	0.001
0.013	0.076	0.053	0.858
0.013	0.772	0.175	0.040
0.014	0.157	0.040	0.789
>AGGTGGCGCTGTT	5-AGGTGGCGCTGTT	10.493084	-514.384159	0	T:311.0(6.64%),B:224.0(0.53%),P:1e-223	Tpos:154.4,Tstd:67.5,Bpos:146.1,Bstd:96.4,StrandBias:-0.4,Multiplicity:1.02
0.770	0.092	0.041	0.097
0.001	0.013	0.985	0.001
0.055	0.027	0.891	0.027
0.055	0.082	0.147	0.716
0.013	0.001	0.973	0.013
0.027	0.041	0.863	0.069
0.089	0.700	0.092	0.119
0.056	0.021	0.882	0.041
0.001	0.921	0.064	0.014
0.041	0.031	0.014	0.914
0.041	0.076	0.869	0.014
0.034	0.075	0.068	0.823
0.041	0.161	0.097	0.701
>CCYCTGGCGGYSA	6-CCYCTGGCGGYSA	11.946716	-466.550611	0	T:221.0(4.72%),B:97.4(0.23%),P:1e-202	Tpos:137.4,Tstd:65.5,Bpos:167.8,Bstd:107.9,StrandBias:0.6,Multiplicity:1.00
0.276	0.722	0.001	0.001
0.001	0.646	0.352	0.001
0.091	0.452	0.001	0.456
0.001	0.997	0.001	0.001
0.001	0.368	0.001	0.630
0.360	0.001	0.638	0.001
0.001	0.001	0.997	0.001
0.001	0.634	0.001	0.364
0.001	0.001	0.997	0.001
0.364	0.001	0.634	0.001
0.001	0.467	0.001	0.531
0.001	0.558	0.440	0.001
0.997	0.001	0.001	0.001
>CCAGAGGGCGCCA	7-CCAGAGGGCGCCA	12.207089	-385.914667	0	T:198.0(4.23%),B:103.4(0.24%),P:1e-167	Tpos:174.6,Tstd:72.9,Bpos:116.3,Bstd:90.4,StrandBias:-0.4,Multiplicity:1.00
0.001	0.797	0.201	0.001
0.095	0.617	0.001	0.287
0.951	0.047	0.001	0.001
0.001	0.095	0.903	0.001
0.602	0.100	0.297	0.001
0.095	0.143	0.761	0.001
0.143	0.001	0.855	0.001
0.095	0.117	0.787	0.001
0.001	0.997	0.001	0.001
0.001	0.001	0.997	0.001
0.001	0.997	0.001	0.001
0.001	0.997	0.001	0.001
0.738	0.001	0.213	0.048
>CRCTGCATKGAAT	8-CRCTGCATKGAAT	12.837797	-169.414958	0	T:35.0(0.75%),B:1.6(0.00%),P:1e-73	Tpos:149.9,Tstd:84.3,Bpos:124.1,Bstd:48.6,StrandBias:-0.5,Multiplicity:4.77
0.029	0.673	0.012	0.286
0.495	0.040	0.391	0.073
0.048	0.567	0.361	0.024
0.036	0.004	0.001	0.959
0.008	0.008	0.944	0.040
0.053	0.574	0.341	0.032
0.963	0.024	0.001	0.012
0.020	0.020	0.041	0.919
0.037	0.012	0.437	0.514
0.032	0.288	0.448	0.233
0.568	0.201	0.004	0.227
0.827	0.068	0.084	0.021
0.024	0.020	0.028	0.928
>RCTGCATDRAATC	9-RCTGCATDRAATC	12.095746	-145.261581	0	T:35.0(0.75%),B:2.3(0.01%),P:1e-63	Tpos:142.8,Tstd:87.4,Bpos:151.3,Bstd:25.0,StrandBias:-0.5,Multiplicity:2.39
0.459	0.016	0.461	0.064
0.258	0.685	0.056	0.001
0.024	0.016	0.032	0.928
0.008	0.032	0.839	0.121
0.121	0.701	0.081	0.097
0.823	0.105	0.032	0.040
0.032	0.057	0.137	0.774
0.339	0.008	0.315	0.337
0.299	0.216	0.380	0.105
0.813	0.079	0.065	0.043
0.741	0.129	0.057	0.073
0.111	0.016	0.065	0.808
0.105	0.685	0.081	0.129
>AGTTGCTGTTAGA	10-AGTTGCTGTTAGA	12.970604	-135.287196	0	T:29.0(0.62%),B:1.7(0.00%),P:1e-58	Tpos:149.2,Tstd:61.3,Bpos:86.6,Bstd:75.3,StrandBias:0.5,Multiplicity:1.00
0.997	0.001	0.001	0.001
0.030	0.001	0.968	0.001
0.001	0.031	0.031	0.937
0.001	0.001	0.030	0.968
0.001	0.001	0.997	0.001
0.001	0.696	0.031	0.272
0.030	0.001	0.001	0.968
0.001	0.001	0.997	0.001
0.001	0.001	0.001	0.997
0.001	0.001	0.030	0.968
0.997	0.001	0.001	0.001
0.030	0.001	0.968	0.001
0.968	0.001	0.030	0.001
>CTGCATGGAATCC	11-CTGCATGGAATCC	13.561501	-131.177070	0	T:35.0(0.75%),B:3.5(0.01%),P:1e-56	Tpos:149.6,Tstd:87.4,Bpos:139.5,Bstd:47.1,StrandBias:-1.2,Multiplicity:1.50
0.272	0.659	0.068	0.001
0.001	0.001	0.001	0.997
0.001	0.001	0.997	0.001
0.001	0.997	0.001	0.001
0.931	0.001	0.001	0.067
0.001	0.001	0.001	0.997
0.068	0.068	0.708	0.156
0.001	0.012	0.852	0.135
0.931	0.001	0.001	0.067
0.561	0.226	0.136	0.077
0.001	0.001	0.001	0.997
0.203	0.794	0.002	0.001
0.068	0.796	0.068	0.068
>ATCGGGATGCATT	12-ATCGGGATGCATT	11.578556	-125.621203	0	T:36.0(0.77%),B:4.9(0.01%),P:1e-54	Tpos:165.9,Tstd:78.7,Bpos:126.0,Bstd:97.8,StrandBias:-1.8,Multiplicity:1.38
0.912	0.001	0.001	0.086
0.001	0.001	0.001	0.997
0.087	0.808	0.001	0.104
0.086	0.001	0.912	0.001
0.001	0.001	0.823	0.175
0.087	0.001	0.825	0.087
0.912	0.001	0.001	0.086
0.001	0.086	0.001	0.912
0.001	0.261	0.737	0.001
0.001	0.824	0.174	0.001
0.896	0.001	0.001	0.102
0.175	0.103	0.087	0.635
0.001	0.087	0.087	0.825
>ACTGCATTCAATC	13-ACTGCATTCAATC	12.791090	-113.511689	0	T:35.0(0.75%),B:5.5(0.01%),P:1e-49	Tpos:155.7,Tstd:83.9,Bpos:128.6,Bstd:68.4,StrandBias:-0.5,Multiplicity:2.18
0.971	0.001	0.014	0.014
0.001	0.867	0.100	0.032
0.001	0.001	0.013	0.985
0.014	0.001	0.859	0.126
0.014	0.971	0.001	0.014
0.985	0.001	0.013	0.001
0.053	0.001	0.001	0.945
0.001	0.001	0.013	0.985
0.001	0.922	0.001	0.076
0.899	0.054	0.014	0.033
0.840	0.145	0.001	0.014
0.053	0.001	0.014	0.932
0.001	0.985	0.001	0.013
>TTTTTTTTTTTAA	14-TTTTTTTTTTTAA	14.553379	-99.412222	0	T:730.0(15.59%),B:3899.7(9.22%),P:1e-43	Tpos:147.8,Tstd:54.4,Bpos:152.4,Bstd:122.6,StrandBias:0.1,Multiplicity:1.08
0.001	0.001	0.214	0.784
0.001	0.214	0.001	0.784
0.001	0.001	0.010	0.988
0.001	0.001	0.001	0.997
0.001	0.001	0.001	0.997
0.001	0.001	0.001	0.997
0.001	0.001	0.001	0.997
0.001	0.021	0.001	0.977
0.021	0.001	0.001	0.977
0.001	0.001	0.001	0.997
0.001	0.069	0.097	0.833
0.577	0.001	0.112	0.310
0.585	0.069	0.001	0.345
>GATGCATTGGGCC	15-GATGCATTGGGCC	12.825842	-81.624672	0	T:24.0(0.51%),B:3.8(0.01%),P:1e-35	Tpos:127.8,Tstd:86.7,Bpos:183.5,Bstd:65.0,StrandBias:-0.7,Multiplicity:1.75
0.001	0.001	0.938	0.060
0.877	0.061	0.061	0.001
0.181	0.001	0.001	0.817
0.001	0.370	0.628	0.001
0.001	0.997	0.001	0.001
0.866	0.001	0.001	0.132
0.001	0.061	0.182	0.756
0.061	0.001	0.061	0.877
0.001	0.001	0.688	0.310
0.183	0.186	0.443	0.188
0.248	0.061	0.690	0.001
0.001	0.997	0.001	0.001
0.001	0.997	0.001	0.001
>ACGCTGCATGGAA	16-ACGCTGCATGGAA	10.544338	-77.040549	0	T:55.0(1.17%),B:53.9(0.13%),P:1e-33	Tpos:151.5,Tstd:84.2,Bpos:155.7,Bstd:85.9,StrandBias:-0.0,Multiplicity:1.46
0.893	0.027	0.027	0.053
0.187	0.546	0.053	0.214
0.127	0.027	0.819	0.027
0.154	0.792	0.027	0.027
0.052	0.001	0.001	0.946
0.053	0.053	0.814	0.080
0.001	0.838	0.080	0.081
0.946	0.027	0.001	0.026
0.001	0.001	0.106	0.892
0.001	0.001	0.911	0.087
0.001	0.027	0.918	0.054
0.918	0.002	0.053	0.027
0.776	0.115	0.081	0.028
>AARAAATGGAACM	17-AARAAATGGAACM	12.620708	-64.744221	0	T:20.0(0.43%),B:3.8(0.01%),P:1e-28	Tpos:133.1,Tstd:79.8,Bpos:125.4,Bstd:105.6,StrandBias:0.4,Multiplicity:1.05
0.928	0.001	0.002	0.069
0.651	0.211	0.069	0.069
0.438	0.001	0.423	0.138
0.512	0.277	0.001	0.210
0.927	0.071	0.001	0.001
0.927	0.001	0.071	0.001
0.069	0.280	0.002	0.649
0.071	0.001	0.859	0.069
0.069	0.223	0.639	0.069
0.928	0.069	0.002	0.001
0.995	0.002	0.001	0.002
0.003	0.718	0.069	0.210
0.433	0.561	0.005	0.001
>GCTTGGCTGGTGG	18-GCTTGGCTGGTGG	14.889247	-46.530319	0	T:14.0(0.30%),B:2.0(0.00%),P:1e-20	Tpos:159.6,Tstd:83.1,Bpos:200.4,Bstd:18.5,StrandBias:0.8,Multiplicity:1.00
0.001	0.001	0.997	0.001
0.001	0.997	0.001	0.001
0.001	0.001	0.001	0.997
0.001	0.001	0.001	0.997
0.001	0.001	0.997	0.001
0.001	0.001	0.997	0.001
0.001	0.997	0.001	0.001
0.001	0.050	0.001	0.948
0.001	0.001	0.997	0.001
0.001	0.001	0.948	0.050
0.050	0.001	0.001	0.948
0.001	0.001	0.997	0.001
0.001	0.001	0.997	0.001
>TTCACTGGBCTTA	19-TTCACTGGBCTTA	12.300976	-41.829250	0	T:11.0(0.23%),B:1.8(0.00%),P:1e-18	Tpos:145.6,Tstd:76.0,Bpos:98.3,Bstd:29.6,StrandBias:1.5,Multiplicity:1.73
0.162	0.045	0.045	0.748
0.036	0.063	0.171	0.730
0.009	0.874	0.054	0.063
0.718	0.156	0.027	0.099
0.001	0.766	0.080	0.153
0.297	0.018	0.018	0.667
0.009	0.018	0.901	0.072
0.018	0.054	0.658	0.270
0.045	0.342	0.370	0.243
0.036	0.820	0.072	0.072
0.018	0.115	0.027	0.840
0.018	0.090	0.064	0.828
0.691	0.072	0.138	0.099
>CCMGAGGSCGCCC	20-CCMGAGGSCGCCC	10.547012	-38.426542	0	T:31.0(0.66%),B:37.3(0.09%),P:1e-16	Tpos:125.3,Tstd:76.2,Bpos:138.8,Bstd:94.8,StrandBias:-1.1,Multiplicity:1.06
0.196	0.673	0.014	0.117
0.061	0.616	0.207	0.116
0.373	0.246	0.218	0.163
0.011	0.225	0.662	0.102
0.423	0.186	0.248	0.143
0.016	0.094	0.733	0.157
0.011	0.207	0.653	0.129
0.135	0.458	0.399	0.008
0.253	0.415	0.180	0.152
0.068	0.224	0.580	0.128
0.011	0.962	0.018	0.009
0.010	0.597	0.219	0.174
0.074	0.709	0.020	0.197
>AGGAAATCACGCT	21-AGGAAATCACGCT	11.439141	-38.302505	0	T:12.0(0.26%),B:2.9(0.01%),P:1e-16	Tpos:90.2,Tstd:79.2,Bpos:92.1,Bstd:32.7,StrandBias:1.0,Multiplicity:1.00
0.700	0.100	0.100	0.100
0.100	0.100	0.700	0.100
0.100	0.100	0.700	0.100
0.700	0.100	0.100	0.100
0.700	0.100	0.100	0.100
0.700	0.100	0.100	0.100
0.100	0.100	0.100	0.700
0.100	0.700	0.100	0.100
0.700	0.100	0.100	0.100
0.100	0.700	0.100	0.100
0.100	0.100	0.700	0.100
0.100	0.700	0.100	0.100
0.100	0.100	0.100	0.700
>ATAGGAGAATGCT	22-ATAGGAGAATGCT	14.384759	-37.227121	0	T:10.0(0.21%),B:0.0(0.00%),P:1e-16	Tpos:157.6,Tstd:59.6,Bpos:0.0,Bstd:0.0,StrandBias:0.9,Multiplicity:1.89
0.997	0.001	0.001	0.001
0.049	0.001	0.001	0.949
0.997	0.001	0.001	0.001
0.001	0.001	0.997	0.001
0.354	0.001	0.644	0.001
0.997	0.001	0.001	0.001
0.001	0.001	0.997	0.001
0.997	0.001	0.001	0.001
0.997	0.001	0.001	0.001
0.001	0.049	0.001	0.949
0.049	0.001	0.949	0.001
0.049	0.949	0.001	0.001
0.001	0.001	0.001	0.997
>ATGGTAGCGWTAA	23-ATGGTAGCGWTAA	8.998574	-12.144097	0	T:24.0(0.51%),B:74.8(0.18%),P:1e-5	Tpos:137.0,Tstd:83.1,Bpos:138.3,Bstd:91.3,StrandBias:-0.5,Multiplicity:1.00
0.770	0.001	0.228	0.001
0.054	0.001	0.004	0.941
0.054	0.001	0.600	0.345
0.279	0.001	0.441	0.279
0.162	0.162	0.001	0.675
0.783	0.001	0.162	0.054
0.283	0.001	0.604	0.112
0.001	0.997	0.001	0.001
0.001	0.001	0.945	0.053
0.445	0.225	0.001	0.329
0.107	0.001	0.001	0.891
0.612	0.225	0.001	0.162
0.775	0.170	0.054	0.001
>GAGAGMGMGMGAG	24-GAGAGMGMGMGAG	11.762582	-8.745403	0	T:48.0(1.03%),B:244.7(0.58%),P:1e-3	Tpos:146.3,Tstd:80.2,Bpos:151.9,Bstd:105.3,StrandBias:0.0,Multiplicity:1.12
0.029	0.178	0.754	0.039
0.479	0.277	0.202	0.042
0.039	0.041	0.906	0.014
0.567	0.343	0.076	0.014
0.020	0.036	0.925	0.019
0.522	0.415	0.043	0.020
0.042	0.266	0.666	0.026
0.499	0.407	0.058	0.036
0.028	0.230	0.672	0.070
0.516	0.399	0.065	0.020
0.026	0.033	0.930	0.011
0.556	0.371	0.049	0.024
0.045	0.177	0.766	0.012
>TTCTATTCTATTC	25-TTCTATTCTATTC	17.312856	-5.169312	0	T:2.0(0.04%),B:1.1(0.00%),P:1e-2	Tpos:174.5,Tstd:82.3,Bpos:48.4,Bstd:16.6,StrandBias:-0.1,Multiplicity:6.00
0.001	0.001	0.001	0.997
0.009	0.001	0.001	0.989
0.001	0.979	0.010	0.010
0.001	0.009	0.001	0.989
0.731	0.010	0.249	0.010
0.001	0.001	0.001	0.997
0.009	0.001	0.001	0.989
0.001	0.979	0.010	0.010
0.010	0.010	0.001	0.979
0.773	0.010	0.207	0.010
0.009	0.001	0.001	0.989
0.001	0.001	0.001	0.997
0.001	0.979	0.010	0.010
>GCCCCCTR	1-GCCCCCTR	6.853830	-2032.012301	0	T:2465.0(52.65%),B:5688.2(13.44%),P:1e-882	Tpos:150.0,Tstd:55.1,Bpos:150.2,Bstd:90.3,StrandBias:0.0,Multiplicity:1.22
0.001	0.001	0.997	0.001
0.001	0.997	0.001	0.001
0.001	0.997	0.001	0.001
0.171	0.827	0.001	0.001
0.001	0.826	0.001	0.172
0.001	0.997	0.001	0.001
0.001	0.001	0.001	0.997
0.499	0.001	0.499	0.001
>CCTAGTGG	2-CCTAGTGG	6.834833	-1137.993299	0	T:1767.0(37.74%),B:4664.6(11.02%),P:1e-494	Tpos:150.9,Tstd:65.2,Bpos:151.0,Bstd:89.9,StrandBias:0.1,Multiplicity:1.13
0.194	0.590	0.021	0.195
0.006	0.950	0.025	0.019
0.028	0.081	0.042	0.849
0.675	0.001	0.126	0.198
0.018	0.137	0.808	0.037
0.198	0.107	0.067	0.628
0.024	0.026	0.943	0.007
0.011	0.027	0.952	0.010
>CCGSMAGG	3-CCGSMAGG	5.233837	-774.582804	0	T:3061.0(65.38%),B:15666.8(37.03%),P:1e-336	Tpos:151.7,Tstd:77.3,Bpos:150.0,Bstd:94.4,StrandBias:0.1,Multiplicity:1.38
0.001	0.997	0.001	0.001
0.001	0.997	0.001	0.001
0.096	0.001	0.902	0.001
0.001	0.569	0.428	0.002
0.419	0.544	0.001	0.036
0.802	0.001	0.001	0.196
0.106	0.001	0.807	0.086
0.258	0.005	0.547	0.190
>GGCGCTAT	4-GGCGCTAT	4.981865	-574.761051	0	T:2645.0(56.49%),B:13725.6(32.44%),P:1e-249	Tpos:149.3,Tstd:74.2,Bpos:149.3,Bstd:103.5,StrandBias:0.0,Multiplicity:1.61
0.423	0.001	0.575	0.001
0.056	0.064	0.557	0.323
0.001	0.997	0.001	0.001
0.044	0.096	0.859	0.001
0.027	0.558	0.331	0.084
0.150	0.274	0.001	0.575
0.549	0.284	0.096	0.071
0.058	0.268	0.150	0.524
>GCARTTCC	5-GCARTTCC	5.673585	-111.235826	0	T:1397.0(29.84%),B:8772.0(20.73%),P:1e-48	Tpos:151.7,Tstd:81.1,Bpos:150.5,Bstd:92.5,StrandBias:0.0,Multiplicity:1.19
0.001	0.001	0.881	0.117
0.001	0.864	0.002	0.133
0.868	0.029	0.001	0.102
0.365	0.087	0.467	0.081
0.111	0.001	0.001	0.887
0.192	0.085	0.001	0.722
0.074	0.609	0.102	0.215
0.001	0.745	0.195	0.059
>ADWDCGBH	6-ADWDCGBH	3.742679	-106.104056	0	T:2895.0(61.83%),B:21756.0(51.42%),P:1e-46	Tpos:150.4,Tstd:85.8,Bpos:150.3,Bstd:98.0,StrandBias:-0.0,Multiplicity:1.41
0.439	0.205	0.122	0.235
0.356	0.001	0.352	0.292
0.406	0.117	0.001	0.476
0.340	0.001	0.284	0.375
0.001	0.740	0.174	0.085
0.001	0.001	0.997	0.001
0.088	0.333	0.270	0.309
0.289	0.353	0.019	0.339
>GGCGGAAC	7-GGCGGAAC	4.672842	-101.861248	0	T:2568.0(54.85%),B:18875.6(44.61%),P:1e-44	Tpos:148.8,Tstd:83.6,Bpos:149.4,Bstd:97.8,StrandBias:0.0,Multiplicity:1.43
0.094	0.102	0.704	0.100
0.031	0.037	0.884	0.048
0.086	0.730	0.058	0.126
0.086	0.051	0.811	0.052
0.147	0.126	0.651	0.076
0.763	0.068	0.085	0.084
0.768	0.065	0.087	0.080
0.115	0.694	0.087	0.104
>CGKTAGVG	8-CGKTAGVG	5.993808	-99.139288	0	T:1237.0(26.42%),B:7707.9(18.22%),P:1e-43	Tpos:148.8,Tstd:84.6,Bpos:150.5,Bstd:96.2,StrandBias:0.1,Multiplicity:1.12
0.001	0.842	0.001	0.156
0.201	0.001	0.518	0.280
0.035	0.001	0.460	0.504
0.022	0.001	0.001	0.976
0.520	0.251	0.001	0.228
0.001	0.001	0.997	0.001
0.326	0.366	0.307	0.001
0.031	0.001	0.967	0.001
>GTGGCCAA	9-GTGGCCAA	5.152661	-98.719230	0	T:2276.0(48.61%),B:16359.0(38.66%),P:1e-42	Tpos:148.8,Tstd:80.8,Bpos:149.4,Bstd:91.0,StrandBias:0.0,Multiplicity:1.32
0.079	0.058	0.838	0.025
0.022	0.141	0.040	0.797
0.058	0.108	0.750	0.084
0.117	0.128	0.644	0.111
0.150	0.696	0.010	0.144
0.102	0.782	0.035	0.081
0.814	0.081	0.042	0.063
0.684	0.106	0.118	0.092
>GGCAGTAT	10-GGCAGTAT	6.275007	-89.744808	0	T:416.0(8.89%),B:1869.3(4.42%),P:1e-38	Tpos:156.9,Tstd:76.7,Bpos:148.4,Bstd:91.4,StrandBias:0.0,Multiplicity:1.08
0.127	0.319	0.498	0.055
0.033	0.106	0.786	0.075
0.095	0.729	0.136	0.040
0.782	0.132	0.001	0.085
0.142	0.131	0.676	0.051
0.065	0.229	0.001	0.705
0.808	0.002	0.099	0.091
0.145	0.218	0.189	0.449
>GGTWCTCT	11-GGTWCTCT	5.251016	-77.731449	0	T:2003.0(42.78%),B:14460.9(34.18%),P:1e-33	Tpos:150.7,Tstd:85.8,Bpos:149.3,Bstd:89.9,StrandBias:-0.0,Multiplicity:1.22
0.001	0.011	0.746	0.242
0.160	0.032	0.675	0.133
0.052	0.379	0.001	0.568
0.454	0.001	0.225	0.319
0.081	0.767	0.104	0.048
0.260	0.087	0.017	0.636
0.111	0.813	0.040	0.036
0.084	0.043	0.013	0.860
>MATTCCGC	12-MATTCCGC	4.213000	-73.201017	0	T:1534.0(32.76%),B:10597.7(25.05%),P:1e-31	Tpos:151.4,Tstd:87.5,Bpos:148.4,Bstd:93.8,StrandBias:0.1,Multiplicity:1.15
0.327	0.362	0.202	0.110
0.758	0.090	0.075	0.077
0.278	0.067	0.156	0.500
0.124	0.093	0.143	0.640
0.120	0.441	0.234	0.204
0.096	0.655	0.130	0.119
0.185	0.145	0.530	0.140
0.115	0.539	0.259	0.087
>CGGTTTCC	13-CGGTTTCC	5.182569	-59.968978	0	T:1534.0(32.76%),B:10903.0(25.77%),P:1e-26	Tpos:154.2,Tstd:86.8,Bpos:148.9,Bstd:96.3,StrandBias:-0.0,Multiplicity:1.18
0.136	0.748	0.070	0.046
0.043	0.067	0.839	0.051
0.081	0.092	0.710	0.117
0.122	0.052	0.040	0.786
0.067	0.049	0.067	0.817
0.071	0.070	0.087	0.772
0.094	0.614	0.095	0.197
0.041	0.720	0.103	0.136
>CGCGATTT	14-CGCGATTT	5.129906	-58.404072	0	T:1082.0(23.11%),B:7229.0(17.09%),P:1e-25	Tpos:151.9,Tstd:86.0,Bpos:151.6,Bstd:101.6,StrandBias:0.1,Multiplicity:1.14
0.097	0.771	0.130	0.002
0.120	0.002	0.748	0.130
0.071	0.769	0.159	0.001
0.042	0.076	0.779	0.103
0.633	0.171	0.144	0.052
0.025	0.131	0.084	0.760
0.114	0.044	0.001	0.841
0.141	0.115	0.041	0.703
>SCCTAGGT	15-SCCTAGGT	2.773677	-55.440410	0	T:968.0(20.67%),B:6380.7(15.08%),P:1e-24	Tpos:150.6,Tstd:89.4,Bpos:151.2,Bstd:90.4,StrandBias:-0.1,Multiplicity:1.12
0.001	0.508	0.490	0.001
0.001	0.997	0.001	0.001
0.001	0.997	0.001	0.001
0.001	0.001	0.001	0.997
0.997	0.001	0.001	0.001
0.411	0.001	0.587	0.001
0.138	0.001	0.860	0.001
0.001	0.001	0.066	0.932
>GAGAGAGA	16-GAGAGAGA	4.590678	-51.321074	0	T:1299.0(27.74%),B:9160.1(21.65%),P:1e-22	Tpos:149.8,Tstd:82.2,Bpos:150.3,Bstd:99.5,StrandBias:-0.2,Multiplicity:1.23
0.001	0.001	0.997	0.001
0.947	0.051	0.001	0.001
0.001	0.001	0.959	0.039
0.858	0.045	0.096	0.001
0.001	0.001	0.997	0.001
0.946	0.052	0.001	0.001
0.001	0.001	0.997	0.001
0.940	0.058	0.001	0.001
>AATCACGC	17-AATCACGC	6.584662	-48.086596	0	T:283.0(6.04%),B:1392.0(3.29%),P:1e-20	Tpos:153.7,Tstd:84.3,Bpos:147.5,Bstd:91.6,StrandBias:0.0,Multiplicity:1.05
0.892	0.048	0.025	0.035
0.969	0.001	0.001	0.029
0.047	0.001	0.122	0.830
0.006	0.881	0.112	0.001
0.826	0.104	0.033	0.037
0.123	0.875	0.001	0.001
0.143	0.001	0.855	0.001
0.001	0.945	0.001	0.053
>AATGCGTC	18-AATGCGTC	5.524569	-42.408551	0	T:751.0(16.04%),B:4937.0(11.67%),P:1e-18	Tpos:147.1,Tstd:85.4,Bpos:152.6,Bstd:95.7,StrandBias:0.3,Multiplicity:1.07
0.803	0.095	0.101	0.001
0.553	0.210	0.001	0.236
0.266	0.001	0.209	0.524
0.184	0.158	0.566	0.092
0.096	0.901	0.001	0.002
0.089	0.098	0.812	0.001
0.026	0.001	0.207	0.766
0.001	0.812	0.001	0.186
>ATCCCGAT	19-ATCCCGAT	9.029101	-37.573887	0	T:45.0(0.96%),B:86.0(0.20%),P:1e-16	Tpos:165.0,Tstd:90.4,Bpos:146.9,Bstd:80.5,StrandBias:0.3,Multiplicity:1.35
0.997	0.001	0.001	0.001
0.001	0.001	0.001	0.997
0.001	0.868	0.001	0.130
0.001	0.997	0.001	0.001
0.001	0.997	0.001	0.001
0.001	0.001	0.997	0.001
0.997	0.001	0.001	0.001
0.001	0.001	0.001	0.997
>GGATTACA	20-GGATTACA	6.989265	-32.813185	0	T:310.0(6.62%),B:1765.5(4.17%),P:1e-14	Tpos:153.4,Tstd:86.2,Bpos:149.4,Bstd:88.3,StrandBias:0.1,Multiplicity:1.06
0.043	0.026	0.886	0.045
0.001	0.122	0.781	0.096
0.800	0.060	0.111	0.029
0.045	0.025	0.001	0.929
0.097	0.026	0.115	0.762
0.954	0.001	0.044	0.001
0.001	0.997	0.001	0.001
0.963	0.001	0.019	0.017
>AAAAAAAA	21-AAAAAAAA	8.236954	-28.515147	0	T:975.0(20.82%),B:7104.9(16.79%),P:1e-12	Tpos:147.8,Tstd:58.1,Bpos:151.4,Bstd:120.4,StrandBias:-0.1,Multiplicity:1.30
0.700	0.100	0.100	0.100
0.700	0.100	0.100	0.100
0.700	0.100	0.100	0.100
0.700	0.100	0.100	0.100
0.700	0.100	0.100	0.100
0.700	0.100	0.100	0.100
0.700	0.100	0.100	0.100
0.700	0.100	0.100	0.100
>TCCATGCA	22-TCCATGCA	8.236954	-12.955838	0	T:59.0(1.26%),B:274.1(0.65%),P:1e-5	Tpos:148.9,Tstd:85.6,Bpos:156.6,Bstd:84.4,StrandBias:0.6,Multiplicity:3.03
0.100	0.100	0.100	0.700
0.100	0.700	0.100	0.100
0.100	0.700	0.100	0.100
0.700	0.100	0.100	0.100
0.100	0.100	0.100	0.700
0.100	0.100	0.700	0.100
0.100	0.700	0.100	0.100
0.700	0.100	0.100	0.100
>CATKSAAT	23-CATKSAAT	9.300131	-12.934611	0	T:52.0(1.11%),B:230.3(0.54%),P:1e-5	Tpos:145.1,Tstd:85.6,Bpos:153.6,Bstd:92.2,StrandBias:-0.2,Multiplicity:3.37
0.083	0.907	0.001	0.009
0.997	0.001	0.001	0.001
0.001	0.022	0.001	0.976
0.009	0.083	0.415	0.492
0.036	0.515	0.395	0.054
0.936	0.047	0.016	0.001
0.852	0.002	0.139	0.007
0.027	0.036	0.001	0.936
>CAGTGGAT	24-CAGTGGAT	10.960361	-7.939350	0	T:78.0(1.67%),B:467.9(1.11%),P:1e-3	Tpos:144.0,Tstd:85.3,Bpos:151.4,Bstd:85.2,StrandBias:0.5,Multiplicity:2.55
0.001	0.997	0.001	0.001
0.997	0.001	0.001	0.001
0.081	0.001	0.917	0.001
0.001	0.001	0.001	0.997
0.001	0.023	0.975	0.001
0.001	0.001	0.997	0.001
0.997	0.001	0.001	0.001
0.001	0.001	0.001	0.997
>GAATAGAA	25-GAATAGAA	8.236954	-0.352850	0	T:30.0(0.64%),B:295.8(0.70%),P:1e0	Tpos:154.9,Tstd:84.9,Bpos:147.6,Bstd:93.6,StrandBias:0.1,Multiplicity:2.59
0.100	0.100	0.700	0.100
0.700	0.100	0.100	0.100
0.700	0.100	0.100	0.100
0.100	0.100	0.100	0.700
0.700	0.100	0.100	0.100
0.100	0.100	0.700	0.100
0.700	0.100	0.100	0.100
0.700	0.100	0.100	0.100
