# Supplementary material for: Detailed molecular and epigenetic characterization of the pig IPEC-J2 and chicken SL-29 cell lines
Source: iScience. 2023 Feb 20;26(3):106252. doi: 10.1016/j.isci.2023.106252 (PMC10018572; doi:10.1016/j.isci.2023.106252)
Supplement: Data S1. Complete homer output for identified motifs in Pig IPECJ-2, related to Table 2 — Homer motif analysis results for histone modifications H3K4me1, H3K4me3, H3K27ac, and enhancer elements of pig IPECJ2 cell line. P-values >1e-10 are possible false positives. Within each folder (e.g. peak_files_CTCF) are the html files showing the identified motifs when using homer (e.g. homerResults.html). [file mmc2.zip › S5/Pig_IPECJ_2/peak_fileS_CTCF/homerMotifs.motifs10]

>CCCCCTRGTG	1-CCCCCTRGTG	8.511789	-4608.629323	0	T:2468.0(52.71%),B:1835.6(4.34%),P:1e-2001	Tpos:148.9,Tstd:48.2,Bpos:153.2,Bstd:89.7,StrandBias:0.0,Multiplicity:1.13
0.015	0.971	0.011	0.003
0.002	0.992	0.005	0.001
0.360	0.606	0.011	0.023
0.012	0.577	0.004	0.407
0.003	0.995	0.001	0.001
0.001	0.011	0.013	0.975
0.391	0.001	0.491	0.118
0.005	0.226	0.760	0.009
0.051	0.186	0.029	0.734
0.001	0.001	0.997	0.001
>CCACTAGGGG	2-CCACTAGGGG	7.512291	-3281.612097	0	T:3008.0(64.25%),B:5581.1(13.19%),P:1e-1425	Tpos:149.4,Tstd:64.1,Bpos:151.4,Bstd:91.7,StrandBias:0.1,Multiplicity:1.15
0.001	0.997	0.001	0.001
0.009	0.989	0.001	0.001
0.590	0.009	0.223	0.178
0.089	0.567	0.225	0.119
0.132	0.320	0.047	0.501
0.798	0.001	0.124	0.077
0.001	0.001	0.997	0.001
0.229	0.014	0.739	0.018
0.138	0.080	0.578	0.204
0.001	0.001	0.942	0.056
>AGRKGGCGCT	3-AGRKGGCGCT	7.463653	-2167.307393	0	T:1637.0(34.96%),B:1934.2(4.57%),P:1e-941	Tpos:152.5,Tstd:58.6,Bpos:150.6,Bstd:101.0,StrandBias:-0.0,Multiplicity:1.07
0.693	0.081	0.001	0.225
0.126	0.067	0.753	0.054
0.359	0.006	0.428	0.207
0.094	0.119	0.467	0.320
0.180	0.047	0.716	0.057
0.119	0.061	0.620	0.200
0.040	0.922	0.001	0.037
0.192	0.001	0.806	0.001
0.128	0.640	0.087	0.145
0.195	0.158	0.001	0.646
>GCGCCCTCTA	4-GCGCCCTCTA	5.746203	-1245.862529	0	T:1473.0(31.46%),B:2944.8(6.96%),P:1e-541	Tpos:150.8,Tstd:76.1,Bpos:151.6,Bstd:102.7,StrandBias:0.2,Multiplicity:1.08
0.117	0.180	0.572	0.131
0.053	0.681	0.099	0.167
0.158	0.102	0.606	0.134
0.127	0.598	0.147	0.128
0.170	0.480	0.172	0.177
0.198	0.546	0.137	0.119
0.127	0.161	0.144	0.568
0.109	0.577	0.097	0.217
0.072	0.129	0.155	0.644
0.685	0.032	0.090	0.193
>GRKBGCAGTA	5-GRKBGCAGTA	7.109556	-563.418139	0	T:721.0(15.40%),B:1449.5(3.43%),P:1e-244	Tpos:153.7,Tstd:67.4,Bpos:152.7,Bstd:88.9,StrandBias:0.1,Multiplicity:1.05
0.001	0.001	0.971	0.027
0.383	0.098	0.360	0.159
0.145	0.097	0.351	0.408
0.076	0.342	0.295	0.286
0.195	0.001	0.803	0.001
0.001	0.841	0.112	0.046
0.590	0.025	0.237	0.148
0.181	0.312	0.506	0.001
0.115	0.272	0.001	0.612
0.771	0.001	0.227	0.001
>AAAACCGCCC	6-AAAACCGCCC	4.634867	-135.043550	0	T:1933.0(41.29%),B:12733.6(30.10%),P:1e-58	Tpos:147.7,Tstd:86.0,Bpos:149.7,Bstd:97.0,StrandBias:-0.0,Multiplicity:1.24
0.691	0.090	0.114	0.105
0.699	0.108	0.086	0.107
0.717	0.090	0.092	0.101
0.711	0.092	0.103	0.094
0.105	0.671	0.116	0.108
0.101	0.722	0.086	0.091
0.091	0.085	0.736	0.088
0.101	0.702	0.104	0.093
0.106	0.689	0.110	0.095
0.090	0.663	0.112	0.135
>GCAGTTCCGC	7-GCAGTTCCGC	6.545842	-120.995132	0	T:955.0(20.40%),B:5258.8(12.43%),P:1e-52	Tpos:150.8,Tstd:78.0,Bpos:151.6,Bstd:97.0,StrandBias:0.1,Multiplicity:1.12
0.026	0.021	0.886	0.067
0.123	0.744	0.056	0.077
0.893	0.014	0.052	0.041
0.137	0.193	0.620	0.050
0.050	0.041	0.022	0.887
0.133	0.059	0.148	0.660
0.021	0.892	0.046	0.041
0.064	0.822	0.010	0.104
0.060	0.153	0.647	0.140
0.100	0.688	0.128	0.084
>CACASGGKGG	8-CACASGGKGG	9.436693	-92.858368	0	T:211.0(4.51%),B:652.3(1.54%),P:1e-40	Tpos:157.4,Tstd:80.1,Bpos:149.8,Bstd:87.0,StrandBias:-0.4,Multiplicity:1.01
0.001	0.997	0.001	0.001
0.832	0.001	0.060	0.107
0.368	0.630	0.001	0.001
0.831	0.001	0.001	0.167
0.001	0.442	0.347	0.211
0.001	0.001	0.997	0.001
0.373	0.001	0.625	0.001
0.001	0.228	0.379	0.392
0.001	0.001	0.997	0.001
0.084	0.001	0.898	0.017
>TGCATKSAAT	9-TGCATKSAAT	11.439804	-74.920241	0	T:36.0(0.77%),B:17.6(0.04%),P:1e-32	Tpos:145.3,Tstd:84.6,Bpos:155.3,Bstd:57.3,StrandBias:-0.2,Multiplicity:4.00
0.001	0.001	0.001	0.997
0.001	0.001	0.997	0.001
0.242	0.756	0.001	0.001
0.997	0.001	0.001	0.001
0.001	0.001	0.236	0.762
0.001	0.001	0.486	0.512
0.001	0.528	0.470	0.001
0.758	0.001	0.240	0.001
0.760	0.001	0.238	0.001
0.001	0.001	0.001	0.997
>TGCATCGAAT	10-TGCATCGAAT	11.243627	-74.920241	0	T:36.0(0.77%),B:17.1(0.04%),P:1e-32	Tpos:152.1,Tstd:85.1,Bpos:138.3,Bstd:88.8,StrandBias:-0.9,Multiplicity:3.64
0.001	0.001	0.001	0.997
0.001	0.001	0.997	0.001
0.001	0.997	0.001	0.001
0.997	0.001	0.001	0.001
0.001	0.001	0.001	0.997
0.001	0.923	0.075	0.001
0.001	0.001	0.997	0.001
0.997	0.001	0.001	0.001
0.995	0.003	0.001	0.001
0.001	0.001	0.001	0.997
>AATGCAGTGG	11-AATGCAGTGG	10.296193	-67.364229	0	T:37.0(0.79%),B:23.2(0.05%),P:1e-29	Tpos:172.0,Tstd:84.0,Bpos:167.7,Bstd:69.3,StrandBias:0.9,Multiplicity:1.86
0.700	0.100	0.100	0.100
0.700	0.100	0.100	0.100
0.100	0.100	0.100	0.700
0.100	0.100	0.700	0.100
0.100	0.700	0.100	0.100
0.700	0.100	0.100	0.100
0.100	0.100	0.700	0.100
0.100	0.100	0.100	0.700
0.100	0.100	0.700	0.100
0.100	0.100	0.700	0.100
>CDCTCTARCG	12-CDCTCTARCG	6.944017	-66.565396	0	T:197.0(4.21%),B:714.9(1.69%),P:1e-28	Tpos:143.7,Tstd:77.9,Bpos:149.5,Bstd:96.1,StrandBias:-0.3,Multiplicity:1.01
0.132	0.634	0.182	0.052
0.241	0.044	0.350	0.366
0.033	0.685	0.038	0.244
0.283	0.034	0.030	0.653
0.218	0.483	0.062	0.237
0.037	0.009	0.001	0.953
0.560	0.037	0.188	0.215
0.432	0.039	0.492	0.037
0.018	0.612	0.270	0.100
0.037	0.344	0.553	0.066
>TTTTTTTTTT	13-TTTTTTTTTT	10.296193	-60.073766	0	T:821.0(17.54%),B:5141.5(12.15%),P:1e-26	Tpos:147.9,Tstd:56.1,Bpos:151.9,Bstd:121.6,StrandBias:0.1,Multiplicity:1.16
0.100	0.100	0.100	0.700
0.100	0.100	0.100	0.700
0.100	0.100	0.100	0.700
0.100	0.100	0.100	0.700
0.100	0.100	0.100	0.700
0.100	0.100	0.100	0.700
0.100	0.100	0.100	0.700
0.100	0.100	0.100	0.700
0.100	0.100	0.100	0.700
0.100	0.100	0.100	0.700
>GCAGAATTCC	14-GCAGAATTCC	5.771987	-56.516783	0	T:773.0(16.51%),B:4835.5(11.43%),P:1e-24	Tpos:145.1,Tstd:83.5,Bpos:148.9,Bstd:88.6,StrandBias:0.0,Multiplicity:1.10
0.125	0.176	0.566	0.133
0.140	0.688	0.102	0.070
0.676	0.077	0.092	0.155
0.118	0.124	0.622	0.136
0.517	0.158	0.181	0.144
0.587	0.152	0.168	0.093
0.166	0.107	0.106	0.621
0.126	0.167	0.167	0.540
0.108	0.605	0.129	0.158
0.148	0.575	0.133	0.144
>CGGGATKCAT	15-CGGGATKCAT	8.504245	-52.197107	0	T:42.0(0.90%),B:49.0(0.12%),P:1e-22	Tpos:136.9,Tstd:82.7,Bpos:151.3,Bstd:95.0,StrandBias:-0.8,Multiplicity:1.74
0.001	0.997	0.001	0.001
0.055	0.165	0.662	0.118
0.113	0.345	0.541	0.001
0.095	0.001	0.624	0.280
0.807	0.191	0.001	0.001
0.110	0.222	0.001	0.667
0.003	0.226	0.398	0.374
0.117	0.512	0.110	0.261
0.613	0.001	0.056	0.330
0.054	0.001	0.001	0.944
>ATTRGTCCRC	16-ATTRGTCCRC	8.704295	-49.328839	0	T:42.0(0.90%),B:54.0(0.13%),P:1e-21	Tpos:159.0,Tstd:82.4,Bpos:144.7,Bstd:80.0,StrandBias:-0.4,Multiplicity:1.11
0.880	0.007	0.080	0.033
0.100	0.035	0.146	0.719
0.040	0.206	0.009	0.745
0.406	0.049	0.323	0.222
0.147	0.088	0.694	0.071
0.022	0.012	0.368	0.598
0.036	0.655	0.249	0.060
0.086	0.781	0.076	0.057
0.440	0.041	0.371	0.147
0.059	0.846	0.046	0.049
>GTTCCGCCCA	17-GTTCCGCCCA	6.622411	-48.840774	0	T:926.0(19.78%),B:6185.3(14.62%),P:1e-21	Tpos:152.3,Tstd:85.7,Bpos:150.3,Bstd:94.8,StrandBias:0.1,Multiplicity:1.14
0.069	0.076	0.762	0.093
0.051	0.075	0.048	0.826
0.043	0.161	0.064	0.732
0.062	0.825	0.074	0.039
0.082	0.828	0.042	0.048
0.069	0.069	0.789	0.073
0.057	0.834	0.071	0.038
0.042	0.832	0.054	0.072
0.071	0.823	0.037	0.069
0.754	0.087	0.101	0.058
>GCRCWTRCGY	18-GCRCWTRCGY	6.497265	-45.358359	0	T:249.0(5.32%),B:1194.1(2.82%),P:1e-19	Tpos:159.7,Tstd:80.0,Bpos:151.2,Bstd:107.5,StrandBias:0.2,Multiplicity:1.15
0.121	0.286	0.579	0.014
0.007	0.979	0.007	0.007
0.347	0.009	0.435	0.209
0.214	0.451	0.141	0.194
0.368	0.006	0.222	0.404
0.181	0.016	0.299	0.504
0.331	0.173	0.374	0.122
0.017	0.694	0.280	0.009
0.003	0.184	0.493	0.321
0.010	0.442	0.005	0.543
>TAACAGCGAC	19-TAACAGCGAC	9.938769	-41.634725	0	T:39.0(0.83%),B:56.5(0.13%),P:1e-18	Tpos:136.1,Tstd:72.2,Bpos:144.1,Bstd:78.5,StrandBias:-0.4,Multiplicity:1.03
0.073	0.043	0.039	0.845
0.995	0.001	0.001	0.003
0.898	0.001	0.001	0.100
0.001	0.920	0.072	0.007
0.898	0.001	0.001	0.100
0.001	0.001	0.997	0.001
0.001	0.994	0.004	0.001
0.272	0.008	0.633	0.087
0.656	0.001	0.067	0.276
0.001	0.891	0.101	0.007
>ATGCTGCATG	20-ATGCTGCATG	11.256330	-38.933451	0	T:35.0(0.75%),B:48.7(0.12%),P:1e-16	Tpos:139.4,Tstd:83.6,Bpos:152.1,Bstd:80.8,StrandBias:-0.2,Multiplicity:1.76
0.997	0.001	0.001	0.001
0.031	0.277	0.001	0.691
0.001	0.001	0.997	0.001
0.001	0.984	0.001	0.014
0.153	0.062	0.073	0.712
0.001	0.001	0.997	0.001
0.058	0.856	0.015	0.071
0.866	0.042	0.091	0.001
0.088	0.057	0.001	0.854
0.392	0.001	0.606	0.001
>SYHRGCSCTA	21-SYHRGCSCTA	6.215891	-35.274054	0	T:242.0(5.17%),B:1256.0(2.97%),P:1e-15	Tpos:153.4,Tstd:86.8,Bpos:156.1,Bstd:89.0,StrandBias:0.1,Multiplicity:1.11
0.211	0.407	0.267	0.116
0.170	0.260	0.192	0.378
0.415	0.275	0.030	0.280
0.484	0.015	0.362	0.138
0.197	0.021	0.544	0.238
0.020	0.550	0.277	0.153
0.021	0.514	0.442	0.023
0.013	0.941	0.018	0.028
0.014	0.324	0.025	0.637
0.503	0.010	0.184	0.303
>CGGAAGTTAG	22-CGGAAGTTAG	7.683681	-34.726964	0	T:254.0(5.43%),B:1344.2(3.18%),P:1e-15	Tpos:146.8,Tstd:86.8,Bpos:149.5,Bstd:91.4,StrandBias:-0.0,Multiplicity:1.06
0.079	0.702	0.099	0.120
0.125	0.068	0.705	0.102
0.001	0.068	0.930	0.001
0.812	0.148	0.039	0.001
0.913	0.001	0.001	0.085
0.180	0.109	0.685	0.026
0.001	0.066	0.001	0.932
0.167	0.009	0.126	0.698
0.732	0.001	0.148	0.119
0.016	0.010	0.842	0.132
>TTTCGAAACG	23-TTTCGAAACG	9.597129	-34.538908	0	T:17.0(0.36%),B:9.2(0.02%),P:1e-14	Tpos:147.2,Tstd:82.2,Bpos:122.6,Bstd:70.3,StrandBias:0.7,Multiplicity:1.00
0.001	0.306	0.001	0.692
0.001	0.001	0.001	0.997
0.001	0.259	0.047	0.693
0.001	0.997	0.001	0.001
0.001	0.001	0.997	0.001
0.997	0.001	0.001	0.001
0.997	0.001	0.001	0.001
0.997	0.001	0.001	0.001
0.001	0.997	0.001	0.001
0.001	0.001	0.997	0.001
>CTCTCTCTCT	24-CTCTCTCTCT	6.852245	-6.060860	0	T:151.0(3.23%),B:1075.5(2.54%),P:1e-2	Tpos:144.6,Tstd:80.9,Bpos:152.0,Bstd:102.5,StrandBias:0.1,Multiplicity:1.24
0.001	0.997	0.001	0.001
0.001	0.001	0.001	0.997
0.004	0.994	0.001	0.001
0.001	0.001	0.020	0.978
0.015	0.983	0.001	0.001
0.001	0.001	0.052	0.946
0.001	0.997	0.001	0.001
0.001	0.001	0.020	0.978
0.001	0.997	0.001	0.001
0.001	0.001	0.021	0.977
>GTTCTATTCG	25-GTTCTATTCG	7.424648	-5.926664	0	T:18.0(0.38%),B:76.2(0.18%),P:1e-2	Tpos:143.4,Tstd:90.8,Bpos:151.4,Bstd:85.2,StrandBias:-0.3,Multiplicity:4.17
0.008	0.001	0.990	0.001
0.001	0.001	0.001	0.997
0.001	0.001	0.001	0.997
0.001	0.997	0.001	0.001
0.001	0.001	0.001	0.997
0.703	0.001	0.295	0.001
0.001	0.001	0.001	0.997
0.001	0.001	0.001	0.997
0.001	0.997	0.001	0.001
0.001	0.001	0.692	0.306
