# Supplementary material for: Detailed molecular and epigenetic characterization of the pig IPEC-J2 and chicken SL-29 cell lines
Source: iScience. 2023 Feb 20;26(3):106252. doi: 10.1016/j.isci.2023.106252 (PMC10018572; doi:10.1016/j.isci.2023.106252)
Supplement: Data S1. Complete homer output for identified motifs in Pig IPECJ-2, related to Table 2 — Homer motif analysis results for histone modifications H3K4me1, H3K4me3, H3K27ac, and enhancer elements of pig IPECJ2 cell line. P-values >1e-10 are possible false positives. Within each folder (e.g. peak_files_CTCF) are the html files showing the identified motifs when using homer (e.g. homerResults.html). [file mmc2.zip › S5/Pig_IPECJ_2/peak_fileS_CTCF/homerMotifs.motifs13]

>CCACYAGRGGGCR	1-CCACYAGRGGGCR	9.690410	-7270.172151	0	T:2759.0(58.93%),B:979.5(2.32%),P:1e-3157	Tpos:148.1,Tstd:45.7,Bpos:157.4,Bstd:95.4,StrandBias:-0.0,Multiplicity:1.12
0.102	0.783	0.046	0.069
0.001	0.997	0.001	0.001
0.673	0.001	0.215	0.111
0.008	0.650	0.341	0.001
0.179	0.417	0.040	0.364
0.862	0.001	0.123	0.014
0.001	0.001	0.997	0.001
0.464	0.001	0.534	0.001
0.035	0.012	0.579	0.374
0.001	0.001	0.997	0.001
0.001	0.001	0.925	0.073
0.065	0.861	0.001	0.073
0.438	0.036	0.494	0.032
>GCCCCCTAGTGGC	2-GCCCCCTAGTGGC	7.730107	-4333.830994	0	T:2889.0(61.70%),B:3386.5(8.00%),P:1e-1882	Tpos:152.7,Tstd:61.5,Bpos:148.6,Bstd:91.9,StrandBias:0.1,Multiplicity:1.09
0.015	0.086	0.856	0.043
0.145	0.731	0.079	0.045
0.030	0.919	0.008	0.043
0.193	0.628	0.095	0.084
0.015	0.856	0.030	0.099
0.013	0.965	0.007	0.015
0.137	0.050	0.026	0.787
0.607	0.036	0.218	0.139
0.022	0.100	0.826	0.052
0.140	0.217	0.040	0.603
0.022	0.015	0.926	0.037
0.015	0.030	0.940	0.015
0.052	0.815	0.030	0.103
>CACYAGGGGGCGC	3-CACYAGGGGGCGC	8.989213	-4238.018971	0	T:2434.0(51.99%),B:2054.5(4.86%),P:1e-1840	Tpos:150.0,Tstd:56.2,Bpos:151.6,Bstd:100.3,StrandBias:-0.1,Multiplicity:1.08
0.005	0.943	0.031	0.021
0.479	0.104	0.242	0.175
0.066	0.591	0.278	0.065
0.151	0.374	0.107	0.368
0.730	0.077	0.095	0.098
0.029	0.003	0.965	0.003
0.210	0.011	0.768	0.011
0.076	0.086	0.655	0.183
0.024	0.021	0.936	0.019
0.041	0.087	0.843	0.029
0.176	0.716	0.053	0.055
0.072	0.044	0.848	0.036
0.032	0.862	0.084	0.022
>TAGAGGGCGCTCT	4-TAGAGGGCGCTCT	10.147661	-673.393791	0	T:370.0(7.90%),B:223.7(0.53%),P:1e-292	Tpos:140.7,Tstd:65.6,Bpos:142.5,Bstd:97.4,StrandBias:0.2,Multiplicity:1.02
0.067	0.227	0.066	0.640
0.774	0.053	0.120	0.053
0.013	0.040	0.946	0.001
0.866	0.027	0.080	0.027
0.053	0.001	0.919	0.027
0.027	0.027	0.933	0.013
0.040	0.066	0.854	0.040
0.107	0.853	0.013	0.027
0.040	0.013	0.907	0.040
0.053	0.893	0.053	0.001
0.013	0.076	0.053	0.858
0.013	0.772	0.175	0.040
0.014	0.157	0.040	0.789
>AGGTGGCGCTGTT	5-AGGTGGCGCTGTT	10.493084	-514.384159	0	T:311.0(6.64%),B:224.0(0.53%),P:1e-223	Tpos:154.4,Tstd:67.5,Bpos:146.1,Bstd:96.4,StrandBias:-0.4,Multiplicity:1.02
0.770	0.092	0.041	0.097
0.001	0.013	0.985	0.001
0.055	0.027	0.891	0.027
0.055	0.082	0.147	0.716
0.013	0.001	0.973	0.013
0.027	0.041	0.863	0.069
0.089	0.700	0.092	0.119
0.056	0.021	0.882	0.041
0.001	0.921	0.064	0.014
0.041	0.031	0.014	0.914
0.041	0.076	0.869	0.014
0.034	0.075	0.068	0.823
0.041	0.161	0.097	0.701
>CCYCTGGCGGYSA	6-CCYCTGGCGGYSA	11.946716	-466.550611	0	T:221.0(4.72%),B:97.4(0.23%),P:1e-202	Tpos:137.4,Tstd:65.5,Bpos:167.8,Bstd:107.9,StrandBias:0.6,Multiplicity:1.00
0.276	0.722	0.001	0.001
0.001	0.646	0.352	0.001
0.091	0.452	0.001	0.456
0.001	0.997	0.001	0.001
0.001	0.368	0.001	0.630
0.360	0.001	0.638	0.001
0.001	0.001	0.997	0.001
0.001	0.634	0.001	0.364
0.001	0.001	0.997	0.001
0.364	0.001	0.634	0.001
0.001	0.467	0.001	0.531
0.001	0.558	0.440	0.001
0.997	0.001	0.001	0.001
>CCAGAGGGCGCCA	7-CCAGAGGGCGCCA	12.207089	-385.914667	0	T:198.0(4.23%),B:103.4(0.24%),P:1e-167	Tpos:174.6,Tstd:72.9,Bpos:116.3,Bstd:90.4,StrandBias:-0.4,Multiplicity:1.00
0.001	0.797	0.201	0.001
0.095	0.617	0.001	0.287
0.951	0.047	0.001	0.001
0.001	0.095	0.903	0.001
0.602	0.100	0.297	0.001
0.095	0.143	0.761	0.001
0.143	0.001	0.855	0.001
0.095	0.117	0.787	0.001
0.001	0.997	0.001	0.001
0.001	0.001	0.997	0.001
0.001	0.997	0.001	0.001
0.001	0.997	0.001	0.001
0.738	0.001	0.213	0.048
>CRCTGCATKGAAT	8-CRCTGCATKGAAT	12.837797	-169.414958	0	T:35.0(0.75%),B:1.6(0.00%),P:1e-73	Tpos:149.9,Tstd:84.3,Bpos:124.1,Bstd:48.6,StrandBias:-0.5,Multiplicity:4.77
0.029	0.673	0.012	0.286
0.495	0.040	0.391	0.073
0.048	0.567	0.361	0.024
0.036	0.004	0.001	0.959
0.008	0.008	0.944	0.040
0.053	0.574	0.341	0.032
0.963	0.024	0.001	0.012
0.020	0.020	0.041	0.919
0.037	0.012	0.437	0.514
0.032	0.288	0.448	0.233
0.568	0.201	0.004	0.227
0.827	0.068	0.084	0.021
0.024	0.020	0.028	0.928
>RCTGCATDRAATC	9-RCTGCATDRAATC	12.095746	-145.261581	0	T:35.0(0.75%),B:2.3(0.01%),P:1e-63	Tpos:142.8,Tstd:87.4,Bpos:151.3,Bstd:25.0,StrandBias:-0.5,Multiplicity:2.39
0.459	0.016	0.461	0.064
0.258	0.685	0.056	0.001
0.024	0.016	0.032	0.928
0.008	0.032	0.839	0.121
0.121	0.701	0.081	0.097
0.823	0.105	0.032	0.040
0.032	0.057	0.137	0.774
0.339	0.008	0.315	0.337
0.299	0.216	0.380	0.105
0.813	0.079	0.065	0.043
0.741	0.129	0.057	0.073
0.111	0.016	0.065	0.808
0.105	0.685	0.081	0.129
>AGTTGCTGTTAGA	10-AGTTGCTGTTAGA	12.970604	-135.287196	0	T:29.0(0.62%),B:1.7(0.00%),P:1e-58	Tpos:149.2,Tstd:61.3,Bpos:86.6,Bstd:75.3,StrandBias:0.5,Multiplicity:1.00
0.997	0.001	0.001	0.001
0.030	0.001	0.968	0.001
0.001	0.031	0.031	0.937
0.001	0.001	0.030	0.968
0.001	0.001	0.997	0.001
0.001	0.696	0.031	0.272
0.030	0.001	0.001	0.968
0.001	0.001	0.997	0.001
0.001	0.001	0.001	0.997
0.001	0.001	0.030	0.968
0.997	0.001	0.001	0.001
0.030	0.001	0.968	0.001
0.968	0.001	0.030	0.001
>CTGCATGGAATCC	11-CTGCATGGAATCC	13.561501	-131.177070	0	T:35.0(0.75%),B:3.5(0.01%),P:1e-56	Tpos:149.6,Tstd:87.4,Bpos:139.5,Bstd:47.1,StrandBias:-1.2,Multiplicity:1.50
0.272	0.659	0.068	0.001
0.001	0.001	0.001	0.997
0.001	0.001	0.997	0.001
0.001	0.997	0.001	0.001
0.931	0.001	0.001	0.067
0.001	0.001	0.001	0.997
0.068	0.068	0.708	0.156
0.001	0.012	0.852	0.135
0.931	0.001	0.001	0.067
0.561	0.226	0.136	0.077
0.001	0.001	0.001	0.997
0.203	0.794	0.002	0.001
0.068	0.796	0.068	0.068
>ATCGGGATGCATT	12-ATCGGGATGCATT	11.578556	-125.621203	0	T:36.0(0.77%),B:4.9(0.01%),P:1e-54	Tpos:165.9,Tstd:78.7,Bpos:126.0,Bstd:97.8,StrandBias:-1.8,Multiplicity:1.38
0.912	0.001	0.001	0.086
0.001	0.001	0.001	0.997
0.087	0.808	0.001	0.104
0.086	0.001	0.912	0.001
0.001	0.001	0.823	0.175
0.087	0.001	0.825	0.087
0.912	0.001	0.001	0.086
0.001	0.086	0.001	0.912
0.001	0.261	0.737	0.001
0.001	0.824	0.174	0.001
0.896	0.001	0.001	0.102
0.175	0.103	0.087	0.635
0.001	0.087	0.087	0.825
>ACTGCATTCAATC	13-ACTGCATTCAATC	12.791090	-113.511689	0	T:35.0(0.75%),B:5.5(0.01%),P:1e-49	Tpos:155.7,Tstd:83.9,Bpos:128.6,Bstd:68.4,StrandBias:-0.5,Multiplicity:2.18
0.971	0.001	0.014	0.014
0.001	0.867	0.100	0.032
0.001	0.001	0.013	0.985
0.014	0.001	0.859	0.126
0.014	0.971	0.001	0.014
0.985	0.001	0.013	0.001
0.053	0.001	0.001	0.945
0.001	0.001	0.013	0.985
0.001	0.922	0.001	0.076
0.899	0.054	0.014	0.033
0.840	0.145	0.001	0.014
0.053	0.001	0.014	0.932
0.001	0.985	0.001	0.013
>TTTTTTTTTTTAA	14-TTTTTTTTTTTAA	14.553379	-99.412222	0	T:730.0(15.59%),B:3899.7(9.22%),P:1e-43	Tpos:147.8,Tstd:54.4,Bpos:152.4,Bstd:122.6,StrandBias:0.1,Multiplicity:1.08
0.001	0.001	0.214	0.784
0.001	0.214	0.001	0.784
0.001	0.001	0.010	0.988
0.001	0.001	0.001	0.997
0.001	0.001	0.001	0.997
0.001	0.001	0.001	0.997
0.001	0.001	0.001	0.997
0.001	0.021	0.001	0.977
0.021	0.001	0.001	0.977
0.001	0.001	0.001	0.997
0.001	0.069	0.097	0.833
0.577	0.001	0.112	0.310
0.585	0.069	0.001	0.345
>GATGCATTGGGCC	15-GATGCATTGGGCC	12.825842	-81.624672	0	T:24.0(0.51%),B:3.8(0.01%),P:1e-35	Tpos:127.8,Tstd:86.7,Bpos:183.5,Bstd:65.0,StrandBias:-0.7,Multiplicity:1.75
0.001	0.001	0.938	0.060
0.877	0.061	0.061	0.001
0.181	0.001	0.001	0.817
0.001	0.370	0.628	0.001
0.001	0.997	0.001	0.001
0.866	0.001	0.001	0.132
0.001	0.061	0.182	0.756
0.061	0.001	0.061	0.877
0.001	0.001	0.688	0.310
0.183	0.186	0.443	0.188
0.248	0.061	0.690	0.001
0.001	0.997	0.001	0.001
0.001	0.997	0.001	0.001
>ACGCTGCATGGAA	16-ACGCTGCATGGAA	10.544338	-77.040549	0	T:55.0(1.17%),B:53.9(0.13%),P:1e-33	Tpos:151.5,Tstd:84.2,Bpos:155.7,Bstd:85.9,StrandBias:-0.0,Multiplicity:1.46
0.893	0.027	0.027	0.053
0.187	0.546	0.053	0.214
0.127	0.027	0.819	0.027
0.154	0.792	0.027	0.027
0.052	0.001	0.001	0.946
0.053	0.053	0.814	0.080
0.001	0.838	0.080	0.081
0.946	0.027	0.001	0.026
0.001	0.001	0.106	0.892
0.001	0.001	0.911	0.087
0.001	0.027	0.918	0.054
0.918	0.002	0.053	0.027
0.776	0.115	0.081	0.028
>AARAAATGGAACM	17-AARAAATGGAACM	12.620708	-64.744221	0	T:20.0(0.43%),B:3.8(0.01%),P:1e-28	Tpos:133.1,Tstd:79.8,Bpos:125.4,Bstd:105.6,StrandBias:0.4,Multiplicity:1.05
0.928	0.001	0.002	0.069
0.651	0.211	0.069	0.069
0.438	0.001	0.423	0.138
0.512	0.277	0.001	0.210
0.927	0.071	0.001	0.001
0.927	0.001	0.071	0.001
0.069	0.280	0.002	0.649
0.071	0.001	0.859	0.069
0.069	0.223	0.639	0.069
0.928	0.069	0.002	0.001
0.995	0.002	0.001	0.002
0.003	0.718	0.069	0.210
0.433	0.561	0.005	0.001
>GCTTGGCTGGTGG	18-GCTTGGCTGGTGG	14.889247	-46.530319	0	T:14.0(0.30%),B:2.0(0.00%),P:1e-20	Tpos:159.6,Tstd:83.1,Bpos:200.4,Bstd:18.5,StrandBias:0.8,Multiplicity:1.00
0.001	0.001	0.997	0.001
0.001	0.997	0.001	0.001
0.001	0.001	0.001	0.997
0.001	0.001	0.001	0.997
0.001	0.001	0.997	0.001
0.001	0.001	0.997	0.001
0.001	0.997	0.001	0.001
0.001	0.050	0.001	0.948
0.001	0.001	0.997	0.001
0.001	0.001	0.948	0.050
0.050	0.001	0.001	0.948
0.001	0.001	0.997	0.001
0.001	0.001	0.997	0.001
>TTCACTGGBCTTA	19-TTCACTGGBCTTA	12.300976	-41.829250	0	T:11.0(0.23%),B:1.8(0.00%),P:1e-18	Tpos:145.6,Tstd:76.0,Bpos:98.3,Bstd:29.6,StrandBias:1.5,Multiplicity:1.73
0.162	0.045	0.045	0.748
0.036	0.063	0.171	0.730
0.009	0.874	0.054	0.063
0.718	0.156	0.027	0.099
0.001	0.766	0.080	0.153
0.297	0.018	0.018	0.667
0.009	0.018	0.901	0.072
0.018	0.054	0.658	0.270
0.045	0.342	0.370	0.243
0.036	0.820	0.072	0.072
0.018	0.115	0.027	0.840
0.018	0.090	0.064	0.828
0.691	0.072	0.138	0.099
>CCMGAGGSCGCCC	20-CCMGAGGSCGCCC	10.547012	-38.426542	0	T:31.0(0.66%),B:37.3(0.09%),P:1e-16	Tpos:125.3,Tstd:76.2,Bpos:138.8,Bstd:94.8,StrandBias:-1.1,Multiplicity:1.06
0.196	0.673	0.014	0.117
0.061	0.616	0.207	0.116
0.373	0.246	0.218	0.163
0.011	0.225	0.662	0.102
0.423	0.186	0.248	0.143
0.016	0.094	0.733	0.157
0.011	0.207	0.653	0.129
0.135	0.458	0.399	0.008
0.253	0.415	0.180	0.152
0.068	0.224	0.580	0.128
0.011	0.962	0.018	0.009
0.010	0.597	0.219	0.174
0.074	0.709	0.020	0.197
>AGGAAATCACGCT	21-AGGAAATCACGCT	11.439141	-38.302505	0	T:12.0(0.26%),B:2.9(0.01%),P:1e-16	Tpos:90.2,Tstd:79.2,Bpos:92.1,Bstd:32.7,StrandBias:1.0,Multiplicity:1.00
0.700	0.100	0.100	0.100
0.100	0.100	0.700	0.100
0.100	0.100	0.700	0.100
0.700	0.100	0.100	0.100
0.700	0.100	0.100	0.100
0.700	0.100	0.100	0.100
0.100	0.100	0.100	0.700
0.100	0.700	0.100	0.100
0.700	0.100	0.100	0.100
0.100	0.700	0.100	0.100
0.100	0.100	0.700	0.100
0.100	0.700	0.100	0.100
0.100	0.100	0.100	0.700
>ATAGGAGAATGCT	22-ATAGGAGAATGCT	14.384759	-37.227121	0	T:10.0(0.21%),B:0.0(0.00%),P:1e-16	Tpos:157.6,Tstd:59.6,Bpos:0.0,Bstd:0.0,StrandBias:0.9,Multiplicity:1.89
0.997	0.001	0.001	0.001
0.049	0.001	0.001	0.949
0.997	0.001	0.001	0.001
0.001	0.001	0.997	0.001
0.354	0.001	0.644	0.001
0.997	0.001	0.001	0.001
0.001	0.001	0.997	0.001
0.997	0.001	0.001	0.001
0.997	0.001	0.001	0.001
0.001	0.049	0.001	0.949
0.049	0.001	0.949	0.001
0.049	0.949	0.001	0.001
0.001	0.001	0.001	0.997
>ATGGTAGCGWTAA	23-ATGGTAGCGWTAA	8.998574	-12.144097	0	T:24.0(0.51%),B:74.8(0.18%),P:1e-5	Tpos:137.0,Tstd:83.1,Bpos:138.3,Bstd:91.3,StrandBias:-0.5,Multiplicity:1.00
0.770	0.001	0.228	0.001
0.054	0.001	0.004	0.941
0.054	0.001	0.600	0.345
0.279	0.001	0.441	0.279
0.162	0.162	0.001	0.675
0.783	0.001	0.162	0.054
0.283	0.001	0.604	0.112
0.001	0.997	0.001	0.001
0.001	0.001	0.945	0.053
0.445	0.225	0.001	0.329
0.107	0.001	0.001	0.891
0.612	0.225	0.001	0.162
0.775	0.170	0.054	0.001
>GAGAGMGMGMGAG	24-GAGAGMGMGMGAG	11.762582	-8.745403	0	T:48.0(1.03%),B:244.7(0.58%),P:1e-3	Tpos:146.3,Tstd:80.2,Bpos:151.9,Bstd:105.3,StrandBias:0.0,Multiplicity:1.12
0.029	0.178	0.754	0.039
0.479	0.277	0.202	0.042
0.039	0.041	0.906	0.014
0.567	0.343	0.076	0.014
0.020	0.036	0.925	0.019
0.522	0.415	0.043	0.020
0.042	0.266	0.666	0.026
0.499	0.407	0.058	0.036
0.028	0.230	0.672	0.070
0.516	0.399	0.065	0.020
0.026	0.033	0.930	0.011
0.556	0.371	0.049	0.024
0.045	0.177	0.766	0.012
>TTCTATTCTATTC	25-TTCTATTCTATTC	17.312856	-5.169312	0	T:2.0(0.04%),B:1.1(0.00%),P:1e-2	Tpos:174.5,Tstd:82.3,Bpos:48.4,Bstd:16.6,StrandBias:-0.1,Multiplicity:6.00
0.001	0.001	0.001	0.997
0.009	0.001	0.001	0.989
0.001	0.979	0.010	0.010
0.001	0.009	0.001	0.989
0.731	0.010	0.249	0.010
0.001	0.001	0.001	0.997
0.009	0.001	0.001	0.989
0.001	0.979	0.010	0.010
0.010	0.010	0.001	0.979
0.773	0.010	0.207	0.010
0.009	0.001	0.001	0.989
0.001	0.001	0.001	0.997
0.001	0.979	0.010	0.010
