# Supplementary material for: Detailed molecular and epigenetic characterization of the pig IPEC-J2 and chicken SL-29 cell lines
Source: iScience. 2023 Feb 20;26(3):106252. doi: 10.1016/j.isci.2023.106252 (PMC10018572; doi:10.1016/j.isci.2023.106252)
Supplement: Data S1. Complete homer output for identified motifs in Pig IPECJ-2, related to Table 2 — Homer motif analysis results for histone modifications H3K4me1, H3K4me3, H3K27ac, and enhancer elements of pig IPECJ2 cell line. P-values >1e-10 are possible false positives. Within each folder (e.g. peak_files_CTCF) are the html files showing the identified motifs when using homer (e.g. homerResults.html). [file mmc2.zip › S5/Pig_IPECJ_2/peak_fileS_CTCF/homerMotifs.motifs8]

>GCCCCCTR	1-GCCCCCTR	6.853830	-2032.012301	0	T:2465.0(52.65%),B:5688.2(13.44%),P:1e-882	Tpos:150.0,Tstd:55.1,Bpos:150.2,Bstd:90.3,StrandBias:0.0,Multiplicity:1.22
0.001	0.001	0.997	0.001
0.001	0.997	0.001	0.001
0.001	0.997	0.001	0.001
0.171	0.827	0.001	0.001
0.001	0.826	0.001	0.172
0.001	0.997	0.001	0.001
0.001	0.001	0.001	0.997
0.499	0.001	0.499	0.001
>CCTAGTGG	2-CCTAGTGG	6.834833	-1137.993299	0	T:1767.0(37.74%),B:4664.6(11.02%),P:1e-494	Tpos:150.9,Tstd:65.2,Bpos:151.0,Bstd:89.9,StrandBias:0.1,Multiplicity:1.13
0.194	0.590	0.021	0.195
0.006	0.950	0.025	0.019
0.028	0.081	0.042	0.849
0.675	0.001	0.126	0.198
0.018	0.137	0.808	0.037
0.198	0.107	0.067	0.628
0.024	0.026	0.943	0.007
0.011	0.027	0.952	0.010
>CCGSMAGG	3-CCGSMAGG	5.233837	-774.582804	0	T:3061.0(65.38%),B:15666.8(37.03%),P:1e-336	Tpos:151.7,Tstd:77.3,Bpos:150.0,Bstd:94.4,StrandBias:0.1,Multiplicity:1.38
0.001	0.997	0.001	0.001
0.001	0.997	0.001	0.001
0.096	0.001	0.902	0.001
0.001	0.569	0.428	0.002
0.419	0.544	0.001	0.036
0.802	0.001	0.001	0.196
0.106	0.001	0.807	0.086
0.258	0.005	0.547	0.190
>GGCGCTAT	4-GGCGCTAT	4.981865	-574.761051	0	T:2645.0(56.49%),B:13725.6(32.44%),P:1e-249	Tpos:149.3,Tstd:74.2,Bpos:149.3,Bstd:103.5,StrandBias:0.0,Multiplicity:1.61
0.423	0.001	0.575	0.001
0.056	0.064	0.557	0.323
0.001	0.997	0.001	0.001
0.044	0.096	0.859	0.001
0.027	0.558	0.331	0.084
0.150	0.274	0.001	0.575
0.549	0.284	0.096	0.071
0.058	0.268	0.150	0.524
>GCARTTCC	5-GCARTTCC	5.673585	-111.235826	0	T:1397.0(29.84%),B:8772.0(20.73%),P:1e-48	Tpos:151.7,Tstd:81.1,Bpos:150.5,Bstd:92.5,StrandBias:0.0,Multiplicity:1.19
0.001	0.001	0.881	0.117
0.001	0.864	0.002	0.133
0.868	0.029	0.001	0.102
0.365	0.087	0.467	0.081
0.111	0.001	0.001	0.887
0.192	0.085	0.001	0.722
0.074	0.609	0.102	0.215
0.001	0.745	0.195	0.059
>ADWDCGBH	6-ADWDCGBH	3.742679	-106.104056	0	T:2895.0(61.83%),B:21756.0(51.42%),P:1e-46	Tpos:150.4,Tstd:85.8,Bpos:150.3,Bstd:98.0,StrandBias:-0.0,Multiplicity:1.41
0.439	0.205	0.122	0.235
0.356	0.001	0.352	0.292
0.406	0.117	0.001	0.476
0.340	0.001	0.284	0.375
0.001	0.740	0.174	0.085
0.001	0.001	0.997	0.001
0.088	0.333	0.270	0.309
0.289	0.353	0.019	0.339
>GGCGGAAC	7-GGCGGAAC	4.672842	-101.861248	0	T:2568.0(54.85%),B:18875.6(44.61%),P:1e-44	Tpos:148.8,Tstd:83.6,Bpos:149.4,Bstd:97.8,StrandBias:0.0,Multiplicity:1.43
0.094	0.102	0.704	0.100
0.031	0.037	0.884	0.048
0.086	0.730	0.058	0.126
0.086	0.051	0.811	0.052
0.147	0.126	0.651	0.076
0.763	0.068	0.085	0.084
0.768	0.065	0.087	0.080
0.115	0.694	0.087	0.104
>CGKTAGVG	8-CGKTAGVG	5.993808	-99.139288	0	T:1237.0(26.42%),B:7707.9(18.22%),P:1e-43	Tpos:148.8,Tstd:84.6,Bpos:150.5,Bstd:96.2,StrandBias:0.1,Multiplicity:1.12
0.001	0.842	0.001	0.156
0.201	0.001	0.518	0.280
0.035	0.001	0.460	0.504
0.022	0.001	0.001	0.976
0.520	0.251	0.001	0.228
0.001	0.001	0.997	0.001
0.326	0.366	0.307	0.001
0.031	0.001	0.967	0.001
>GTGGCCAA	9-GTGGCCAA	5.152661	-98.719230	0	T:2276.0(48.61%),B:16359.0(38.66%),P:1e-42	Tpos:148.8,Tstd:80.8,Bpos:149.4,Bstd:91.0,StrandBias:0.0,Multiplicity:1.32
0.079	0.058	0.838	0.025
0.022	0.141	0.040	0.797
0.058	0.108	0.750	0.084
0.117	0.128	0.644	0.111
0.150	0.696	0.010	0.144
0.102	0.782	0.035	0.081
0.814	0.081	0.042	0.063
0.684	0.106	0.118	0.092
>GGCAGTAT	10-GGCAGTAT	6.275007	-89.744808	0	T:416.0(8.89%),B:1869.3(4.42%),P:1e-38	Tpos:156.9,Tstd:76.7,Bpos:148.4,Bstd:91.4,StrandBias:0.0,Multiplicity:1.08
0.127	0.319	0.498	0.055
0.033	0.106	0.786	0.075
0.095	0.729	0.136	0.040
0.782	0.132	0.001	0.085
0.142	0.131	0.676	0.051
0.065	0.229	0.001	0.705
0.808	0.002	0.099	0.091
0.145	0.218	0.189	0.449
>GGTWCTCT	11-GGTWCTCT	5.251016	-77.731449	0	T:2003.0(42.78%),B:14460.9(34.18%),P:1e-33	Tpos:150.7,Tstd:85.8,Bpos:149.3,Bstd:89.9,StrandBias:-0.0,Multiplicity:1.22
0.001	0.011	0.746	0.242
0.160	0.032	0.675	0.133
0.052	0.379	0.001	0.568
0.454	0.001	0.225	0.319
0.081	0.767	0.104	0.048
0.260	0.087	0.017	0.636
0.111	0.813	0.040	0.036
0.084	0.043	0.013	0.860
>MATTCCGC	12-MATTCCGC	4.213000	-73.201017	0	T:1534.0(32.76%),B:10597.7(25.05%),P:1e-31	Tpos:151.4,Tstd:87.5,Bpos:148.4,Bstd:93.8,StrandBias:0.1,Multiplicity:1.15
0.327	0.362	0.202	0.110
0.758	0.090	0.075	0.077
0.278	0.067	0.156	0.500
0.124	0.093	0.143	0.640
0.120	0.441	0.234	0.204
0.096	0.655	0.130	0.119
0.185	0.145	0.530	0.140
0.115	0.539	0.259	0.087
>CGGTTTCC	13-CGGTTTCC	5.182569	-59.968978	0	T:1534.0(32.76%),B:10903.0(25.77%),P:1e-26	Tpos:154.2,Tstd:86.8,Bpos:148.9,Bstd:96.3,StrandBias:-0.0,Multiplicity:1.18
0.136	0.748	0.070	0.046
0.043	0.067	0.839	0.051
0.081	0.092	0.710	0.117
0.122	0.052	0.040	0.786
0.067	0.049	0.067	0.817
0.071	0.070	0.087	0.772
0.094	0.614	0.095	0.197
0.041	0.720	0.103	0.136
>CGCGATTT	14-CGCGATTT	5.129906	-58.404072	0	T:1082.0(23.11%),B:7229.0(17.09%),P:1e-25	Tpos:151.9,Tstd:86.0,Bpos:151.6,Bstd:101.6,StrandBias:0.1,Multiplicity:1.14
0.097	0.771	0.130	0.002
0.120	0.002	0.748	0.130
0.071	0.769	0.159	0.001
0.042	0.076	0.779	0.103
0.633	0.171	0.144	0.052
0.025	0.131	0.084	0.760
0.114	0.044	0.001	0.841
0.141	0.115	0.041	0.703
>SCCTAGGT	15-SCCTAGGT	2.773677	-55.440410	0	T:968.0(20.67%),B:6380.7(15.08%),P:1e-24	Tpos:150.6,Tstd:89.4,Bpos:151.2,Bstd:90.4,StrandBias:-0.1,Multiplicity:1.12
0.001	0.508	0.490	0.001
0.001	0.997	0.001	0.001
0.001	0.997	0.001	0.001
0.001	0.001	0.001	0.997
0.997	0.001	0.001	0.001
0.411	0.001	0.587	0.001
0.138	0.001	0.860	0.001
0.001	0.001	0.066	0.932
>GAGAGAGA	16-GAGAGAGA	4.590678	-51.321074	0	T:1299.0(27.74%),B:9160.1(21.65%),P:1e-22	Tpos:149.8,Tstd:82.2,Bpos:150.3,Bstd:99.5,StrandBias:-0.2,Multiplicity:1.23
0.001	0.001	0.997	0.001
0.947	0.051	0.001	0.001
0.001	0.001	0.959	0.039
0.858	0.045	0.096	0.001
0.001	0.001	0.997	0.001
0.946	0.052	0.001	0.001
0.001	0.001	0.997	0.001
0.940	0.058	0.001	0.001
>AATCACGC	17-AATCACGC	6.584662	-48.086596	0	T:283.0(6.04%),B:1392.0(3.29%),P:1e-20	Tpos:153.7,Tstd:84.3,Bpos:147.5,Bstd:91.6,StrandBias:0.0,Multiplicity:1.05
0.892	0.048	0.025	0.035
0.969	0.001	0.001	0.029
0.047	0.001	0.122	0.830
0.006	0.881	0.112	0.001
0.826	0.104	0.033	0.037
0.123	0.875	0.001	0.001
0.143	0.001	0.855	0.001
0.001	0.945	0.001	0.053
>AATGCGTC	18-AATGCGTC	5.524569	-42.408551	0	T:751.0(16.04%),B:4937.0(11.67%),P:1e-18	Tpos:147.1,Tstd:85.4,Bpos:152.6,Bstd:95.7,StrandBias:0.3,Multiplicity:1.07
0.803	0.095	0.101	0.001
0.553	0.210	0.001	0.236
0.266	0.001	0.209	0.524
0.184	0.158	0.566	0.092
0.096	0.901	0.001	0.002
0.089	0.098	0.812	0.001
0.026	0.001	0.207	0.766
0.001	0.812	0.001	0.186
>ATCCCGAT	19-ATCCCGAT	9.029101	-37.573887	0	T:45.0(0.96%),B:86.0(0.20%),P:1e-16	Tpos:165.0,Tstd:90.4,Bpos:146.9,Bstd:80.5,StrandBias:0.3,Multiplicity:1.35
0.997	0.001	0.001	0.001
0.001	0.001	0.001	0.997
0.001	0.868	0.001	0.130
0.001	0.997	0.001	0.001
0.001	0.997	0.001	0.001
0.001	0.001	0.997	0.001
0.997	0.001	0.001	0.001
0.001	0.001	0.001	0.997
>GGATTACA	20-GGATTACA	6.989265	-32.813185	0	T:310.0(6.62%),B:1765.5(4.17%),P:1e-14	Tpos:153.4,Tstd:86.2,Bpos:149.4,Bstd:88.3,StrandBias:0.1,Multiplicity:1.06
0.043	0.026	0.886	0.045
0.001	0.122	0.781	0.096
0.800	0.060	0.111	0.029
0.045	0.025	0.001	0.929
0.097	0.026	0.115	0.762
0.954	0.001	0.044	0.001
0.001	0.997	0.001	0.001
0.963	0.001	0.019	0.017
>AAAAAAAA	21-AAAAAAAA	8.236954	-28.515147	0	T:975.0(20.82%),B:7104.9(16.79%),P:1e-12	Tpos:147.8,Tstd:58.1,Bpos:151.4,Bstd:120.4,StrandBias:-0.1,Multiplicity:1.30
0.700	0.100	0.100	0.100
0.700	0.100	0.100	0.100
0.700	0.100	0.100	0.100
0.700	0.100	0.100	0.100
0.700	0.100	0.100	0.100
0.700	0.100	0.100	0.100
0.700	0.100	0.100	0.100
0.700	0.100	0.100	0.100
>TCCATGCA	22-TCCATGCA	8.236954	-12.955838	0	T:59.0(1.26%),B:274.1(0.65%),P:1e-5	Tpos:148.9,Tstd:85.6,Bpos:156.6,Bstd:84.4,StrandBias:0.6,Multiplicity:3.03
0.100	0.100	0.100	0.700
0.100	0.700	0.100	0.100
0.100	0.700	0.100	0.100
0.700	0.100	0.100	0.100
0.100	0.100	0.100	0.700
0.100	0.100	0.700	0.100
0.100	0.700	0.100	0.100
0.700	0.100	0.100	0.100
>CATKSAAT	23-CATKSAAT	9.300131	-12.934611	0	T:52.0(1.11%),B:230.3(0.54%),P:1e-5	Tpos:145.1,Tstd:85.6,Bpos:153.6,Bstd:92.2,StrandBias:-0.2,Multiplicity:3.37
0.083	0.907	0.001	0.009
0.997	0.001	0.001	0.001
0.001	0.022	0.001	0.976
0.009	0.083	0.415	0.492
0.036	0.515	0.395	0.054
0.936	0.047	0.016	0.001
0.852	0.002	0.139	0.007
0.027	0.036	0.001	0.936
>CAGTGGAT	24-CAGTGGAT	10.960361	-7.939350	0	T:78.0(1.67%),B:467.9(1.11%),P:1e-3	Tpos:144.0,Tstd:85.3,Bpos:151.4,Bstd:85.2,StrandBias:0.5,Multiplicity:2.55
0.001	0.997	0.001	0.001
0.997	0.001	0.001	0.001
0.081	0.001	0.917	0.001
0.001	0.001	0.001	0.997
0.001	0.023	0.975	0.001
0.001	0.001	0.997	0.001
0.997	0.001	0.001	0.001
0.001	0.001	0.001	0.997
>GAATAGAA	25-GAATAGAA	8.236954	-0.352850	0	T:30.0(0.64%),B:295.8(0.70%),P:1e0	Tpos:154.9,Tstd:84.9,Bpos:147.6,Bstd:93.6,StrandBias:0.1,Multiplicity:2.59
0.100	0.100	0.700	0.100
0.700	0.100	0.100	0.100
0.700	0.100	0.100	0.100
0.100	0.100	0.100	0.700
0.700	0.100	0.100	0.100
0.100	0.100	0.700	0.100
0.700	0.100	0.100	0.100
0.700	0.100	0.100	0.100
