# Supplementary material for: Detailed molecular and epigenetic characterization of the pig IPEC-J2 and chicken SL-29 cell lines
Source: iScience. 2023 Feb 20;26(3):106252. doi: 10.1016/j.isci.2023.106252 (PMC10018572; doi:10.1016/j.isci.2023.106252)
Supplement: Data S1. Complete homer output for identified motifs in Pig IPECJ-2, related to Table 2 — Homer motif analysis results for histone modifications H3K4me1, H3K4me3, H3K27ac, and enhancer elements of pig IPECJ2 cell line. P-values >1e-10 are possible false positives. Within each folder (e.g. peak_files_CTCF) are the html files showing the identified motifs when using homer (e.g. homerResults.html). [file mmc2.zip › S5/Pig_IPECJ_2/peak_fileS_CTCF/homerResults/motif3.motif]

>GRKBGCAGTA	5-GRKBGCAGTA,BestGuess:HIC1(Zf)/Treg-ZBTB29-ChIP-Seq(GSE99889)/Homer(0.607)	7.109556	-563.418139	0	T:721.0(15.40%),B:1449.5(3.43%),P:1e-244
0.001	0.001	0.971	0.027
0.383	0.098	0.360	0.159
0.145	0.097	0.351	0.408
0.076	0.342	0.295	0.286
0.195	0.001	0.803	0.001
0.001	0.841	0.112	0.046
0.590	0.025	0.237	0.148
0.181	0.312	0.506	0.001
0.115	0.272	0.001	0.612
0.771	0.001	0.227	0.001
