# Supplementary material for: Detailed molecular and epigenetic characterization of the pig IPEC-J2 and chicken SL-29 cell lines
Source: iScience. 2023 Feb 20;26(3):106252. doi: 10.1016/j.isci.2023.106252 (PMC10018572; doi:10.1016/j.isci.2023.106252)
Supplement: Data S1. Complete homer output for identified motifs in Pig IPECJ-2, related to Table 2 — Homer motif analysis results for histone modifications H3K4me1, H3K4me3, H3K27ac, and enhancer elements of pig IPECJ2 cell line. P-values >1e-10 are possible false positives. Within each folder (e.g. peak_files_CTCF) are the html files showing the identified motifs when using homer (e.g. homerResults.html). [file mmc2.zip › S5/Pig_IPECJ_2/peak_fileS_CTCF/knownResults.txt]

Motif Name	Consensus	P-value	Log P-value	q-value (Benjamini)	# of Target Sequences with Motif(of 4682)	% of Target Sequences with Motif	# of Background Sequences with Motif(of 42397)	% of Background Sequences with Motif
CTCF(Zf)/CD4+-CTCF-ChIP-Seq(Barski_et_al.)/Homer	AYAGTGCCMYCTRGTGGCCA	1e-3623	-8.343e+03	0.0000	2946.0	62.92%	886.1	2.09%
BORIS(Zf)/K562-CTCFL-ChIP-Seq(GSE32465)/Homer	CNNBRGCGCCCCCTGSTGGC	1e-2963	-6.824e+03	0.0000	3305.0	70.59%	2333.3	5.51%
CTCF-SatelliteElement(Zf?)/CD4+-CTCF-ChIP-Seq(Barski_et_al.)/Homer	TGCAGTTCCMVNWRTGGCCA	1e-114	-2.634e+02	0.0000	127.0	2.71%	58.6	0.14%
Bcl11a(Zf)/HSPC-BCL11A-ChIP-Seq(GSE104676)/Homer	TYTGACCASWRG	1e-80	-1.857e+02	0.0000	860.0	18.37%	3940.6	9.31%
NeuroD1(bHLH)/Islet-NeuroD1-ChIP-Seq(GSE30298)/Homer	GCCATCTGTT	1e-49	-1.144e+02	0.0000	880.0	18.80%	4794.9	11.33%
THRb(NR)/HepG2-THRb.Flag-ChIP-Seq(Encode)/Homer	GGTCACCTGAGGTCA	1e-47	-1.094e+02	0.0000	763.0	16.30%	4017.8	9.50%
Unknown-ESC-element(?)/mES-Nanog-ChIP-Seq(GSE11724)/Homer	CACAGCAGGGGG	1e-44	-1.027e+02	0.0000	841.0	17.96%	4656.8	11.01%
Zic3(Zf)/mES-Zic3-ChIP-Seq(GSE37889)/Homer	GGCCYCCTGCTGDGH	1e-40	-9.425e+01	0.0000	1015.0	21.68%	6069.3	14.34%
LRF(Zf)/Erythroblasts-ZBTB7A-ChIP-Seq(GSE74977)/Homer	AAGACCCYYN	1e-36	-8.518e+01	0.0000	2026.0	43.27%	14487.4	34.24%
GLIS3(Zf)/Thyroid-Glis3.GFP-ChIP-Seq(GSE103297)/Homer	CTCCCTGGGAGGCCN	1e-30	-6.953e+01	0.0000	1899.0	40.56%	13763.5	32.53%
E2A(bHLH),near_PU.1/Bcell-PU.1-ChIP-Seq(GSE21512)/Homer	NVCACCTGBN	1e-22	-5.250e+01	0.0000	1529.0	32.66%	11052.0	26.12%
ZEB1(Zf)/PDAC-ZEB1-ChIP-Seq(GSE64557)/Homer	VCAGGTRDRY	1e-16	-3.859e+01	0.0000	1612.0	34.43%	12162.8	28.75%
HIC1(Zf)/Treg-ZBTB29-ChIP-Seq(GSE99889)/Homer	TGCCAGCB	1e-15	-3.572e+01	0.0000	1965.0	41.97%	15325.5	36.22%
Tbx5(T-box)/HL1-Tbx5.biotin-ChIP-Seq(GSE21529)/Homer	AGGTGTCA	1e-12	-2.983e+01	0.0000	2139.0	45.69%	17086.8	40.38%
ETS(ETS)/Promoter/Homer	AACCGGAAGT	1e-12	-2.872e+01	0.0000	326.0	6.96%	1945.8	4.60%
Tgif2(Homeobox)/mES-Tgif2-ChIP-Seq(GSE55404)/Homer	TGTCANYT	1e-11	-2.724e+01	0.0000	1900.0	40.58%	15079.4	35.64%
Elk4(ETS)/Hela-Elk4-ChIP-Seq(GSE31477)/Homer	NRYTTCCGGY	1e-10	-2.529e+01	0.0000	588.0	12.56%	4040.8	9.55%
Elk1(ETS)/Hela-Elk1-ChIP-Seq(GSE31477)/Homer	HACTTCCGGY	1e-10	-2.526e+01	0.0000	578.0	12.35%	3961.1	9.36%
ELF1(ETS)/Jurkat-ELF1-ChIP-Seq(SRA014231)/Homer	AVCCGGAAGT	1e-10	-2.515e+01	0.0000	525.0	11.21%	3543.7	8.38%
TEAD4(TEA)/Tropoblast-Tead4-ChIP-Seq(GSE37350)/Homer	CCWGGAATGY	1e-10	-2.495e+01	0.0000	535.0	11.43%	3627.4	8.57%
Zac1(Zf)/Neuro2A-Plagl1-ChIP-Seq(GSE75942)/Homer	HAWGRGGCCM	1e-10	-2.388e+01	0.0000	2460.0	52.54%	20219.1	47.79%
Fli1(ETS)/CD8-FLI-ChIP-Seq(GSE20898)/Homer	NRYTTCCGGH	1e-10	-2.305e+01	0.0000	959.0	20.48%	7149.7	16.90%
TEAD1(TEAD)/HepG2-TEAD1-ChIP-Seq(Encode)/Homer	CYRCATTCCA	1e-9	-2.295e+01	0.0000	601.0	12.84%	4206.0	9.94%
TEAD3(TEA)/HepG2-TEAD3-ChIP-Seq(Encode)/Homer	TRCATTCCAG	1e-9	-2.295e+01	0.0000	672.0	14.35%	4781.9	11.30%
E2F4(E2F)/K562-E2F4-ChIP-Seq(GSE31477)/Homer	GGCGGGAAAH	1e-9	-2.248e+01	0.0000	585.0	12.49%	4090.4	9.67%
ETV4(ETS)/HepG2-ETV4-ChIP-Seq(ENCODE)/Homer	ACCGGAAGTG	1e-9	-2.222e+01	0.0000	989.0	21.12%	7431.0	17.56%
NRF(NRF)/Promoter/Homer	STGCGCATGCGC	1e-9	-2.113e+01	0.0000	225.0	4.81%	1327.9	3.14%
Sp1(Zf)/Promoter/Homer	GGCCCCGCCCCC	1e-8	-1.988e+01	0.0000	544.0	11.62%	3832.1	9.06%
Ascl1(bHLH)/NeuralTubes-Ascl1-ChIP-Seq(GSE55840)/Homer	NNVVCAGCTGBN	1e-8	-1.934e+01	0.0000	1589.0	33.94%	12701.7	30.02%
Zic2(Zf)/ESC-Zic2-ChIP-Seq(SRP197560)/Homer	CHCAGCRGGRGG	1e-8	-1.927e+01	0.0000	683.0	14.59%	4984.9	11.78%
Ptf1a(bHLH)/Panc1-Ptf1a-ChIP-Seq(GSE47459)/Homer	ACAGCTGTTN	1e-8	-1.888e+01	0.0000	2244.0	47.93%	18524.0	43.78%
Fos(bZIP)/TSC-Fos-ChIP-Seq(GSE110950)/Homer	NDATGASTCAYN	1e-8	-1.852e+01	0.0000	304.0	6.49%	1969.7	4.66%
ERG(ETS)/VCaP-ERG-ChIP-Seq(GSE14097)/Homer	ACAGGAAGTG	1e-7	-1.739e+01	0.0000	1164.0	24.86%	9110.7	21.53%
ETS1(ETS)/Jurkat-ETS1-ChIP-Seq(GSE17954)/Homer	ACAGGAAGTG	1e-7	-1.627e+01	0.0000	793.0	16.94%	6006.1	14.20%
Nkx2.2(Homeobox)/NPC-Nkx2.2-ChIP-Seq(GSE61673)/Homer	BTBRAGTGSN	1e-6	-1.602e+01	0.0000	1163.0	24.84%	9164.5	21.66%
Sp5(Zf)/mES-Sp5.Flag-ChIP-Seq(GSE72989)/Homer	RGKGGGCGGAGC	1e-6	-1.594e+01	0.0000	1288.0	27.51%	10247.7	24.22%
Jun-AP1(bZIP)/K562-cJun-ChIP-Seq(GSE31477)/Homer	GATGASTCATCN	1e-6	-1.591e+01	0.0000	143.0	3.05%	814.9	1.93%
GABPA(ETS)/Jurkat-GABPa-ChIP-Seq(GSE17954)/Homer	RACCGGAAGT	1e-6	-1.583e+01	0.0000	719.0	15.36%	5403.6	12.77%
JunB(bZIP)/DendriticCells-Junb-ChIP-Seq(GSE36099)/Homer	RATGASTCAT	1e-6	-1.551e+01	0.0000	293.0	6.26%	1951.1	4.61%
TEAD2(TEA)/Py2T-Tead2-ChIP-Seq(GSE55709)/Homer	CCWGGAATGY	1e-6	-1.487e+01	0.0000	314.0	6.71%	2131.5	5.04%
ELF5(ETS)/T47D-ELF5-ChIP-Seq(GSE30407)/Homer	ACVAGGAAGT	1e-6	-1.468e+01	0.0000	514.0	10.98%	3747.9	8.86%
Twist(bHLH)/HMLE-TWIST1-ChIP-Seq(Chang_et_al)/Homer	VCAKCTGGNNNCCAGMTGBN	1e-6	-1.466e+01	0.0000	134.0	2.86%	768.7	1.82%
Sp2(Zf)/HEK293-Sp2.eGFP-ChIP-Seq(Encode)/Homer	YGGCCCCGCCCC	1e-6	-1.439e+01	0.0000	1746.0	37.29%	14338.4	33.89%
AMYB(HTH)/Testes-AMYB-ChIP-Seq(GSE44588)/Homer	TGGCAGTTGG	1e-6	-1.416e+01	0.0000	916.0	19.56%	7135.3	16.86%
TEAD(TEA)/Fibroblast-PU.1-ChIP-Seq(Unpublished)/Homer	YCWGGAATGY	1e-6	-1.407e+01	0.0000	380.0	8.12%	2678.1	6.33%
HEB(bHLH)/mES-Heb-ChIP-Seq(GSE53233)/Homer	VCAGCTGBNN	1e-6	-1.400e+01	0.0000	1839.0	39.28%	15184.9	35.89%
NRF1(NRF)/MCF7-NRF1-ChIP-Seq(Unpublished)/Homer	CTGCGCATGCGC	1e-5	-1.353e+01	0.0000	231.0	4.93%	1515.3	3.58%
MYB(HTH)/ERMYB-Myb-ChIPSeq(GSE22095)/Homer	GGCVGTTR	1e-5	-1.350e+01	0.0000	1076.0	22.98%	8537.6	20.18%
Atf3(bZIP)/GBM-ATF3-ChIP-Seq(GSE33912)/Homer	DATGASTCATHN	1e-5	-1.323e+01	0.0000	344.0	7.35%	2413.6	5.70%
COUP-TFII(NR)/Artia-Nr2f2-ChIP-Seq(GSE46497)/Homer	AGRGGTCA	1e-5	-1.322e+01	0.0000	1379.0	29.45%	11180.9	26.43%
E2F3(E2F)/MEF-E2F3-ChIP-Seq(GSE71376)/Homer	BTKGGCGGGAAA	1e-5	-1.315e+01	0.0000	803.0	17.15%	6220.8	14.70%
Etv2(ETS)/ES-ER71-ChIP-Seq(GSE59402)/Homer	NNAYTTCCTGHN	1e-5	-1.300e+01	0.0000	667.0	14.25%	5079.1	12.00%
THRa(NR)/C17.2-THRa-ChIP-Seq(GSE38347)/Homer	GGTCANYTGAGGWCA	1e-5	-1.289e+01	0.0000	345.0	7.37%	2431.6	5.75%
Slug(Zf)/Mesoderm-Snai2-ChIP-Seq(GSE61475)/Homer	SNGCACCTGCHS	1e-5	-1.277e+01	0.0000	726.0	15.51%	5585.4	13.20%
KLF1(Zf)/HUDEP2-KLF1-CutnRun(GSE136251)/Homer	VDGGGYGGGGCY	1e-5	-1.266e+01	0.0000	1147.0	24.50%	9194.0	21.73%
ETV1(ETS)/GIST48-ETV1-ChIP-Seq(GSE22441)/Homer	AACCGGAAGT	1e-5	-1.259e+01	0.0000	1072.0	22.90%	8549.6	20.21%
AP-1(bZIP)/ThioMac-PU.1-ChIP-Seq(GSE21512)/Homer	VTGACTCATC	1e-5	-1.223e+01	0.0000	385.0	8.22%	2774.3	6.56%
Nkx2.1(Homeobox)/LungAC-Nkx2.1-ChIP-Seq(GSE43252)/Homer	RSCACTYRAG	1e-5	-1.221e+01	0.0000	1594.0	34.05%	13126.7	31.03%
GFY(?)/Promoter/Homer	ACTACAATTCCC	1e-5	-1.209e+01	0.0000	54.0	1.15%	250.3	0.59%
Fra2(bZIP)/Striatum-Fra2-ChIP-Seq(GSE43429)/Homer	GGATGACTCATC	1e-5	-1.203e+01	0.0000	256.0	5.47%	1746.5	4.13%
Meis1(Homeobox)/MastCells-Meis1-ChIP-Seq(GSE48085)/Homer	VGCTGWCAVB	1e-5	-1.189e+01	0.0000	959.0	20.48%	7612.8	17.99%
EHF(ETS)/LoVo-EHF-ChIP-Seq(GSE49402)/Homer	AVCAGGAAGT	1e-5	-1.173e+01	0.0001	877.0	18.73%	6917.1	16.35%
BATF(bZIP)/Th17-BATF-ChIP-Seq(GSE39756)/Homer	DATGASTCAT	1e-4	-1.139e+01	0.0001	319.0	6.81%	2266.8	5.36%
Elf4(ETS)/BMDM-Elf4-ChIP-Seq(GSE88699)/Homer	ACTTCCKGKT	1e-4	-1.126e+01	0.0001	753.0	16.08%	5882.8	13.90%
Bapx1(Homeobox)/VertebralCol-Bapx1-ChIP-Seq(GSE36672)/Homer	TTRAGTGSYK	1e-4	-1.122e+01	0.0001	1128.0	24.09%	9108.8	21.53%
Fosl2(bZIP)/3T3L1-Fosl2-ChIP-Seq(GSE56872)/Homer	NATGASTCABNN	1e-4	-1.104e+01	0.0001	183.0	3.91%	1200.9	2.84%
BMYB(HTH)/Hela-BMYB-ChIP-Seq(GSE27030)/Homer	NHAACBGYYV	1e-4	-1.077e+01	0.0001	877.0	18.73%	6966.6	16.47%
Fra1(bZIP)/BT549-Fra1-ChIP-Seq(GSE46166)/Homer	NNATGASTCATH	1e-4	-1.060e+01	0.0002	274.0	5.85%	1928.8	4.56%
Tcf12(bHLH)/GM12878-Tcf12-ChIP-Seq(GSE32465)/Homer	VCAGCTGYTG	1e-4	-1.037e+01	0.0002	1015.0	21.68%	8177.2	19.33%
PU.1(ETS)/ThioMac-PU.1-ChIP-Seq(GSE21512)/Homer	AGAGGAAGTG	1e-4	-9.828e+00	0.0003	309.0	6.60%	2234.2	5.28%
YY1(Zf)/Promoter/Homer	CAAGATGGCGGC	1e-4	-9.609e+00	0.0004	65.0	1.39%	350.2	0.83%
Snail1(Zf)/LS174T-SNAIL1.HA-ChIP-Seq(GSE127183)/Homer	TRCACCTGCY	1e-4	-9.606e+00	0.0004	946.0	20.21%	7624.0	18.02%
ELF3(ETS)/PDAC-ELF3-ChIP-Seq(GSE64557)/Homer	ANCAGGAAGT	1e-3	-8.850e+00	0.0009	483.0	10.32%	3711.9	8.77%
Sox9(HMG)/Limb-SOX9-ChIP-Seq(GSE73225)/Homer	AGGVNCCTTTGT	1e-3	-8.712e+00	0.0010	521.0	11.13%	4037.1	9.54%
Bach2(bZIP)/OCILy7-Bach2-ChIP-Seq(GSE44420)/Homer	TGCTGAGTCA	1e-3	-8.675e+00	0.0010	117.0	2.50%	745.8	1.76%
Fox:Ebox(Forkhead,bHLH)/Panc1-Foxa2-ChIP-Seq(GSE47459)/Homer	NNNVCTGWGYAAACASN	1e-3	-8.656e+00	0.0010	484.0	10.34%	3728.1	8.81%
E2F7(E2F)/Hela-E2F7-ChIP-Seq(GSE32673)/Homer	VDTTTCCCGCCA	1e-3	-8.421e+00	0.0013	152.0	3.25%	1020.7	2.41%
Tbx6(T-box)/ESC-Tbx6-ChIP-Seq(GSE93524)/Homer	DAGGTGTBAA	1e-3	-8.368e+00	0.0013	661.0	14.12%	5243.1	12.39%
SCL(bHLH)/HPC7-Scl-ChIP-Seq(GSE13511)/Homer	AVCAGCTG	1e-3	-8.275e+00	0.0014	3114.0	66.51%	27109.7	64.07%
Foxa2(Forkhead)/Liver-Foxa2-ChIP-Seq(GSE25694)/Homer	CYTGTTTACWYW	1e-3	-7.907e+00	0.0020	384.0	8.20%	2923.7	6.91%
CEBP(bZIP)/ThioMac-CEBPb-ChIP-Seq(GSE21512)/Homer	ATTGCGCAAC	1e-3	-7.833e+00	0.0022	298.0	6.36%	2213.0	5.23%
Nanog(Homeobox)/mES-Nanog-ChIP-Seq(GSE11724)/Homer	RGCCATTAAC	1e-3	-7.829e+00	0.0022	2155.0	46.03%	18439.2	43.58%
Stat3(Stat)/mES-Stat3-ChIP-Seq(GSE11431)/Homer	CTTCCGGGAA	1e-3	-7.528e+00	0.0029	336.0	7.18%	2539.7	6.00%
Ronin(THAP)/ES-Thap11-ChIP-Seq(GSE51522)/Homer	RACTACAACTCCCAGVAKGC	1e-3	-7.333e+00	0.0034	23.0	0.49%	96.4	0.23%
EWS:FLI1-fusion(ETS)/SK_N_MC-EWS:FLI1-ChIP-Seq(SRA014231)/Homer	VACAGGAAAT	1e-3	-7.005e+00	0.0047	398.0	8.50%	3080.8	7.28%
GATA:SCL(Zf,bHLH)/Ter119-SCL-ChIP-Seq(GSE18720)/Homer	CRGCTGBNGNSNNSAGATAA	1e-2	-6.732e+00	0.0061	69.0	1.47%	421.9	1.00%
GFY-Staf(?,Zf)/Promoter/Homer	RACTACAATTCCCAGAAKGC	1e-2	-6.649e+00	0.0065	33.0	0.70%	166.7	0.39%
MITF(bHLH)/MastCells-MITF-ChIP-Seq(GSE48085)/Homer	RTCATGTGAC	1e-2	-6.241e+00	0.0097	542.0	11.58%	4343.9	10.27%
EBF1(EBF)/Near-E2A-ChIP-Seq(GSE21512)/Homer	GTCCCCWGGGGA	1e-2	-6.148e+00	0.0106	1159.0	24.75%	9720.2	22.97%
Bach1(bZIP)/K562-Bach1-ChIP-Seq(GSE31477)/Homer	AWWNTGCTGAGTCAT	1e-2	-6.002e+00	0.0121	34.0	0.73%	180.3	0.43%
HINFP(Zf)/K562-HINFP.eGFP-ChIP-Seq(Encode)/Homer	TWVGGTCCGC	1e-2	-5.915e+00	0.0130	463.0	9.89%	3686.7	8.71%
ZNF165(Zf)/WHIM12-ZNF165-ChIP-Seq(GSE65937)/Homer	AAGGKGRCGCAGGCA	1e-2	-5.874e+00	0.0134	199.0	4.25%	1471.4	3.48%
Isl1(Homeobox)/Neuron-Isl1-ChIP-Seq(GSE31456)/Homer	CTAATKGV	1e-2	-5.793e+00	0.0144	958.0	20.46%	7984.0	18.87%
PRDM9(Zf)/Testis-DMC1-ChIP-Seq(GSE35498)/Homer	ADGGYAGYAGCATCT	1e-2	-5.722e+00	0.0153	342.0	7.30%	2669.7	6.31%
Nkx2.5(Homeobox)/HL1-Nkx2.5.biotin-ChIP-Seq(GSE21529)/Homer	RRSCACTYAA	1e-2	-5.571e+00	0.0176	1185.0	25.31%	9998.3	23.63%
ZNF341(Zf)/EBV-ZNF341-ChIP-Seq(GSE113194)/Homer	GGAACAGCCG	1e-2	-5.548e+00	0.0179	554.0	11.83%	4488.0	10.61%
Erra(NR)/HepG2-Erra-ChIP-Seq(GSE31477)/Homer	CAAAGGTCAG	1e-2	-5.522e+00	0.0181	1752.0	37.42%	15040.1	35.55%
KLF3(Zf)/MEF-Klf3-ChIP-Seq(GSE44748)/Homer	NRGCCCCRCCCHBNN	1e-2	-5.426e+00	0.0198	619.0	13.22%	5057.9	11.95%
Oct4:Sox17(POU,Homeobox,HMG)/F9-Sox17-ChIP-Seq(GSE44553)/Homer	CCATTGTATGCAAAT	1e-2	-5.332e+00	0.0215	70.0	1.50%	455.4	1.08%
JunD(bZIP)/K562-JunD-ChIP-Seq/Homer	ATGACGTCATCN	1e-2	-5.317e+00	0.0216	49.0	1.05%	297.7	0.70%
RFX(HTH)/K562-RFX3-ChIP-Seq(SRA012198)/Homer	CGGTTGCCATGGCAAC	1e-2	-5.285e+00	0.0221	67.0	1.43%	433.4	1.02%
KLF5(Zf)/LoVo-KLF5-ChIP-Seq(GSE49402)/Homer	DGGGYGKGGC	1e-2	-5.242e+00	0.0228	1478.0	31.57%	12625.2	29.84%
Foxo1(Forkhead)/RAW-Foxo1-ChIP-Seq(Fan_et_al.)/Homer	CTGTTTAC	1e-2	-5.142e+00	0.0250	1036.0	22.13%	8722.4	20.62%
SpiB(ETS)/OCILY3-SPIB-ChIP-Seq(GSE56857)/Homer	AAAGRGGAAGTG	1e-2	-5.069e+00	0.0266	154.0	3.29%	1131.0	2.67%
Foxa3(Forkhead)/Liver-Foxa3-ChIP-Seq(GSE77670)/Homer	BSNTGTTTACWYWGN	1e-2	-5.045e+00	0.0270	149.0	3.18%	1091.8	2.58%
PBX1(Homeobox)/MCF7-PBX1-ChIP-Seq(GSE28007)/Homer	GSCTGTCACTCA	1e-2	-4.971e+00	0.0288	47.0	1.00%	288.5	0.68%
Tbx20(T-box)/Heart-Tbx20-ChIP-Seq(GSE29636)/Homer	GGTGYTGACAGS	1e-2	-4.817e+00	0.0333	138.0	2.95%	1009.3	2.39%
KLF14(Zf)/HEK293-KLF14.GFP-ChIP-Seq(GSE58341)/Homer	RGKGGGCGKGGC	1e-2	-4.810e+00	0.0333	1910.0	40.79%	16529.2	39.07%
Tbx21(T-box)/GM12878-TBX21-ChIP-Seq(Encode)/Homer	AGGTGTGAAA	1e-2	-4.676e+00	0.0376	508.0	10.85%	4148.4	9.80%
ERE(NR),IR3/MCF7-ERa-ChIP-Seq(Unpublished)/Homer	VAGGTCACNSTGACC	1e-2	-4.625e+00	0.0392	189.0	4.04%	1436.7	3.40%
Arnt:Ahr(bHLH)/MCF7-Arnt-ChIP-Seq(Lo_et_al.)/Homer	TBGCACGCAA	1e-1	-4.604e+00	0.0397	449.0	9.59%	3644.8	8.61%
Rfx2(HTH)/LoVo-RFX2-ChIP-Seq(GSE49402)/Homer	GTTGCCATGGCAACM	1e-1	-4.543e+00	0.0418	72.0	1.54%	488.7	1.16%
ZNF528(Zf)/HEK293-ZNF528.GFP-ChIP-Seq(GSE58341)/Homer	AGAAATGACTTCCCT	1e-1	-4.372e+00	0.0492	6.0	0.13%	17.4	0.04%
HRE(HSF)/Striatum-HSF1-ChIP-Seq(GSE38000)/Homer	TTCTAGAABNTTCTA	1e-1	-4.309e+00	0.0519	140.0	2.99%	1043.2	2.47%
Tbet(T-box)/CD8-Tbet-ChIP-Seq(GSE33802)/Homer	AGGTGTGAAM	1e-1	-4.273e+00	0.0533	532.0	11.36%	4384.1	10.36%
ZNF415(Zf)/HEK293-ZNF415.GFP-ChIP-Seq(GSE58341)/Homer	GRTGMTRGAGCC	1e-1	-4.135e+00	0.0607	469.0	10.02%	3848.0	9.09%
Pitx1(Homeobox)/Chicken-Pitx1-ChIP-Seq(GSE38910)/Homer	TAATCCCN	1e-1	-4.133e+00	0.0607	2148.0	45.88%	18747.2	44.31%
E2F1(E2F)/Hela-E2F1-ChIP-Seq(GSE22478)/Homer	CWGGCGGGAA	1e-1	-4.115e+00	0.0608	303.0	6.47%	2422.3	5.73%
Nkx3.1(Homeobox)/LNCaP-Nkx3.1-ChIP-Seq(GSE28264)/Homer	AAGCACTTAA	1e-1	-4.010e+00	0.0670	1195.0	25.52%	10237.9	24.20%
Nrf2(bZIP)/Lymphoblast-Nrf2-ChIP-Seq(GSE37589)/Homer	HTGCTGAGTCAT	1e-1	-3.926e+00	0.0723	29.0	0.62%	172.3	0.41%
ZNF7(Zf)/HepG2-ZNF7.Flag-ChIP-Seq(Encode)/Homer	CTGCCWVCTTTTRTA	1e-1	-3.757e+00	0.0849	278.0	5.94%	2229.1	5.27%
Tbr1(T-box)/Cortex-Tbr1-ChIP-Seq(GSE71384)/Homer	AAGGTGTKAA	1e-1	-3.730e+00	0.0865	698.0	14.91%	5877.6	13.89%
X-box(HTH)/NPC-H3K4me1-ChIP-Seq(GSE16256)/Homer	GGTTGCCATGGCAA	1e-1	-3.724e+00	0.0865	67.0	1.43%	469.9	1.11%
NFIL3(bZIP)/HepG2-NFIL3-ChIP-Seq(Encode)/Homer	VTTACGTAAYNNNNN	1e-1	-3.618e+00	0.0952	267.0	5.70%	2143.7	5.07%
NF-E2(bZIP)/K562-NFE2-ChIP-Seq(GSE31477)/Homer	GATGACTCAGCA	1e-1	-3.512e+00	0.1050	30.0	0.64%	186.4	0.44%
GATA3(Zf)/iTreg-Gata3-ChIP-Seq(GSE20898)/Homer	AGATAASR	1e-1	-3.460e+00	0.1097	638.0	13.63%	5375.9	12.71%
LXRE(NR),DR4/RAW-LXRb.biotin-ChIP-Seq(GSE21512)/Homer	RGGTTACTANAGGTCA	1e-1	-3.365e+00	0.1198	29.0	0.62%	181.1	0.43%
ZBTB12(Zf)/HEK293-ZBTB12.GFP-ChIP-Seq(GSE58341)/Homer	NGNTCTAGAACCNGV	1e-1	-3.320e+00	0.1243	271.0	5.79%	2195.4	5.19%
HLF(bZIP)/HSC-HLF.Flag-ChIP-Seq(GSE69817)/Homer	RTTATGYAAB	1e-1	-3.274e+00	0.1292	333.0	7.11%	2732.7	6.46%
ZNF264(Zf)/HEK293-ZNF264.GFP-ChIP-Seq(GSE58341)/Homer	RGGGCACTAACY	1e-1	-3.126e+00	0.1485	440.0	9.40%	3672.0	8.68%
ZEB2(Zf)/SNU398-ZEB2-ChIP-Seq(GSE103048)/Homer	GNMCAGGTGTGC	1e-1	-3.081e+00	0.1542	845.0	18.05%	7237.5	17.11%
EWS:ERG-fusion(ETS)/CADO_ES1-EWS:ERG-ChIP-Seq(SRA014231)/Homer	ATTTCCTGTN	1e-1	-3.061e+00	0.1561	406.0	8.67%	3381.9	7.99%
EBF2(EBF)/BrownAdipose-EBF2-ChIP-Seq(GSE97114)/Homer	NABTCCCWDGGGAVH	1e-1	-3.044e+00	0.1576	807.0	17.24%	6905.5	16.32%
Pax7(Paired,Homeobox)/Myoblast-Pax7-ChIP-Seq(GSE25064)/Homer	TAATCAATTA	1e-1	-2.987e+00	0.1656	43.0	0.92%	297.1	0.70%
Pbx3(Homeobox)/GM12878-PBX3-ChIP-Seq(GSE32465)/Homer	SCTGTCAMTCAN	1e-1	-2.922e+00	0.1755	113.0	2.41%	873.5	2.06%
FOXP1(Forkhead)/H9-FOXP1-ChIP-Seq(GSE31006)/Homer	NYYTGTTTACHN	1e-1	-2.902e+00	0.1777	201.0	4.29%	1620.4	3.83%
FOXK1(Forkhead)/HEK293-FOXK1-ChIP-Seq(GSE51673)/Homer	NVWTGTTTAC	1e-1	-2.891e+00	0.1783	454.0	9.70%	3814.8	9.02%
Ets1-distal(ETS)/CD4+-PolII-ChIP-Seq(Barski_et_al.)/Homer	MACAGGAAGT	1e-1	-2.824e+00	0.1894	157.0	3.35%	1249.8	2.95%
NFY(CCAAT)/Promoter/Homer	RGCCAATSRG	1e-1	-2.688e+00	0.2152	454.0	9.70%	3832.7	9.06%
CEBP:AP1(bZIP)/ThioMac-CEBPb-ChIP-Seq(GSE21512)/Homer	DRTGTTGCAA	1e-1	-2.675e+00	0.2165	343.0	7.33%	2863.8	6.77%
Tcfcp2l1(CP2)/mES-Tcfcp2l1-ChIP-Seq(GSE11431)/Homer	NRAACCRGTTYRAACCRGYT	1e-1	-2.507e+00	0.2543	91.0	1.94%	706.2	1.67%
p73(p53)/Trachea-p73-ChIP-Seq(PRJNA310161)/Homer	NRRRCAWGTCCDGRCATGYY	1e-1	-2.477e+00	0.2602	24.0	0.51%	159.8	0.38%
RAR:RXR(NR),DR5/ES-RAR-ChIP-Seq(GSE56893)/Homer	RGGTCADNNAGAGGTCAV	1e-1	-2.466e+00	0.2613	25.0	0.53%	167.3	0.40%
HRE(HSF)/HepG2-HSF1-ChIP-Seq(GSE31477)/Homer	BSTTCTRGAABVTTCYAGAA	1e-1	-2.453e+00	0.2629	113.0	2.41%	894.5	2.11%
DLX5(Homeobox)/BasalGanglia-Dlx5-ChIP-seq(GSE124936)/Homer	SSTAATTA	1e-1	-2.439e+00	0.2647	333.0	7.11%	2795.6	6.61%
CRE(bZIP)/Promoter/Homer	CSGTGACGTCAC	1e-1	-2.418e+00	0.2686	139.0	2.97%	1117.9	2.64%
Pknox1(Homeobox)/ES-Prep1-ChIP-Seq(GSE63282)/Homer	SCTGTCAVTCAV	1e-1	-2.371e+00	0.2796	123.0	2.63%	983.3	2.32%
Brachyury(T-box)/Mesoendoderm-Brachyury-ChIP-exo(GSE54963)/Homer	ANTTMRCASBNNNGTGYKAAN	1e-1	-2.351e+00	0.2834	121.0	2.58%	967.5	2.29%
HIF-1b(HLH)/T47D-HIF1b-ChIP-Seq(GSE59937)/Homer	RTACGTGC	1e-1	-2.330e+00	0.2873	744.0	15.89%	6430.8	15.20%
c-Jun-CRE(bZIP)/K562-cJun-ChIP-Seq(GSE31477)/Homer	ATGACGTCATCY	1e-1	-2.318e+00	0.2888	131.0	2.80%	1054.7	2.49%
ZNF143|STAF(Zf)/CUTLL-ZNF143-ChIP-Seq(GSE29600)/Homer	ATTTCCCAGVAKSCY	1e0	-2.258e+00	0.3048	220.0	4.70%	1825.3	4.31%
Tgif1(Homeobox)/mES-Tgif1-ChIP-Seq(GSE55404)/Homer	YTGWCADY	1e0	-2.234e+00	0.3101	1474.0	31.48%	12961.7	30.64%
Atf2(bZIP)/3T3L1-Atf2-ChIP-Seq(GSE56872)/Homer	NRRTGACGTCAT	1e0	-2.214e+00	0.3141	147.0	3.14%	1197.5	2.83%
Foxh1(Forkhead)/hESC-FOXH1-ChIP-Seq(GSE29422)/Homer	NNTGTGGATTSS	1e0	-2.209e+00	0.3141	296.0	6.32%	2491.0	5.89%
E2F(E2F)/Hela-CellCycle-Expression/Homer	TTSGCGCGAAAA	1e0	-2.184e+00	0.3196	59.0	1.26%	451.7	1.07%
E2F6(E2F)/Hela-E2F6-ChIP-Seq(GSE31477)/Homer	GGCGGGAARN	1e0	-2.155e+00	0.3270	657.0	14.03%	5680.1	13.42%
ZKSCAN1(Zf)/HepG2-ZKSCAN1-ChIP-Seq(Encode)/Homer	GCACAYAGTAGGKCY	1e0	-2.143e+00	0.3288	23.0	0.49%	158.9	0.38%
Six1(Homeobox)/Myoblast-Six1-ChIP-Chip(GSE20150)/Homer	GKVTCADRTTWC	1e0	-2.133e+00	0.3300	113.0	2.41%	910.1	2.15%
Foxo3(Forkhead)/U2OS-Foxo3-ChIP-Seq(E-MTAB-2701)/Homer	DGTAAACA	1e0	-2.115e+00	0.3338	317.0	6.77%	2683.5	6.34%
Stat3+il21(Stat)/CD4-Stat3-ChIP-Seq(GSE19198)/Homer	SVYTTCCNGGAARB	1e0	-2.109e+00	0.3338	410.0	8.76%	3501.2	8.28%
Klf9(Zf)/GBM-Klf9-ChIP-Seq(GSE62211)/Homer	GCCACRCCCACY	1e0	-2.095e+00	0.3363	480.0	10.25%	4120.7	9.74%
PU.1:IRF8(ETS:IRF)/pDC-Irf8-ChIP-Seq(GSE66899)/Homer	GGAAGTGAAAST	1e0	-2.049e+00	0.3500	105.0	2.24%	846.5	2.00%
GRHL2(CP2)/HBE-GRHL2-ChIP-Seq(GSE46194)/Homer	AAACYKGTTWDACMRGTTTB	1e0	-2.003e+00	0.3642	170.0	3.63%	1409.5	3.33%
Gata4(Zf)/Heart-Gata4-ChIP-Seq(GSE35151)/Homer	NBWGATAAGR	1e0	-1.976e+00	0.3717	438.0	9.35%	3762.2	8.89%
Hnf6b(Homeobox)/LNCaP-Hnf6b-ChIP-Seq(GSE106305)/Homer	TATTGAYY	1e0	-1.903e+00	0.3975	373.0	7.97%	3196.9	7.56%
E2A(bHLH)/proBcell-E2A-ChIP-Seq(GSE21978)/Homer	DNRCAGCTGY	1e0	-1.902e+00	0.3975	1409.0	30.09%	12435.6	29.39%
CRX(Homeobox)/Retina-Crx-ChIP-Seq(GSE20012)/Homer	GCTAATCC	1e0	-1.900e+00	0.3975	1082.0	23.11%	9505.7	22.47%
Tbox:Smad(T-box,MAD)/ESCd5-Smad2_3-ChIP-Seq(GSE29422)/Homer	AGGTGHCAGACA	1e0	-1.854e+00	0.4102	94.0	2.01%	762.0	1.80%
Gata2(Zf)/K562-GATA2-ChIP-Seq(GSE18829)/Homer	BBCTTATCTS	1e0	-1.853e+00	0.4102	271.0	5.79%	2303.3	5.44%
E-box(bHLH)/Promoter/Homer	SSGGTCACGTGA	1e0	-1.833e+00	0.4139	62.0	1.32%	490.8	1.16%
Atf4(bZIP)/MEF-Atf4-ChIP-Seq(GSE35681)/Homer	MTGATGCAAT	1e0	-1.790e+00	0.4296	122.0	2.61%	1007.2	2.38%
ZNF675(Zf)/HEK293-ZNF675.GFP-ChIP-Seq(GSE58341)/Homer	ARGAGGMCAAAATGW	1e0	-1.763e+00	0.4390	77.0	1.64%	621.0	1.47%
IRF2(IRF)/Erythroblas-IRF2-ChIP-Seq(GSE36985)/Homer	GAAASYGAAASY	1e0	-1.741e+00	0.4461	60.0	1.28%	477.0	1.13%
Bcl6(Zf)/Liver-Bcl6-ChIP-Seq(GSE31578)/Homer	NNNCTTTCCAGGAAA	1e0	-1.714e+00	0.4555	779.0	16.64%	6827.1	16.14%
Atoh1(bHLH)/Cerebellum-Atoh1-ChIP-Seq(GSE22111)/Homer	VNRVCAGCTGGY	1e0	-1.652e+00	0.4821	872.0	18.62%	7668.6	18.12%
Rfx6(HTH)/Min6b1-Rfx6.HA-ChIP-Seq(GSE62844)/Homer	TGTTKCCTAGCAACM	1e0	-1.604e+00	0.5028	803.0	17.15%	7059.2	16.68%
FOXK2(Forkhead)/U2OS-FOXK2-ChIP-Seq(E-MTAB-2204)/Homer	SCHTGTTTACAT	1e0	-1.594e+00	0.5049	281.0	6.00%	2416.9	5.71%
KLF6(Zf)/PDAC-KLF6-ChIP-Seq(GSE64557)/Homer	MKGGGYGTGGCC	1e0	-1.553e+00	0.5233	1241.0	26.51%	10993.5	25.98%
GATA(Zf),IR4/iTreg-Gata3-ChIP-Seq(GSE20898)/Homer	NAGATWNBNATCTNN	1e0	-1.513e+00	0.5412	30.0	0.64%	232.6	0.55%
Egr1(Zf)/K562-Egr1-ChIP-Seq(GSE32465)/Homer	TGCGTGGGYG	1e0	-1.487e+00	0.5528	780.0	16.66%	6873.1	16.24%
Six4(Homeobox)/MCF7-SIX4-ChIP-Seq(Encode)/Homer	TGWAAYCTGABACCB	1e0	-1.473e+00	0.5572	24.0	0.51%	183.2	0.43%
STAT1(Stat)/HelaS3-STAT1-ChIP-Seq(GSE12782)/Homer	NATTTCCNGGAAAT	1e0	-1.445e+00	0.5702	148.0	3.16%	1258.8	2.98%
Gata1(Zf)/K562-GATA1-ChIP-Seq(GSE18829)/Homer	SAGATAAGRV	1e0	-1.433e+00	0.5739	241.0	5.15%	2079.5	4.91%
MafF(bZIP)/HepG2-MafF-ChIP-Seq(GSE31477)/Homer	HWWGTCAGCAWWTTT	1e0	-1.400e+00	0.5898	115.0	2.46%	972.6	2.30%
IRF4(IRF)/GM12878-IRF4-ChIP-Seq(GSE32465)/Homer	ACTGAAACCA	1e0	-1.400e+00	0.5898	224.0	4.78%	1932.8	4.57%
RORa(NR)/Liver-Rora-ChIP-Seq(GSE101115)/Homer	AAWCTAGGTCARDNN	1e0	-1.381e+00	0.5944	72.0	1.54%	599.0	1.42%
Znf263(Zf)/K562-Znf263-ChIP-Seq(GSE31477)/Homer	CVGTSCTCCC	1e0	-1.354e+00	0.6073	1501.0	32.06%	13373.8	31.61%
ZNF669(Zf)/HEK293-ZNF669.GFP-ChIP-Seq(GSE58341)/Homer	GARTGGTCATCGCCC	1e0	-1.349e+00	0.6073	56.0	1.20%	461.3	1.09%
RAR:RXR(NR),DR0/ES-RAR-ChIP-Seq(GSE56893)/Homer	AGGTCAAGGTCA	1e0	-1.348e+00	0.6073	75.0	1.60%	626.8	1.48%
GSC(Homeobox)/FrogEmbryos-GSC-ChIP-Seq(DRA000576)/Homer	RGGATTAR	1e0	-1.317e+00	0.6203	509.0	10.87%	4478.6	10.59%
IRF:BATF(IRF:bZIP)/pDC-Irf8-ChIP-Seq(GSE66899)/Homer	CTTTCANTATGACTV	1e0	-1.222e+00	0.6790	55.0	1.17%	459.5	1.09%
GFX(?)/Promoter/Homer	ATTCTCGCGAGA	1e0	-1.216e+00	0.6791	9.0	0.19%	65.3	0.15%
p63(p53)/Keratinocyte-p63-ChIP-Seq(GSE17611)/Homer	NNDRCATGYCYNRRCATGYH	1e0	-1.210e+00	0.6798	175.0	3.74%	1517.3	3.59%
ZBTB33(Zf)/GM12878-ZBTB33-ChIP-Seq(GSE32465)/Homer	GGVTCTCGCGAGAAC	1e0	-1.195e+00	0.6868	43.0	0.92%	356.7	0.84%
Atf1(bZIP)/K562-ATF1-ChIP-Seq(GSE31477)/Homer	GATGACGTCA	1e0	-1.139e+00	0.7224	295.0	6.30%	2593.8	6.13%
Eomes(T-box)/H9-Eomes-ChIP-Seq(GSE26097)/Homer	ATTAACACCT	1e0	-1.138e+00	0.7224	1025.0	21.89%	9140.4	21.60%
Atf7(bZIP)/3T3L1-Atf7-ChIP-Seq(GSE56872)/Homer	NGRTGACGTCAY	1e0	-1.122e+00	0.7275	203.0	4.34%	1775.5	4.20%
EBF(EBF)/proBcell-EBF-ChIP-Seq(GSE21978)/Homer	DGTCCCYRGGGA	1e0	-1.065e+00	0.7664	209.0	4.46%	1835.8	4.34%
Srebp1a(bHLH)/HepG2-Srebp1a-ChIP-Seq(GSE31477)/Homer	RTCACSCCAY	1e0	-1.048e+00	0.7753	106.0	2.26%	920.9	2.18%
Nkx6.1(Homeobox)/Islet-Nkx6.1-ChIP-Seq(GSE40975)/Homer	GKTAATGR	1e0	-1.033e+00	0.7833	1111.0	23.73%	9939.0	23.49%
Barx1(Homeobox)/Stomach-Barx1.3xFlag-ChIP-Seq(GSE69483)/Homer	AAACMATTAN	1e0	-1.027e+00	0.7841	202.0	4.31%	1777.1	4.20%
RUNX(Runt)/HPC7-Runx1-ChIP-Seq(GSE22178)/Homer	SAAACCACAG	1e0	-1.016e+00	0.7884	419.0	8.95%	3721.5	8.80%
Rfx1(HTH)/NPC-H3K4me1-ChIP-Seq(GSE16256)/Homer	KGTTGCCATGGCAA	1e0	-1.013e+00	0.7884	135.0	2.88%	1181.8	2.79%
TRPS1(Zf)/MCF7-TRPS1-ChIP-Seq(GSE107013)/Homer	AGATAAGANN	1e0	-1.001e+00	0.7924	842.0	17.98%	7525.3	17.79%
ZNF317(Zf)/HEK293-ZNF317.GFP-ChIP-Seq(GSE58341)/Homer	GTCWGCTGTYYCTCT	1e0	-9.942e-01	0.7942	45.0	0.96%	384.1	0.91%
CHR(?)/Hela-CellCycle-Expression/Homer	SRGTTTCAAA	1e0	-9.908e-01	0.7942	308.0	6.58%	2730.1	6.45%
Nur77(NR)/K562-NR4A1-ChIP-Seq(GSE31363)/Homer	TGACCTTTNCNT	1e0	-9.867e-01	0.7942	74.0	1.58%	641.5	1.52%
NFAT:AP1(RHD,bZIP)/Jurkat-NFATC1-ChIP-Seq(Jolma_et_al.)/Homer	SARTGGAAAAWRTGAGTCAB	1e0	-9.865e-01	0.7942	82.0	1.75%	712.3	1.68%
GRE(NR),IR3/RAW264.7-GRE-ChIP-Seq(Unpublished)/Homer	VAGRACAKWCTGTYC	1e0	-9.789e-01	0.7942	106.0	2.26%	926.5	2.19%
COUP-TFII(NR)/K562-NR2F1-ChIP-Seq(Encode)/Homer	GKBCARAGGTCA	1e0	-9.617e-01	0.8009	985.0	21.04%	8822.5	20.85%
HIF2a(bHLH)/785_O-HIF2a-ChIP-Seq(GSE34871)/Homer	GCACGTACCC	1e0	-9.561e-01	0.8016	235.0	5.02%	2081.7	4.92%
Pitx1:Ebox(Homeobox,bHLH)/Hindlimb-Pitx1-ChIP-Seq(GSE41591)/Homer	YTAATTRAWWCCAGATGT	1e0	-9.386e-01	0.8119	80.0	1.71%	698.5	1.65%
PR(NR)/T47D-PR-ChIP-Seq(GSE31130)/Homer	VAGRACAKNCTGTBC	1e0	-9.354e-01	0.8119	1098.0	23.45%	9847.1	23.27%
IRF3(IRF)/BMDM-Irf3-ChIP-Seq(GSE67343)/Homer	AGTTTCAKTTTC	1e0	-9.353e-01	0.8119	185.0	3.95%	1636.0	3.87%
USF1(bHLH)/GM12878-Usf1-ChIP-Seq(GSE32465)/Homer	SGTCACGTGR	1e0	-9.247e-01	0.8119	311.0	6.64%	2767.1	6.54%
OCT4-SOX2-TCF-NANOG(POU,Homeobox,HMG)/mES-Oct4-ChIP-Seq(GSE11431)/Homer	ATTTGCATAACAATG	1e0	-9.233e-01	0.8119	72.0	1.54%	628.1	1.48%
TFE3(bHLH)/MEF-TFE3-ChIP-Seq(GSE75757)/Homer	GTCACGTGACYV	1e0	-8.991e-01	0.8251	42.0	0.90%	363.6	0.86%
GATA3(Zf),DR8/iTreg-Gata3-ChIP-Seq(GSE20898)/Homer	AGATSTNDNNDSAGATAASN	1e0	-8.888e-01	0.8298	25.0	0.53%	213.4	0.50%
FXR(NR),IR1/Liver-FXR-ChIP-Seq(Chong_et_al.)/Homer	AGGTCANTGACCTB	1e0	-8.825e-01	0.8313	294.0	6.28%	2621.9	6.20%
ISRE(IRF)/ThioMac-LPS-Expression(GSE23622)/Homer	AGTTTCASTTTC	1e0	-8.733e-01	0.8352	30.0	0.64%	258.1	0.61%
STAT6(Stat)/Macrophage-Stat6-ChIP-Seq(GSE38377)/Homer	TTCCKNAGAA	1e0	-8.467e-01	0.8537	262.0	5.60%	2339.4	5.53%
STAT6(Stat)/CD4-Stat6-ChIP-Seq(GSE22104)/Homer	ABTTCYYRRGAA	1e0	-8.275e-01	0.8664	258.0	5.51%	2306.8	5.45%
RORgt(NR)/EL4-RORgt.Flag-ChIP-Seq(GSE56019)/Homer	AAYTAGGTCA	1e0	-8.183e-01	0.8666	59.0	1.26%	520.9	1.23%
RORgt(NR)/EL4-RORgt.Flag-ChIP-Seq(GSE56019)/Homer	AAYTAGGTCA	1e0	-8.183e-01	0.8666	59.0	1.26%	520.9	1.23%
CUX1(Homeobox)/K562-CUX1-ChIP-Seq(GSE92882)/Homer	TATCGATNAN	1e0	-8.148e-01	0.8666	249.0	5.32%	2227.7	5.27%
SCRT1(Zf)/HEK293-SCRT1.eGFP-ChIP-Seq(Encode)/Homer	GCAACAGGTG	1e0	-7.881e-01	0.8853	206.0	4.40%	1844.5	4.36%
ARE(NR)/LNCAP-AR-ChIP-Seq(GSE27824)/Homer	RGRACASNSTGTYCYB	1e0	-7.723e-01	0.8955	125.0	2.67%	1117.5	2.64%
Gata6(Zf)/HUG1N-GATA6-ChIP-Seq(GSE51936)/Homer	YCTTATCTBN	1e0	-7.386e-01	0.9220	371.0	7.92%	3341.0	7.90%
Klf4(Zf)/mES-Klf4-ChIP-Seq(GSE11431)/Homer	GCCACACCCA	1e0	-7.296e-01	0.9263	378.0	8.07%	3405.3	8.05%
Cux2(Homeobox)/Liver-Cux2-ChIP-Seq(GSE35985)/Homer	HNRAATCAAT	1e0	-7.294e-01	0.9263	173.0	3.70%	1555.8	3.68%
HOXB13(Homeobox)/ProstateTumor-HOXB13-ChIP-Seq(GSE56288)/Homer	TTTTATKRGG	1e0	-7.277e-01	0.9263	507.0	10.83%	4570.6	10.80%
Nr5a2(NR)/mES-Nr5a2-ChIP-Seq(GSE19019)/Homer	BTCAAGGTCA	1e0	-7.127e-01	0.9300	330.0	7.05%	2975.9	7.03%
IRF8(IRF)/BMDM-IRF8-ChIP-Seq(GSE77884)/Homer	GRAASTGAAAST	1e0	-7.087e-01	0.9300	175.0	3.74%	1576.1	3.73%
MafK(bZIP)/C2C12-MafK-ChIP-Seq(GSE36030)/Homer	GCTGASTCAGCA	1e0	-7.033e-01	0.9307	118.0	2.52%	1062.6	2.51%
PBX2(Homeobox)/K562-PBX2-ChIP-Seq(Encode)/Homer	RTGATTKATRGN	1e0	-7.016e-01	0.9307	325.0	6.94%	2933.0	6.93%
AR-halfsite(NR)/LNCaP-AR-ChIP-Seq(GSE27824)/Homer	CCAGGAACAG	1e0	-6.924e-01	0.9329	2166.0	46.26%	19569.4	46.25%
ETS:E-box(ETS,bHLH)/HPC7-Scl-ChIP-Seq(GSE22178)/Homer	AGGAARCAGCTG	1e0	-6.885e-01	0.9329	46.0	0.98%	413.3	0.98%
FoxL2(Forkhead)/Ovary-FoxL2-ChIP-Seq(GSE60858)/Homer	WWTRTAAACAVG	1e0	-6.741e-01	0.9422	363.0	7.75%	3281.1	7.76%
Six2(Homeobox)/NephronProgenitor-Six2-ChIP-Seq(GSE39837)/Homer	GWAAYHTGAKMC	1e0	-6.699e-01	0.9422	462.0	9.87%	4177.8	9.87%
Smad3(MAD)/NPC-Smad3-ChIP-Seq(GSE36673)/Homer	TWGTCTGV	1e0	-6.690e-01	0.9422	1724.0	36.82%	15584.9	36.84%
Ascl2(bHLH)/ESC-Ascl2-ChIP-Seq(GSE97712)/Homer	SSRGCAGCTGCH	1e0	-6.593e-01	0.9443	1157.0	24.71%	10463.8	24.73%
OCT:OCT-short(POU,Homeobox)/NPC-OCT6-ChIP-Seq(GSE43916)/Homer	ATGCATWATGCATRW	1e0	-6.384e-01	0.9603	254.0	5.43%	2302.3	5.44%
RORg(NR)/Liver-Rorc-ChIP-Seq(GSE101115)/Homer	WAABTAGGTCAV	1e0	-6.194e-01	0.9747	41.0	0.88%	373.7	0.88%
NFE2L2(bZIP)/HepG2-NFE2L2-ChIP-Seq(Encode)/Homer	AWWWTGCTGAGTCAT	1e0	-6.143e-01	0.9756	21.0	0.45%	191.6	0.45%
ZNF16(Zf)/HEK293-ZNF16.GFP-ChIP-Seq(GSE58341)/Homer	MACCTTCYATGGCTCCCTAKTGCCY	1e0	-6.113e-01	0.9756	8.0	0.17%	72.2	0.17%
GRE(NR),IR3/A549-GR-ChIP-Seq(GSE32465)/Homer	NRGVACABNVTGTYCY	1e0	-6.092e-01	0.9756	62.0	1.32%	565.7	1.34%
Otx2(Homeobox)/EpiLC-Otx2-ChIP-Seq(GSE56098)/Homer	NYTAATCCYB	1e0	-6.070e-01	0.9756	351.0	7.50%	3187.3	7.53%
MYNN(Zf)/HEK293-MYNN.eGFP-ChIP-Seq(Encode)/Homer	TTCAAAWTAAAAGTC	1e0	-5.937e-01	0.9799	107.0	2.29%	976.3	2.31%
PU.1-IRF(ETS:IRF)/Bcell-PU.1-ChIP-Seq(GSE21512)/Homer	MGGAAGTGAAAC	1e0	-5.889e-01	0.9806	822.0	17.56%	7457.7	17.63%
PSE(SNAPc)/K562-mStart-Seq/Homer	WAVTCACCMTAASYDAAAAG	1e0	-5.872e-01	0.9806	216.0	4.61%	1967.1	4.65%
Chop(bZIP)/MEF-Chop-ChIP-Seq(GSE35681)/Homer	ATTGCATCAT	1e0	-5.787e-01	0.9828	88.0	1.88%	805.7	1.90%
PGR(NR)/EndoStromal-PGR-ChIP-Seq(GSE69539)/Homer	AAGAACATWHTGTTC	1e0	-5.778e-01	0.9828	87.0	1.86%	796.1	1.88%
RARg(NR)/ES-RARg-ChIP-Seq(GSE30538)/Homer	AGGTCAAGGTCA	1e0	-5.655e-01	0.9879	17.0	0.36%	157.6	0.37%
STAT5(Stat)/mCD4+-Stat5-ChIP-Seq(GSE12346)/Homer	RTTTCTNAGAAA	1e0	-5.501e-01	0.9993	164.0	3.50%	1501.4	3.55%
Usf2(bHLH)/C2C12-Usf2-ChIP-Seq(GSE36030)/Homer	GTCACGTGGT	1e0	-5.484e-01	0.9993	171.0	3.65%	1565.7	3.70%
NFAT(RHD)/Jurkat-NFATC1-ChIP-Seq(Jolma_et_al.)/Homer	ATTTTCCATT	1e0	-5.237e-01	1.0000	505.0	10.79%	4605.5	10.89%
CEBP:CEBP(bZIP)/MEF-Chop-ChIP-Seq(GSE35681)/Homer	NTNATGCAAYMNNHTGMAAY	1e0	-5.218e-01	1.0000	56.0	1.20%	519.7	1.23%
Hoxd13(Homeobox)/ChickenMSG-Hoxd13.Flag-ChIP-Seq(GSE86088)/Homer	NCYAATAAAA	1e0	-5.189e-01	1.0000	771.0	16.47%	7019.2	16.59%
ZSCAN22(Zf)/HEK293-ZSCAN22.GFP-ChIP-Seq(GSE58341)/Homer	SMCAGTCWGAKGGAGGAGGC	1e0	-5.162e-01	1.0000	64.0	1.37%	593.4	1.40%
Sox4(HMG)/proB-Sox4-ChIP-Seq(GSE50066)/Homer	YCTTTGTTCC	1e0	-5.056e-01	1.0000	427.0	9.12%	3902.2	9.22%
FOXA1(Forkhead)/LNCAP-FOXA1-ChIP-Seq(GSE27824)/Homer	WAAGTAAACA	1e0	-4.975e-01	1.0000	544.0	11.62%	4967.6	11.74%
Nr5a2(NR)/Pancreas-LRH1-ChIP-Seq(GSE34295)/Homer	BTCAAGGTCA	1e0	-4.959e-01	1.0000	430.0	9.18%	3932.8	9.30%
Phox2a(Homeobox)/Neuron-Phox2a-ChIP-Seq(GSE31456)/Homer	YTAATYNRATTA	1e0	-4.952e-01	1.0000	159.0	3.40%	1465.9	3.46%
HNF6(Homeobox)/Liver-Hnf6-ChIP-Seq(ERP000394)/Homer	NTATYGATCH	1e0	-4.933e-01	1.0000	213.0	4.55%	1958.3	4.63%
STAT4(Stat)/CD4-Stat4-ChIP-Seq(GSE22104)/Homer	NYTTCCWGGAAR	1e0	-4.833e-01	1.0000	479.0	10.23%	4381.6	10.36%
MafA(bZIP)/Islet-MafA-ChIP-Seq(GSE30298)/Homer	TGCTGACTCA	1e0	-4.789e-01	1.0000	464.0	9.91%	4246.6	10.04%
TCFL2(HMG)/K562-TCF7L2-ChIP-Seq(GSE29196)/Homer	ACWTCAAAGG	1e0	-4.699e-01	1.0000	30.0	0.64%	284.7	0.67%
ZNF692(Zf)/HEK293-ZNF692.GFP-ChIP-Seq(GSE58341)/Homer	GTGGGCCCCA	1e0	-4.640e-01	1.0000	154.0	3.29%	1425.8	3.37%
Hoxa13(Homeobox)/ChickenMSG-Hoxa13.Flag-ChIP-Seq(GSE86088)/Homer	CYHATAAAAN	1e0	-4.608e-01	1.0000	1211.0	25.87%	11030.5	26.07%
EBNA1(EBV-virus)/Raji-EBNA1-ChIP-Seq(GSE30709)/Homer	GGYAGCAYDTGCTDCCCNNN	1e0	-4.507e-01	1.0000	9.0	0.19%	88.2	0.21%
GATA3(Zf),DR4/iTreg-Gata3-ChIP-Seq(GSE20898)/Homer	AGATGKDGAGATAAG	1e0	-4.421e-01	1.0000	26.0	0.56%	249.5	0.59%
ZNF189(Zf)/HEK293-ZNF189.GFP-ChIP-Seq(GSE58341)/Homer	TGGAACAGMA	1e0	-4.420e-01	1.0000	489.0	10.44%	4485.2	10.60%
PAX3:FKHR-fusion(Paired,Homeobox)/Rh4-PAX3:FKHR-ChIP-Seq(GSE19063)/Homer	ACCRTGACTAATTNN	1e0	-4.369e-01	1.0000	66.0	1.41%	621.9	1.47%
HNF1b(Homeobox)/PDAC-HNF1B-ChIP-Seq(GSE64557)/Homer	GTTAATNATTAA	1e0	-4.268e-01	1.0000	57.0	1.22%	539.1	1.27%
PAX5(Paired,Homeobox),condensed/GM12878-PAX5-ChIP-Seq(GSE32465)/Homer	GTCACGCTCSCTGM	1e0	-4.255e-01	1.0000	68.0	1.45%	641.2	1.52%
Tlx?(NR)/NPC-H3K4me1-ChIP-Seq(GSE16256)/Homer	CTGGCAGSCTGCCA	1e0	-4.222e-01	1.0000	279.0	5.96%	2577.5	6.09%
ZNF519(Zf)/HEK293-ZNF519.GFP-ChIP-Seq(GSE58341)/Homer	GAGSCCGAGC	1e0	-3.921e-01	1.0000	271.0	5.79%	2512.4	5.94%
GLI3(Zf)/Limb-GLI3-ChIP-Chip(GSE11077)/Homer	CGTGGGTGGTCC	1e0	-3.811e-01	1.0000	93.0	1.99%	879.2	2.08%
CREB5(bZIP)/LNCaP-CREB5.V5-ChIP-Seq(GSE137775)/Homer	VVATGACGTCAT	1e0	-3.754e-01	1.0000	145.0	3.10%	1360.1	3.21%
Npas4(bHLH)/Neuron-Npas4-ChIP-Seq(GSE127793)/Homer	NHRTCACGACDN	1e0	-3.669e-01	1.0000	494.0	10.55%	4557.9	10.77%
RBPJ:Ebox(?,bHLH)/Panc1-Rbpj1-ChIP-Seq(GSE47459)/Homer	GGGRAARRGRMCAGMTG	1e0	-3.662e-01	1.0000	222.0	4.74%	2070.3	4.89%
HOXA2(Homeobox)/mES-Hoxa2-ChIP-Seq(Donaldson_et_al.)/Homer	GYCATCMATCAT	1e0	-3.603e-01	1.0000	34.0	0.73%	332.6	0.79%
c-Myc(bHLH)/LNCAP-cMyc-ChIP-Seq(Unpublished)/Homer	VCCACGTG	1e0	-3.548e-01	1.0000	398.0	8.50%	3685.1	8.71%
Dlx3(Homeobox)/Kerainocytes-Dlx3-ChIP-Seq(GSE89884)/Homer	NDGTAATTAC	1e0	-3.491e-01	1.0000	263.0	5.62%	2451.7	5.79%
NF1(CTF)/LNCAP-NF1-ChIP-Seq(Unpublished)/Homer	CYTGGCABNSTGCCAR	1e0	-3.263e-01	1.0000	291.0	6.22%	2715.9	6.42%
Hand2(bHLH)/Mesoderm-Hand2-ChIP-Seq(GSE61475)/Homer	TGACANARRCCAGRC	1e0	-3.238e-01	1.0000	292.0	6.24%	2725.6	6.44%
HIF-1a(bHLH)/MCF7-HIF1a-ChIP-Seq(GSE28352)/Homer	TACGTGCV	1e0	-3.227e-01	1.0000	175.0	3.74%	1649.1	3.90%
NFkB-p65-Rel(RHD)/ThioMac-LPS-Expression(GSE23622)/Homer	GGAAATTCCC	1e0	-3.193e-01	1.0000	43.0	0.92%	422.3	1.00%
ETS:RUNX(ETS,Runt)/Jurkat-RUNX1-ChIP-Seq(GSE17954)/Homer	RCAGGATGTGGT	1e0	-3.116e-01	1.0000	70.0	1.50%	677.8	1.60%
p53(p53)/mES-cMyc-ChIP-Seq(GSE11431)/Homer	ACATGCCCGGGCAT	1e0	-3.104e-01	1.0000	9.0	0.19%	96.0	0.23%
DUX4(Homeobox)/Myoblasts-DUX4.V5-ChIP-Seq(GSE75791)/Homer	NWTAAYCYAATCAWN	1e0	-3.096e-01	1.0000	16.0	0.34%	165.8	0.39%
OCT:OCT(POU,Homeobox)/NPC-Brn1-ChIP-Seq(GSE35496)/Homer	ATGAATATTCATGAG	1e0	-2.966e-01	1.0000	2.0	0.04%	24.3	0.06%
ZNF382(Zf)/HEK293-ZNF382.GFP-ChIP-Seq(GSE58341)/Homer	GNCTGTASTRNTGBCTCHTT	1e0	-2.959e-01	1.0000	9.0	0.19%	97.7	0.23%
Sox17(HMG)/Endoderm-Sox17-ChIP-Seq(GSE61475)/Homer	CCATTGTTYB	1e0	-2.924e-01	1.0000	309.0	6.60%	2892.6	6.84%
Zfp57(Zf)/H1-ZFP57.HA-ChIP-Seq(GSE115387)/Homer	NANTGCSGCA	1e0	-2.793e-01	1.0000	529.0	11.30%	4914.9	11.62%
Hnf1(Homeobox)/Liver-Foxa2-Chip-Seq(GSE25694)/Homer	GGTTAAWCATTAA	1e0	-2.740e-01	1.0000	52.0	1.11%	514.2	1.22%
DUX(Homeobox)/C2C12-Dux-ChIP-Seq(GSE87279)/Homer	BCWGATTCAATCAAN	1e0	-2.708e-01	1.0000	1.0	0.02%	13.2	0.03%
Phox2b(Homeobox)/CLBGA-PHOX2B-ChIP-Seq(GSE90683)/Homer	TTAATTNAATTA	1e0	-2.675e-01	1.0000	72.0	1.54%	704.6	1.67%
AP-2gamma(AP2)/MCF7-TFAP2C-ChIP-Seq(GSE21234)/Homer	SCCTSAGGSCAW	1e0	-2.631e-01	1.0000	1222.0	26.10%	11239.5	26.56%
TR4(NR),DR1/Hela-TR4-ChIP-Seq(GSE24685)/Homer	GAGGTCAAAGGTCA	1e0	-2.568e-01	1.0000	67.0	1.43%	659.3	1.56%
Mouse_Recombination_Hotspot(Zf)/Testis-DMC1-ChIP-Seq(GSE24438)/Homer	ACTYKNATTCGTGNTACTTC	1e0	-2.556e-01	1.0000	26.0	0.56%	268.5	0.63%
FOXM1(Forkhead)/MCF7-FOXM1-ChIP-Seq(GSE72977)/Homer	TRTTTACTTW	1e0	-2.532e-01	1.0000	468.0	10.00%	4368.2	10.32%
HOXA1(Homeobox)/mES-Hoxa1-ChIP-Seq(SRP084292)/Homer	TGATKGATGR	1e0	-2.527e-01	1.0000	89.0	1.90%	868.0	2.05%
PAX6(Paired,Homeobox)/Forebrain-Pax6-ChIP-Seq(GSE66961)/Homer	NGTGTTCAVTSAAGCGKAAA	1e0	-2.495e-01	1.0000	37.0	0.79%	375.5	0.89%
Hoxc9(Homeobox)/Ainv15-Hoxc9-ChIP-Seq(GSE21812)/Homer	GGCCATAAATCA	1e0	-2.447e-01	1.0000	198.0	4.23%	1885.2	4.46%
KLF10(Zf)/HEK293-KLF10.GFP-ChIP-Seq(GSE58341)/Homer	GGGGGTGTGTCC	1e0	-2.428e-01	1.0000	496.0	10.59%	4630.4	10.94%
Pax7(Paired,Homeobox),long/Myoblast-Pax7-ChIP-Seq(GSE25064)/Homer	TAATCHGATTAC	1e0	-2.287e-01	1.0000	6.0	0.13%	71.9	0.17%
PRDM1(Zf)/Hela-PRDM1-ChIP-Seq(GSE31477)/Homer	ACTTTCACTTTC	1e0	-2.273e-01	1.0000	274.0	5.85%	2595.2	6.13%
NF1-halfsite(CTF)/LNCaP-NF1-ChIP-Seq(Unpublished)/Homer	YTGCCAAG	1e0	-2.185e-01	1.0000	1222.0	26.10%	11272.7	26.64%
Max(bHLH)/K562-Max-ChIP-Seq(GSE31477)/Homer	RCCACGTGGYYN	1e0	-2.135e-01	1.0000	388.0	8.29%	3653.4	8.63%
Cdx2(Homeobox)/mES-Cdx2-ChIP-Seq(GSE14586)/Homer	GYMATAAAAH	1e0	-2.082e-01	1.0000	305.0	6.51%	2890.1	6.83%
Srebp2(bHLH)/HepG2-Srebp2-ChIP-Seq(GSE31477)/Homer	CGGTCACSCCAC	1e0	-1.985e-01	1.0000	73.0	1.56%	729.7	1.72%
p53(p53)/Saos-p53-ChIP-Seq(GSE15780)/Homer	RRCATGYCYRGRCATGYYYN	1e0	-1.965e-01	1.0000	29.0	0.62%	306.2	0.72%
p53(p53)/Saos-p53-ChIP-Seq/Homer	RRCATGYCYRGRCATGYYYN	1e0	-1.965e-01	1.0000	29.0	0.62%	306.2	0.72%
DMRT6(DM)/Testis-DMRT6-ChIP-Seq(GSE60440)/Homer	YDGHTACAWTGTADC	1e0	-1.941e-01	1.0000	53.0	1.13%	539.8	1.28%
Sox10(HMG)/SciaticNerve-Sox3-ChIP-Seq(GSE35132)/Homer	CCWTTGTYYB	1e0	-1.859e-01	1.0000	822.0	17.56%	7651.6	18.08%
Foxf1(Forkhead)/Lung-Foxf1-ChIP-Seq(GSE77951)/Homer	WWATRTAAACAN	1e0	-1.839e-01	1.0000	383.0	8.18%	3623.2	8.56%
Sox7(HMG)/ESC-Sox7-ChIP-Seq(GSE133899)/Homer	VVRRAACAATGG	1e0	-1.824e-01	1.0000	124.0	2.65%	1217.0	2.88%
Gli2(Zf)/GM2-Gli2-ChIP-Chip(GSE112702)/Homer	YSTGGGTGGTCT	1e0	-1.687e-01	1.0000	198.0	4.23%	1915.6	4.53%
EAR2(NR)/K562-NR2F6-ChIP-Seq(Encode)/Homer	NRBCARRGGTCA	1e0	-1.611e-01	1.0000	872.0	18.62%	8129.2	19.21%
FoxD3(forkhead)/ZebrafishEmbryo-Foxd3.biotin-ChIP-seq(GSE106676)/Homer	TGTTTAYTTAGC	1e0	-1.602e-01	1.0000	472.0	10.08%	4459.7	10.54%
Esrrb(NR)/mES-Esrrb-ChIP-Seq(GSE11431)/Homer	KTGACCTTGA	1e0	-1.554e-01	1.0000	361.0	7.71%	3437.0	8.12%
FOXA1:AR(Forkhead,NR)/LNCAP-AR-ChIP-Seq(GSE27824)/Homer	AGTAAACAAAAAAGAACAND	1e0	-1.540e-01	1.0000	28.0	0.60%	304.0	0.72%
ZNF322(Zf)/HEK293-ZNF322.GFP-ChIP-Seq(GSE58341)/Homer	GAGCCTGGTACTGWGCCTGR	1e0	-1.496e-01	1.0000	235.0	5.02%	2270.7	5.37%
ZFX(Zf)/mES-Zfx-ChIP-Seq(GSE11431)/Homer	AGGCCTRG	1e0	-1.490e-01	1.0000	1105.0	23.60%	10269.6	24.27%
HNF4a(NR),DR1/HepG2-HNF4a-ChIP-Seq(GSE25021)/Homer	CARRGKBCAAAGTYCA	1e0	-1.476e-01	1.0000	250.0	5.34%	2411.6	5.70%
Tcf3(HMG)/mES-Tcf3-ChIP-Seq(GSE11724)/Homer	ASWTCAAAGG	1e0	-1.460e-01	1.0000	94.0	2.01%	945.3	2.23%
CLOCK(bHLH)/Liver-Clock-ChIP-Seq(GSE39860)/Homer	GHCACGTG	1e0	-1.297e-01	1.0000	327.0	6.98%	3140.0	7.42%
SPDEF(ETS)/VCaP-SPDEF-ChIP-Seq(SRA014231)/Homer	ASWTCCTGBT	1e0	-1.031e-01	1.0000	677.0	14.46%	6399.4	15.13%
CDX4(Homeobox)/ZebrafishEmbryos-Cdx4.Myc-ChIP-Seq(GSE48254)/Homer	NGYCATAAAWCH	1e0	-1.013e-01	1.0000	398.0	8.50%	3822.4	9.03%
ZNF768(Zf)/Rajj-ZNF768-ChIP-Seq(GSE111879)/Homer	RHHCAGAGAGGB	1e0	-9.960e-02	1.0000	22.0	0.47%	256.1	0.61%
FOXA1(Forkhead)/MCF7-FOXA1-ChIP-Seq(GSE26831)/Homer	WAAGTAAACA	1e0	-9.481e-02	1.0000	442.0	9.44%	4237.8	10.02%
Brn2(POU,Homeobox)/NPC-Brn2-ChIP-Seq(GSE35496)/Homer	ATGAATATTC	1e0	-9.457e-02	1.0000	29.0	0.62%	329.1	0.78%
REST-NRSF(Zf)/Jurkat-NRSF-ChIP-Seq/Homer	GGMGCTGTCCATGGTGCTGA	1e0	-9.337e-02	1.0000	4.0	0.09%	62.0	0.15%
Prop1(Homeobox)/GHFT1-PROP1.biotin-ChIP-Seq(GSE77302)/Homer	NTAATBNAATTA	1e0	-8.094e-02	1.0000	241.0	5.15%	2374.2	5.61%
ERRg(NR)/Kidney-ESRRG-ChIP-Seq(GSE104905)/Homer	GTGACCTTGRVN	1e0	-7.772e-02	1.0000	493.0	10.53%	4730.1	11.18%
Lhx2(Homeobox)/HFSC-Lhx2-ChIP-Seq(GSE48068)/Homer	TAATTAGN	1e0	-7.211e-02	1.0000	434.0	9.27%	4189.8	9.90%
MNT(bHLH)/HepG2-MNT-ChIP-Seq(Encode)/Homer	DGCACACGTG	1e0	-6.742e-02	1.0000	550.0	11.75%	5273.6	12.46%
MafB(bZIP)/BMM-Mafb-ChIP-Seq(GSE75722)/Homer	WNTGCTGASTCAGCANWTTY	1e0	-6.382e-02	1.0000	167.0	3.57%	1689.2	3.99%
OCT:OCT(POU,Homeobox)/NPC-OCT6-ChIP-Seq(GSE43916)/Homer	YATGCATATRCATRT	1e0	-6.168e-02	1.0000	31.0	0.66%	362.6	0.86%
Unknown(Homeobox)/Limb-p300-ChIP-Seq/Homer	SSCMATWAAA	1e0	-5.952e-02	1.0000	327.0	6.98%	3206.4	7.58%
Hoxb4(Homeobox)/ES-Hoxb4-ChIP-Seq(GSE34014)/Homer	TGATTRATGGCY	1e0	-5.889e-02	1.0000	60.0	1.28%	656.8	1.55%
CArG(MADS)/PUER-Srf-ChIP-Seq(Sullivan_et_al.)/Homer	CCATATATGGNM	1e0	-5.631e-02	1.0000	139.0	2.97%	1428.1	3.38%
bZIP:IRF(bZIP,IRF)/Th17-BatF-ChIP-Seq(GSE39756)/Homer	NAGTTTCABTHTGACTNW	1e0	-5.598e-02	1.0000	197.0	4.21%	1983.3	4.69%
Oct11(POU,Homeobox)/NCIH1048-POU2F3-ChIP-seq(GSE115123)/Homer	GATTTGCATA	1e0	-5.126e-02	1.0000	112.0	2.39%	1172.8	2.77%
OCT:OCT(POU,Homeobox,IR1)/NPC-Brn2-ChIP-Seq(GSE35496)/Homer	ATGAATWATTCATGA	1e0	-5.072e-02	1.0000	3.0	0.06%	57.1	0.13%
BHLHA15(bHLH)/NIH3T3-BHLHB8.HA-ChIP-Seq(GSE119782)/Homer	NAMCAGCTGK	1e0	-4.986e-02	1.0000	1029.0	21.98%	9724.9	22.98%
GATA(Zf),IR3/iTreg-Gata3-ChIP-Seq(GSE20898)/Homer	NNNNNBAGATAWYATCTVHN	1e0	-4.833e-02	1.0000	42.0	0.90%	482.3	1.14%
Tcf7(HMG)/GM12878-TCF7-ChIP-Seq(Encode)/Homer	CTTTGATGTGSB	1e0	-4.253e-02	1.0000	133.0	2.84%	1385.8	3.28%
DMRT1(DM)/Testis-DMRT1-ChIP-Seq(GSE64892)/Homer	TWGHWACAWTGTWDC	1e0	-4.041e-02	1.0000	60.0	1.28%	670.4	1.58%
Pdx1(Homeobox)/Islet-Pdx1-ChIP-Seq(SRA008281)/Homer	YCATYAATCA	1e0	-3.829e-02	1.0000	343.0	7.33%	3391.0	8.01%
IRF1(IRF)/PBMC-IRF1-ChIP-Seq(GSE43036)/Homer	GAAAGTGAAAGT	1e0	-3.638e-02	1.0000	65.0	1.39%	725.0	1.71%
Olig2(bHLH)/Neuron-Olig2-ChIP-Seq(GSE30882)/Homer	RCCATMTGTT	1e0	-2.930e-02	1.0000	1368.0	29.22%	12896.6	30.48%
Maz(Zf)/HepG2-Maz-ChIP-Seq(GSE31477)/Homer	GGGGGGGG	1e0	-2.727e-02	1.0000	1572.0	33.58%	14768.1	34.90%
LEF1(HMG)/H1-LEF1-ChIP-Seq(GSE64758)/Homer	CCTTTGATST	1e0	-2.584e-02	1.0000	276.0	5.89%	2785.9	6.58%
AP-2alpha(AP2)/Hela-AP2alpha-ChIP-Seq(GSE31477)/Homer	ATGCCCTGAGGC	1e0	-2.412e-02	1.0000	944.0	20.16%	9026.0	21.33%
WT1(Zf)/Kidney-WT1-ChIP-Seq(GSE90016)/Homer	MCTCCCMCRCAB	1e0	-2.292e-02	1.0000	603.0	12.88%	5869.4	13.87%
DLX1(Homeobox)/BasalGanglia-Dlx1-ChIP-seq(GSE124936)/Homer	NSNNTAATTA	1e0	-2.088e-02	1.0000	584.0	12.47%	5700.2	13.47%
Ap4(bHLH)/AML-Tfap4-ChIP-Seq(GSE45738)/Homer	NAHCAGCTGD	1e0	-2.029e-02	1.0000	864.0	18.45%	8304.4	19.63%
Egr2(Zf)/Thymocytes-Egr2-ChIP-Seq(GSE34254)/Homer	NGCGTGGGCGGR	1e0	-1.986e-02	1.0000	201.0	4.29%	2083.8	4.93%
NFkB-p50,p52(RHD)/Monocyte-p50-ChIP-Chip(Schreiber_et_al.)/Homer	GGGGGAATCCCC	1e0	-1.937e-02	1.0000	110.0	2.35%	1197.1	2.83%
c-Myc(bHLH)/mES-cMyc-ChIP-Seq(GSE11431)/Homer	VVCCACGTGG	1e0	-1.914e-02	1.0000	348.0	7.43%	3489.3	8.25%
Pax8(Paired,Homeobox)/Thyroid-Pax8-ChIP-Seq(GSE26938)/Homer	GTCATGCHTGRCTGS	1e0	-1.837e-02	1.0000	199.0	4.25%	2068.3	4.89%
ZNF41(Zf)/HEK293-ZNF41.GFP-ChIP-Seq(GSE58341)/Homer	CCTCATGGTGYCYTWYTCCCTTGTG	1e0	-1.706e-02	1.0000	6.0	0.13%	111.1	0.26%
EKLF(Zf)/Erythrocyte-Klf1-ChIP-Seq(GSE20478)/Homer	NWGGGTGTGGCY	1e0	-1.676e-02	1.0000	149.0	3.18%	1587.8	3.75%
n-Myc(bHLH)/mES-nMyc-ChIP-Seq(GSE11431)/Homer	VRCCACGTGG	1e0	-1.431e-02	1.0000	524.0	11.19%	5170.6	12.22%
PAX5(Paired,Homeobox)/GM12878-PAX5-ChIP-Seq(GSE32465)/Homer	GCAGCCAAGCRTGACH	1e0	-1.382e-02	1.0000	227.0	4.85%	2354.8	5.57%
Mef2a(MADS)/HL1-Mef2a.biotin-ChIP-Seq(GSE21529)/Homer	CYAAAAATAG	1e0	-1.315e-02	1.0000	170.0	3.63%	1804.2	4.26%
DLX2(Homeobox)/BasalGanglia-Dlx2-ChIP-seq(GSE124936)/Homer	NNNTAATTAS	1e0	-1.300e-02	1.0000	643.0	13.73%	6292.4	14.87%
Sox2(HMG)/mES-Sox2-ChIP-Seq(GSE11431)/Homer	BCCATTGTTC	1e0	-1.148e-02	1.0000	401.0	8.56%	4027.9	9.52%
PRDM15(Zf)/ESC-Prdm15-ChIP-Seq(GSE73694)/Homer	YCCDNTCCAGGTTTT	1e0	-1.132e-02	1.0000	691.0	14.76%	6752.8	15.96%
Gfi1b(Zf)/HPC7-Gfi1b-ChIP-Seq(GSE22178)/Homer	MAATCACTGC	1e0	-1.038e-02	1.0000	401.0	8.56%	4034.6	9.54%
PRDM14(Zf)/H1-PRDM14-ChIP-Seq(GSE22767)/Homer	RGGTCTCTAACY	1e0	-1.016e-02	1.0000	145.0	3.10%	1571.2	3.71%
Pit1(Homeobox)/GCrat-Pit1-ChIP-Seq(GSE58009)/Homer	ATGMATATDC	1e0	-9.928e-03	1.0000	359.0	7.67%	3638.3	8.60%
NPAS2(bHLH)/Liver-NPAS2-ChIP-Seq(GSE39860)/Homer	KCCACGTGAC	1e0	-9.021e-03	1.0000	630.0	13.46%	6201.9	14.66%
Pax7(Paired,Homeobox),longest/Myoblast-Pax7-ChIP-Seq(GSE25064)/Homer	NTAATTDGCYAATTANNWWD	1e0	-8.279e-03	1.0000	6.0	0.13%	121.8	0.29%
THRb(NR)/Liver-NR1A2-ChIP-Seq(GSE52613)/Homer	TRAGGTCA	1e0	-6.898e-03	1.0000	2409.0	51.45%	22525.5	53.24%
Oct6(POU,Homeobox)/NPC-Pou3f1-ChIP-Seq(GSE35496)/Homer	WATGCAAATGAG	1e0	-6.764e-03	1.0000	144.0	3.08%	1579.6	3.73%
En1(Homeobox)/SUM149-EN1-ChIP-Seq(GSE120957)/Homer	NDCTAATTAS	1e0	-6.309e-03	1.0000	811.0	17.32%	7921.5	18.72%
RARa(NR)/K562-RARa-ChIP-Seq(Encode)/Homer	TTGAMCTTTG	1e0	-4.701e-03	1.0000	1619.0	34.58%	15396.5	36.39%
ZNF136(Zf)/HEK293-ZNF136.GFP-ChIP-Seq(GSE58341)/Homer	YTKGATAHAGTATTCTWGGTNGGCA	1e0	-4.575e-03	1.0000	32.0	0.68%	439.8	1.04%
Zfp809(Zf)/ES-Zfp809-ChIP-Seq(GSE70799)/Homer	GGGGCTYGKCTGGGA	1e0	-3.883e-03	1.0000	222.0	4.74%	2372.9	5.61%
LHX9(Homeobox)/Hct116-LHX9.V5-ChIP-Seq(GSE116822)/Homer	NGCTAATTAG	1e0	-3.843e-03	1.0000	614.0	13.11%	6117.3	14.46%
Lhx1(Homeobox)/EmbryoCarcinoma-Lhx1-ChIP-Seq(GSE70957)/Homer	NNYTAATTAR	1e0	-3.790e-03	1.0000	452.0	9.65%	4586.7	10.84%
Oct4(POU,Homeobox)/mES-Oct4-ChIP-Seq(GSE11431)/Homer	ATTTGCATAW	1e0	-3.777e-03	1.0000	156.0	3.33%	1723.0	4.07%
Sox15(HMG)/CPA-Sox15-ChIP-Seq(GSE62909)/Homer	RAACAATGGN	1e0	-3.542e-03	1.0000	477.0	10.19%	4829.0	11.41%
bHLHE40(bHLH)/HepG2-BHLHE40-ChIP-Seq(GSE31477)/Homer	KCACGTGMCN	1e0	-3.195e-03	1.0000	182.0	3.89%	1988.0	4.70%
Sox6(HMG)/Myotubes-Sox6-ChIP-Seq(GSE32627)/Homer	CCATTGTTNY	1e0	-2.652e-03	1.0000	745.0	15.91%	7375.7	17.43%
Oct2(POU,Homeobox)/Bcell-Oct2-ChIP-Seq(GSE21512)/Homer	ATATGCAAAT	1e0	-2.271e-03	1.0000	95.0	2.03%	1126.8	2.66%
bHLHE41(bHLH)/proB-Bhlhe41-ChIP-Seq(GSE93764)/Homer	KCACGTGMCN	1e0	-2.264e-03	1.0000	761.0	16.25%	7537.0	17.81%
Hoxa11(Homeobox)/ChickenMSG-Hoxa11.Flag-ChIP-Seq(GSE86088)/Homer	TTTTATGGCM	1e0	-2.033e-03	1.0000	1224.0	26.14%	11849.6	28.01%
Brn1(POU,Homeobox)/NPC-Brn1-ChIP-Seq(GSE35496)/Homer	TATGCWAATBAV	1e0	-1.699e-03	1.0000	103.0	2.20%	1218.3	2.88%
Mef2d(MADS)/Retina-Mef2d-ChIP-Seq(GSE61391)/Homer	GCTATTTTTAGC	1e0	-1.661e-03	1.0000	70.0	1.50%	875.9	2.07%
Hoxa10(Homeobox)/ChickenMSG-Hoxa10.Flag-ChIP-Seq(GSE86088)/Homer	GGYAATGAAA	1e0	-1.399e-03	1.0000	235.0	5.02%	2548.6	6.02%
MyoG(bHLH)/C2C12-MyoG-ChIP-Seq(GSE36024)/Homer	AACAGCTG	1e0	-1.167e-03	1.0000	805.0	17.19%	7999.2	18.91%
VDR(NR),DR3/GM10855-VDR+vitD-ChIP-Seq(GSE22484)/Homer	ARAGGTCANWGAGTTCANNN	1e0	-9.670e-04	1.0000	94.0	2.01%	1143.2	2.70%
Lhx3(Homeobox)/Neuron-Lhx3-ChIP-Seq(GSE31456)/Homer	ADBTAATTAR	1e0	-9.180e-04	1.0000	702.0	14.99%	7048.6	16.66%
Sox3(HMG)/NPC-Sox3-ChIP-Seq(GSE33059)/Homer	CCWTTGTY	1e0	-7.730e-04	1.0000	845.0	18.05%	8404.6	19.86%
NF1:FOXA1(CTF,Forkhead)/LNCAP-FOXA1-ChIP-Seq(GSE27824)/Homer	WNTGTTTRYTTTGGCA	1e0	-6.650e-04	1.0000	12.0	0.26%	237.4	0.56%
Pit1+1bp(Homeobox)/GCrat-Pit1-ChIP-Seq(GSE58009)/Homer	ATGCATAATTCA	1e0	-2.980e-04	1.0000	97.0	2.07%	1211.0	2.86%
Duxbl(Homeobox)/NIH3T3-Duxbl.HA-ChIP-Seq(GSE119782)/Homer	TAAYCYAATCAA	1e0	-2.070e-04	1.0000	20.0	0.43%	358.6	0.85%
PRDM10(Zf)/HEK293-PRDM10.eGFP-ChIP-Seq(Encode)/Homer	TGGTACATTCCA	1e0	-1.570e-04	1.0000	425.0	9.08%	4509.2	10.66%
NPAS(bHLH)/Liver-NPAS-ChIP-Seq(GSE39860)/Homer	NVCACGTG	1e0	-1.560e-04	1.0000	852.0	18.20%	8580.8	20.28%
ZNF711(Zf)/SHSY5Y-ZNF711-ChIP-Seq(GSE20673)/Homer	AGGCCTAG	1e0	-8.600e-05	1.0000	1713.0	36.59%	16606.0	39.25%
BMAL1(bHLH)/Liver-Bmal1-ChIP-Seq(GSE39860)/Homer	GNCACGTG	1e0	-5.500e-05	1.0000	940.0	20.08%	9475.0	22.39%
Tcf21(bHLH)/ArterySmoothMuscle-Tcf21-ChIP-Seq(GSE61369)/Homer	NAACAGCTGG	1e0	-4.300e-05	1.0000	690.0	14.74%	7124.6	16.84%
Hoxa9(Homeobox)/ChickenMSG-Hoxa9.Flag-ChIP-Seq(GSE86088)/Homer	RGCAATNAAA	1e0	-3.000e-05	1.0000	1346.0	28.75%	13302.1	31.44%
Mef2c(MADS)/GM12878-Mef2c-ChIP-Seq(GSE32465)/Homer	DCYAAAAATAGM	1e0	-2.100e-05	1.0000	167.0	3.57%	2023.6	4.78%
Hoxd11(Homeobox)/ChickenMSG-Hoxd11.Flag-ChIP-Seq(GSE86088)/Homer	VGCCATAAAA	1e0	-1.900e-05	1.0000	1277.0	27.27%	12692.1	30.00%
ZBTB18(Zf)/HEK293-ZBTB18.GFP-ChIP-Seq(GSE58341)/Homer	AACATCTGGA	1e0	-1.100e-05	1.0000	279.0	5.96%	3188.6	7.54%
Reverb(NR),DR2/RAW-Reverba.biotin-ChIP-Seq(GSE45914)/Homer	GTRGGTCASTGGGTCA	1e0	-1.100e-05	1.0000	73.0	1.56%	1036.5	2.45%
ZNF467(Zf)/HEK293-ZNF467.GFP-ChIP-Seq(GSE58341)/Homer	TGGGGAAGGGCM	1e0	-1.000e-05	1.0000	788.0	16.83%	8141.0	19.24%
PPARE(NR),DR1/3T3L1-Pparg-ChIP-Seq(GSE13511)/Homer	TGACCTTTGCCCCA	1e0	-2.000e-06	1.0000	586.0	12.52%	6279.8	14.84%
Myf5(bHLH)/GM-Myf5-ChIP-Seq(GSE24852)/Homer	BAACAGCTGT	1e0	-2.000e-06	1.0000	497.0	10.62%	5413.7	12.80%
Hoxd10(Homeobox)/ChickenMSG-Hoxd10.Flag-ChIP-Seq(GSE86088)/Homer	GGCMATGAAA	1e0	-0.000e+00	1.0000	579.0	12.37%	6283.7	14.85%
Hoxd12(Homeobox)/ChickenMSG-Hoxd12.Flag-ChIP-Seq(GSE86088)/Homer	HDGYAATGAAAN	1e0	-0.000e+00	1.0000	869.0	18.56%	9129.5	21.58%
TATA-Box(TBP)/Promoter/Homer	CCTTTTAWAGSC	1e0	-0.000e+00	1.0000	721.0	15.40%	7733.6	18.28%
MyoD(bHLH)/Myotube-MyoD-ChIP-Seq(GSE21614)/Homer	RRCAGCTGYTSY	1e0	-0.000e+00	1.0000	608.0	12.99%	6653.1	15.72%
TCF4(bHLH)/SHSY5Y-TCF4-ChIP-Seq(GSE96915)/Homer	SMCATCTGKH	1e0	-0.000e+00	1.0000	1120.0	23.92%	11578.1	27.36%
Sox21(HMG)/ESC-SOX21-ChIP-Seq(GSE110505)/Homer	BCCWTTGTBYKV	1e0	-0.000e+00	1.0000	960.0	20.50%	10073.5	23.81%
Smad2(MAD)/ES-SMAD2-ChIP-Seq(GSE29422)/Homer	CTGTCTGG	1e0	-0.000e+00	1.0000	1021.0	21.81%	10744.1	25.39%
NFkB-p65(RHD)/GM12787-p65-ChIP-Seq(GSE19485)/Homer	WGGGGATTTCCC	1e0	-0.000e+00	1.0000	442.0	9.44%	5142.5	12.15%
Smad4(MAD)/ESC-SMAD4-ChIP-Seq(GSE29422)/Homer	VBSYGTCTGG	1e0	-0.000e+00	1.0000	1046.0	22.34%	11028.7	26.07%
RUNX1(Runt)/Jurkat-RUNX1-ChIP-Seq(GSE29180)/Homer	AAACCACARM	1e0	-0.000e+00	1.0000	641.0	13.69%	7273.4	17.19%
Zfp281(Zf)/ES-Zfp281-ChIP-Seq(GSE81042)/Homer	CCCCTCCCCCAC	1e0	-0.000e+00	1.0000	175.0	3.74%	2469.9	5.84%
NeuroG2(bHLH)/Fibroblast-NeuroG2-ChIP-Seq(GSE75910)/Homer	ACCATCTGTT	1e0	-0.000e+00	1.0000	1093.0	23.34%	11700.8	27.66%
RXR(NR),DR1/3T3L1-RXR-ChIP-Seq(GSE13511)/Homer	TAGGGCAAAGGTCA	1e0	-0.000e+00	1.0000	731.0	15.61%	8282.3	19.58%
Mef2b(MADS)/HEK293-Mef2b.V5-ChIP-Seq(GSE67450)/Homer	GCTATTTTTGGM	1e0	-0.000e+00	1.0000	372.0	7.95%	4666.8	11.03%
Rfx5(HTH)/GM12878-Rfx5-ChIP-Seq(GSE31477)/Homer	SCCTAGCAACAG	1e0	-0.000e+00	1.0000	206.0	4.40%	2921.0	6.90%
PPARa(NR),DR1/Liver-Ppara-ChIP-Seq(GSE47954)/Homer	VNAGGKCAAAGGTCA	1e0	-0.000e+00	1.0000	633.0	13.52%	7399.7	17.49%
Rbpj1(?)/Panc1-Rbpj1-ChIP-Seq(GSE47459)/Homer	HTTTCCCASG	1e0	-0.000e+00	1.0000	1090.0	23.28%	11935.1	28.21%
SF1(NR)/H295R-Nr5a1-ChIP-Seq(GSE44220)/Homer	CAAGGHCANV	1e0	-0.000e+00	1.0000	262.0	5.60%	3628.1	8.58%
Twist2(bHLH)/Myoblast-Twist2.Ty1-ChIP-Seq(GSE127998)/Homer	MCAGCTGBYH	1e0	-0.000e+00	1.0000	1296.0	27.68%	14074.5	33.27%
RUNX2(Runt)/PCa-RUNX2-ChIP-Seq(GSE33889)/Homer	NWAACCACADNN	1e0	0.000e+00	1.0000	460.0	9.82%	7126.9	16.84%
RUNX-AML(Runt)/CD4+-PolII-ChIP-Seq(Barski_et_al.)/Homer	GCTGTGGTTW	1e0	0.000e+00	1.0000	458.0	9.78%	7219.4	17.06%
T1ISRE(IRF)/ThioMac-Ifnb-Expression/Homer	ACTTTCGTTTCT	1e0	0.000e+00	1.0000	0.0	0.00%	37.8	0.09%
ZFP3(Zf)/HEK293-ZFP3.GFP-ChIP-Seq(GSE58341)/Homer	GGGTTTTGAAGGATGARTAGGAGTT	1e0	0.000e+00	1.0000	0.0	0.00%	23.4	0.06%
Zic(Zf)/Cerebellum-ZIC1.2-ChIP-Seq(GSE60731)/Homer	CCTGCTGAGH	1e0	0.000e+00	1.0000	759.0	16.21%	8946.0	21.14%
ZNF416(Zf)/HEK293-ZNF416.GFP-ChIP-Seq(GSE58341)/Homer	WDNCTGGGCA	1e0	0.000e+00	1.0000	1039.0	22.19%	12146.3	28.71%
ZNF652/HepG2-ZNF652.Flag-ChIP-Seq(Encode)/Homer	TTAACCCTTTVNKKN	1e0	0.000e+00	1.0000	138.0	2.95%	2549.5	6.03%
