# Supplementary material for: Detailed molecular and epigenetic characterization of the pig IPEC-J2 and chicken SL-29 cell lines
Source: iScience. 2023 Feb 20;26(3):106252. doi: 10.1016/j.isci.2023.106252 (PMC10018572; doi:10.1016/j.isci.2023.106252)
Supplement: Data S2. Complete homer output for identified motifs in Chicken SL-29, related to Tables 5 and 6 — Homer motif analysis results for histone modifications H3K4me1, H3K4me3, H3K27ac, enhancers, and ATAC-seq of chicken SL-29 cell line. Parameters for possible false positives is as mentioned earlier for S5. [file mmc3.zip]

Archive with 3,887 entries (3,863 files):
- Data_S2/
- Data_S2/S6/
- Data_S2/S6/Chicken_SL_29/
- Data_S2/S6/Chicken_SL_29/motif_analyis_enhancer_regions/
- Data_S2/S6/Chicken_SL_29/motif_analyis_enhancer_regions/homerMotifs.all.motifs
- Data_S2/S6/Chicken_SL_29/motif_analyis_enhancer_regions/homerMotifs.motifs10
- Data_S2/S6/Chicken_SL_29/motif_analyis_enhancer_regions/homerMotifs.motifs12
- Data_S2/S6/Chicken_SL_29/motif_analyis_enhancer_regions/homerMotifs.motifs13
- Data_S2/S6/Chicken_SL_29/motif_analyis_enhancer_regions/homerMotifs.motifs15
- Data_S2/S6/Chicken_SL_29/motif_analyis_enhancer_regions/homerMotifs.motifs6
- Data_S2/S6/Chicken_SL_29/motif_analyis_enhancer_regions/homerMotifs.motifs8
- Data_S2/S6/Chicken_SL_29/motif_analyis_enhancer_regions/homerResults/
- Data_S2/S6/Chicken_SL_29/motif_analyis_enhancer_regions/homerResults.html
- Data_S2/S6/Chicken_SL_29/motif_analyis_enhancer_regions/homerResults/motif1.info.html
- Data_S2/S6/Chicken_SL_29/motif_analyis_enhancer_regions/homerResults/motif1.logo.svg
- Data_S2/S6/Chicken_SL_29/motif_analyis_enhancer_regions/homerResults/motif1.motif
- Data_S2/S6/Chicken_SL_29/motif_analyis_enhancer_regions/homerResults/motif1.similar.html
- Data_S2/S6/Chicken_SL_29/motif_analyis_enhancer_regions/homerResults/motif1.similar1.motif
- Data_S2/S6/Chicken_SL_29/motif_analyis_enhancer_regions/homerResults/motif1.similar10.motif
- Data_S2/S6/Chicken_SL_29/motif_analyis_enhancer_regions/homerResults/motif1.similar11.motif
- Data_S2/S6/Chicken_SL_29/motif_analyis_enhancer_regions/homerResults/motif1.similar12.motif
- Data_S2/S6/Chicken_SL_29/motif_analyis_enhancer_regions/homerResults/motif1.similar13.motif
- Data_S2/S6/Chicken_SL_29/motif_analyis_enhancer_regions/homerResults/motif1.similar14.motif
- Data_S2/S6/Chicken_SL_29/motif_analyis_enhancer_regions/homerResults/motif1.similar15.motif
- Data_S2/S6/Chicken_SL_29/motif_analyis_enhancer_regions/homerResults/motif1.similar16.motif
- Data_S2/S6/Chicken_SL_29/motif_analyis_enhancer_regions/homerResults/motif1.similar17.motif
- Data_S2/S6/Chicken_SL_29/motif_analyis_enhancer_regions/homerResults/motif1.similar18.motif
- Data_S2/S6/Chicken_SL_29/motif_analyis_enhancer_regions/homerResults/motif1.similar19.motif
- Data_S2/S6/Chicken_SL_29/motif_analyis_enhancer_regions/homerResults/motif1.similar2.motif
- Data_S2/S6/Chicken_SL_29/motif_analyis_enhancer_regions/homerResults/motif1.similar3.motif
- Data_S2/S6/Chicken_SL_29/motif_analyis_enhancer_regions/homerResults/motif1.similar4.motif
- Data_S2/S6/Chicken_SL_29/motif_analyis_enhancer_regions/homerResults/motif1.similar5.motif
- Data_S2/S6/Chicken_SL_29/motif_analyis_enhancer_regions/homerResults/motif1.similar6.motif
- Data_S2/S6/Chicken_SL_29/motif_analyis_enhancer_regions/homerResults/motif1.similar7.motif
- Data_S2/S6/Chicken_SL_29/motif_analyis_enhancer_regions/homerResults/motif1.similar8.motif
- Data_S2/S6/Chicken_SL_29/motif_analyis_enhancer_regions/homerResults/motif1.similar9.motif
- Data_S2/S6/Chicken_SL_29/motif_analyis_enhancer_regions/homerResults/motif10.info.html
- Data_S2/S6/Chicken_SL_29/motif_analyis_enhancer_regions/homerResults/motif10.logo.svg
- Data_S2/S6/Chicken_SL_29/motif_analyis_enhancer_regions/homerResults/motif10.motif
- Data_S2/S6/Chicken_SL_29/motif_analyis_enhancer_regions/homerResults/motif10.similar.html
- Data_S2/S6/Chicken_SL_29/motif_analyis_enhancer_regions/homerResults/motif10.similar1.motif
- Data_S2/S6/Chicken_SL_29/motif_analyis_enhancer_regions/homerResults/motif10RV.logo.svg
- Data_S2/S6/Chicken_SL_29/motif_analyis_enhancer_regions/homerResults/motif10RV.motif
- Data_S2/S6/Chicken_SL_29/motif_analyis_enhancer_regions/homerResults/motif11.info.html
- Data_S2/S6/Chicken_SL_29/motif_analyis_enhancer_regions/homerResults/motif11.logo.svg
- Data_S2/S6/Chicken_SL_29/motif_analyis_enhancer_regions/homerResults/motif11.motif
- Data_S2/S6/Chicken_SL_29/motif_analyis_enhancer_regions/homerResults/motif11.similar.html
- Data_S2/S6/Chicken_SL_29/motif_analyis_enhancer_regions/homerResults/motif11.similar1.motif
- Data_S2/S6/Chicken_SL_29/motif_analyis_enhancer_regions/homerResults/motif11RV.logo.svg
- Data_S2/S6/Chicken_SL_29/motif_analyis_enhancer_regions/homerResults/motif11RV.motif
- Data_S2/S6/Chicken_SL_29/motif_analyis_enhancer_regions/homerResults/motif12.info.html
- Data_S2/S6/Chicken_SL_29/motif_analyis_enhancer_regions/homerResults/motif12.logo.svg
- Data_S2/S6/Chicken_SL_29/motif_analyis_enhancer_regions/homerResults/motif12.motif
- Data_S2/S6/Chicken_SL_29/motif_analyis_enhancer_regions/homerResults/motif12.similar.html
- Data_S2/S6/Chicken_SL_29/motif_analyis_enhancer_regions/homerResults/motif12.similar1.motif
- Data_S2/S6/Chicken_SL_29/motif_analyis_enhancer_regions/homerResults/motif12RV.logo.svg
- Data_S2/S6/Chicken_SL_29/motif_analyis_enhancer_regions/homerResults/motif12RV.motif
- Data_S2/S6/Chicken_SL_29/motif_analyis_enhancer_regions/homerResults/motif13.info.html
- Data_S2/S6/Chicken_SL_29/motif_analyis_enhancer_regions/homerResults/motif13.logo.svg
- Data_S2/S6/Chicken_SL_29/motif_analyis_enhancer_regions/homerResults/motif13.motif
- Data_S2/S6/Chicken_SL_29/motif_analyis_enhancer_regions/homerResults/motif13.similar.html
- Data_S2/S6/Chicken_SL_29/motif_analyis_enhancer_regions/homerResults/motif13.similar1.motif
- Data_S2/S6/Chicken_SL_29/motif_analyis_enhancer_regions/homerResults/motif13.similar2.motif
- Data_S2/S6/Chicken_SL_29/motif_analyis_enhancer_regions/homerResults/motif13.similar3.motif
- Data_S2/S6/Chicken_SL_29/motif_analyis_enhancer_regions/homerResults/motif13RV.logo.svg
- Data_S2/S6/Chicken_SL_29/motif_analyis_enhancer_regions/homerResults/motif13RV.motif
- Data_S2/S6/Chicken_SL_29/motif_analyis_enhancer_regions/homerResults/motif14.info.html
- Data_S2/S6/Chicken_SL_29/motif_analyis_enhancer_regions/homerResults/motif14.logo.svg
- Data_S2/S6/Chicken_SL_29/motif_analyis_enhancer_regions/homerResults/motif14.motif
- Data_S2/S6/Chicken_SL_29/motif_analyis_enhancer_regions/homerResults/motif14.similar.html
- Data_S2/S6/Chicken_SL_29/motif_analyis_enhancer_regions/homerResults/motif14.similar1.motif
- Data_S2/S6/Chicken_SL_29/motif_analyis_enhancer_regions/homerResults/motif14RV.logo.svg
- Data_S2/S6/Chicken_SL_29/motif_analyis_enhancer_regions/homerResults/motif14RV.motif
- Data_S2/S6/Chicken_SL_29/motif_analyis_enhancer_regions/homerResults/motif15.info.html
- Data_S2/S6/Chicken_SL_29/motif_analyis_enhancer_regions/homerResults/motif15.logo.svg
- Data_S2/S6/Chicken_SL_29/motif_analyis_enhancer_regions/homerResults/motif15.motif
- Data_S2/S6/Chicken_SL_29/motif_analyis_enhancer_regions/homerResults/motif15.similar.html
- Data_S2/S6/Chicken_SL_29/motif_analyis_enhancer_regions/homerResults/motif15.similar1.motif
- Data_S2/S6/Chicken_SL_29/motif_analyis_enhancer_regions/homerResults/motif15RV.logo.svg
- Data_S2/S6/Chicken_SL_29/motif_analyis_enhancer_regions/homerResults/motif15RV.motif
- Data_S2/S6/Chicken_SL_29/motif_analyis_enhancer_regions/homerResults/motif16.info.html
- Data_S2/S6/Chicken_SL_29/motif_analyis_enhancer_regions/homerResults/motif16.logo.svg
- Data_S2/S6/Chicken_SL_29/motif_analyis_enhancer_regions/homerResults/motif16.motif
- Data_S2/S6/Chicken_SL_29/motif_analyis_enhancer_regions/homerResults/motif16.similar.html
- Data_S2/S6/Chicken_SL_29/motif_analyis_enhancer_regions/homerResults/motif16RV.logo.svg
- Data_S2/S6/Chicken_SL_29/motif_analyis_enhancer_regions/homerResults/motif16RV.motif
- Data_S2/S6/Chicken_SL_29/motif_analyis_enhancer_regions/homerResults/motif17.info.html
- Data_S2/S6/Chicken_SL_29/motif_analyis_enhancer_regions/homerResults/motif17.logo.svg
- Data_S2/S6/Chicken_SL_29/motif_analyis_enhancer_regions/homerResults/motif17.motif
- Data_S2/S6/Chicken_SL_29/motif_analyis_enhancer_regions/homerResults/motif17.similar.html
- Data_S2/S6/Chicken_SL_29/motif_analyis_enhancer_regions/homerResults/motif17RV.logo.svg
- Data_S2/S6/Chicken_SL_29/motif_analyis_enhancer_regions/homerResults/motif17RV.motif
- Data_S2/S6/Chicken_SL_29/motif_analyis_enhancer_regions/homerResults/motif18.info.html
- Data_S2/S6/Chicken_SL_29/motif_analyis_enhancer_regions/homerResults/motif18.logo.svg
- Data_S2/S6/Chicken_SL_29/motif_analyis_enhancer_regions/homerResults/motif18.motif
- Data_S2/S6/Chicken_SL_29/motif_analyis_enhancer_regions/homerResults/motif18.similar.html
- Data_S2/S6/Chicken_SL_29/motif_analyis_enhancer_regions/homerResults/motif18RV.logo.svg
- Data_S2/S6/Chicken_SL_29/motif_analyis_enhancer_regions/homerResults/motif18RV.motif
- Data_S2/S6/Chicken_SL_29/motif_analyis_enhancer_regions/homerResults/motif19.info.html
- Data_S2/S6/Chicken_SL_29/motif_analyis_enhancer_regions/homerResults/motif19.logo.svg
- Data_S2/S6/Chicken_SL_29/motif_analyis_enhancer_regions/homerResults/motif19.motif
- Data_S2/S6/Chicken_SL_29/motif_analyis_enhancer_regions/homerResults/motif19.similar.html
- Data_S2/S6/Chicken_SL_29/motif_analyis_enhancer_regions/homerResults/motif19.similar1.motif
- Data_S2/S6/Chicken_SL_29/motif_analyis_enhancer_regions/homerResults/motif19RV.logo.svg
- Data_S2/S6/Chicken_SL_29/motif_analyis_enhancer_regions/homerResults/motif19RV.motif
- Data_S2/S6/Chicken_SL_29/motif_analyis_enhancer_regions/homerResults/motif1RV.logo.svg
- Data_S2/S6/Chicken_SL_29/motif_analyis_enhancer_regions/homerResults/motif1RV.motif
- Data_S2/S6/Chicken_SL_29/motif_analyis_enhancer_regions/homerResults/motif2.info.html
- Data_S2/S6/Chicken_SL_29/motif_analyis_enhancer_regions/homerResults/motif2.logo.svg
- Data_S2/S6/Chicken_SL_29/motif_analyis_enhancer_regions/homerResults/motif2.motif
- Data_S2/S6/Chicken_SL_29/motif_analyis_enhancer_regions/homerResults/motif2.similar.html
- Data_S2/S6/Chicken_SL_29/motif_analyis_enhancer_regions/homerResults/motif2.similar1.motif
- Data_S2/S6/Chicken_SL_29/motif_analyis_enhancer_regions/homerResults/motif2.similar10.motif
- Data_S2/S6/Chicken_SL_29/motif_analyis_enhancer_regions/homerResults/motif2.similar11.motif
- Data_S2/S6/Chicken_SL_29/motif_analyis_enhancer_regions/homerResults/motif2.similar12.motif
- Data_S2/S6/Chicken_SL_29/motif_analyis_enhancer_regions/homerResults/motif2.similar13.motif
- Data_S2/S6/Chicken_SL_29/motif_analyis_enhancer_regions/homerResults/motif2.similar14.motif
- Data_S2/S6/Chicken_SL_29/motif_analyis_enhancer_regions/homerResults/motif2.similar15.motif
- Data_S2/S6/Chicken_SL_29/motif_analyis_enhancer_regions/homerResults/motif2.similar16.motif
- Data_S2/S6/Chicken_SL_29/motif_analyis_enhancer_regions/homerResults/motif2.similar17.motif
- Data_S2/S6/Chicken_SL_29/motif_analyis_enhancer_regions/homerResults/motif2.similar18.motif
- Data_S2/S6/Chicken_SL_29/motif_analyis_enhancer_regions/homerResults/motif2.similar19.motif
- Data_S2/S6/Chicken_SL_29/motif_analyis_enhancer_regions/homerResults/motif2.similar2.motif
- Data_S2/S6/Chicken_SL_29/motif_analyis_enhancer_regions/homerResults/motif2.similar20.motif
- Data_S2/S6/Chicken_SL_29/motif_analyis_enhancer_regions/homerResults/motif2.similar21.motif
- Data_S2/S6/Chicken_SL_29/motif_analyis_enhancer_regions/homerResults/motif2.similar22.motif
- Data_S2/S6/Chicken_SL_29/motif_analyis_enhancer_regions/homerResults/motif2.similar23.motif
- Data_S2/S6/Chicken_SL_29/motif_analyis_enhancer_regions/homerResults/motif2.similar24.motif
- Data_S2/S6/Chicken_SL_29/motif_analyis_enhancer_regions/homerResults/motif2.similar25.motif
- Data_S2/S6/Chicken_SL_29/motif_analyis_enhancer_regions/homerResults/motif2.similar3.motif
- Data_S2/S6/Chicken_SL_29/motif_analyis_enhancer_regions/homerResults/motif2.similar4.motif
- Data_S2/S6/Chicken_SL_29/motif_analyis_enhancer_regions/homerResults/motif2.similar5.motif
- Data_S2/S6/Chicken_SL_29/motif_analyis_enhancer_regions/homerResults/motif2.similar6.motif
- Data_S2/S6/Chicken_SL_29/motif_analyis_enhancer_regions/homerResults/motif2.similar7.motif
- Data_S2/S6/Chicken_SL_29/motif_analyis_enhancer_regions/homerResults/motif2.similar8.motif
- Data_S2/S6/Chicken_SL_29/motif_analyis_enhancer_regions/homerResults/motif2.similar9.motif
- Data_S2/S6/Chicken_SL_29/motif_analyis_enhancer_regions/homerResults/motif20.info.html
- Data_S2/S6/Chicken_SL_29/motif_analyis_enhancer_regions/homerResults/motif20.logo.svg
- Data_S2/S6/Chicken_SL_29/motif_analyis_enhancer_regions/homerResults/motif20.motif
- Data_S2/S6/Chicken_SL_29/motif_analyis_enhancer_regions/homerResults/motif20.similar.html
- Data_S2/S6/Chicken_SL_29/motif_analyis_enhancer_regions/homerResults/motif20.similar1.motif
- Data_S2/S6/Chicken_SL_29/motif_analyis_enhancer_regions/homerResults/motif20RV.logo.svg
- Data_S2/S6/Chicken_SL_29/motif_analyis_enhancer_regions/homerResults/motif20RV.motif
- Data_S2/S6/Chicken_SL_29/motif_analyis_enhancer_regions/homerResults/motif21.info.html
- Data_S2/S6/Chicken_SL_29/motif_analyis_enhancer_regions/homerResults/motif21.logo.svg
- Data_S2/S6/Chicken_SL_29/motif_analyis_enhancer_regions/homerResults/motif21.motif
- Data_S2/S6/Chicken_SL_29/motif_analyis_enhancer_regions/homerResults/motif21.similar.html
- Data_S2/S6/Chicken_SL_29/motif_analyis_enhancer_regions/homerResults/motif21RV.logo.svg
- Data_S2/S6/Chicken_SL_29/motif_analyis_enhancer_regions/homerResults/motif21RV.motif
- Data_S2/S6/Chicken_SL_29/motif_analyis_enhancer_regions/homerResults/motif22.info.html
- Data_S2/S6/Chicken_SL_29/motif_analyis_enhancer_regions/homerResults/motif22.logo.svg
- Data_S2/S6/Chicken_SL_29/motif_analyis_enhancer_regions/homerResults/motif22.motif
- Data_S2/S6/Chicken_SL_29/motif_analyis_enhancer_regions/homerResults/motif22.similar.html
- Data_S2/S6/Chicken_SL_29/motif_analyis_enhancer_regions/homerResults/motif22RV.logo.svg
- Data_S2/S6/Chicken_SL_29/motif_analyis_enhancer_regions/homerResults/motif22RV.motif
- Data_S2/S6/Chicken_SL_29/motif_analyis_enhancer_regions/homerResults/motif23.info.html
- Data_S2/S6/Chicken_SL_29/motif_analyis_enhancer_regions/homerResults/motif23.logo.svg
- Data_S2/S6/Chicken_SL_29/motif_analyis_enhancer_regions/homerResults/motif23.motif
- Data_S2/S6/Chicken_SL_29/motif_analyis_enhancer_regions/homerResults/motif23.similar.html
- Data_S2/S6/Chicken_SL_29/motif_analyis_enhancer_regions/homerResults/motif23RV.logo.svg
- Data_S2/S6/Chicken_SL_29/motif_analyis_enhancer_regions/homerResults/motif23RV.motif
- Data_S2/S6/Chicken_SL_29/motif_analyis_enhancer_regions/homerResults/motif24.info.html
- Data_S2/S6/Chicken_SL_29/motif_analyis_enhancer_regions/homerResults/motif24.logo.svg
- Data_S2/S6/Chicken_SL_29/motif_analyis_enhancer_regions/homerResults/motif24.motif
- Data_S2/S6/Chicken_SL_29/motif_analyis_enhancer_regions/homerResults/motif24.similar.html
- Data_S2/S6/Chicken_SL_29/motif_analyis_enhancer_regions/homerResults/motif24RV.logo.svg
- Data_S2/S6/Chicken_SL_29/motif_analyis_enhancer_regions/homerResults/motif24RV.motif
- Data_S2/S6/Chicken_SL_29/motif_analyis_enhancer_regions/homerResults/motif25.info.html
- Data_S2/S6/Chicken_SL_29/motif_analyis_enhancer_regions/homerResults/motif25.logo.svg
- Data_S2/S6/Chicken_SL_29/motif_analyis_enhancer_regions/homerResults/motif25.motif
- Data_S2/S6/Chicken_SL_29/motif_analyis_enhancer_regions/homerResults/motif25.similar.html
- Data_S2/S6/Chicken_SL_29/motif_analyis_enhancer_regions/homerResults/motif25.similar1.motif
- Data_S2/S6/Chicken_SL_29/motif_analyis_enhancer_regions/homerResults/motif25RV.logo.svg
- Data_S2/S6/Chicken_SL_29/motif_analyis_enhancer_regions/homerResults/motif25RV.motif
- Data_S2/S6/Chicken_SL_29/motif_analyis_enhancer_regions/homerResults/motif26.info.html
- Data_S2/S6/Chicken_SL_29/motif_analyis_enhancer_regions/homerResults/motif26.logo.svg
- Data_S2/S6/Chicken_SL_29/motif_analyis_enhancer_regions/homerResults/motif26.motif
- Data_S2/S6/Chicken_SL_29/motif_analyis_enhancer_regions/homerResults/motif26.similar.html
- Data_S2/S6/Chicken_SL_29/motif_analyis_enhancer_regions/homerResults/motif26RV.logo.svg
- Data_S2/S6/Chicken_SL_29/motif_analyis_enhancer_regions/homerResults/motif26RV.motif
- Data_S2/S6/Chicken_SL_29/motif_analyis_enhancer_regions/homerResults/motif27.info.html
- Data_S2/S6/Chicken_SL_29/motif_analyis_enhancer_regions/homerResults/motif27.logo.svg
- Data_S2/S6/Chicken_SL_29/motif_analyis_enhancer_regions/homerResults/motif27.motif
- Data_S2/S6/Chicken_SL_29/motif_analyis_enhancer_regions/homerResults/motif27.similar.html
- Data_S2/S6/Chicken_SL_29/motif_analyis_enhancer_regions/homerResults/motif27.similar1.motif
- Data_S2/S6/Chicken_SL_29/motif_analyis_enhancer_regions/homerResults/motif27.similar2.motif
- Data_S2/S6/Chicken_SL_29/motif_analyis_enhancer_regions/homerResults/motif27RV.logo.svg
- Data_S2/S6/Chicken_SL_29/motif_analyis_enhancer_regions/homerResults/motif27RV.motif
- Data_S2/S6/Chicken_SL_29/motif_analyis_enhancer_regions/homerResults/motif28.info.html
- Data_S2/S6/Chicken_SL_29/motif_analyis_enhancer_regions/homerResults/motif28.logo.svg
- Data_S2/S6/Chicken_SL_29/motif_analyis_enhancer_regions/homerResults/motif28.motif
- Data_S2/S6/Chicken_SL_29/motif_analyis_enhancer_regions/homerResults/motif28.similar.html
- Data_S2/S6/Chicken_SL_29/motif_analyis_enhancer_regions/homerResults/motif28RV.logo.svg
- Data_S2/S6/Chicken_SL_29/motif_analyis_enhancer_regions/homerResults/motif28RV.motif
- Data_S2/S6/Chicken_SL_29/motif_analyis_enhancer_regions/homerResults/motif29.info.html
- Data_S2/S6/Chicken_SL_29/motif_analyis_enhancer_regions/homerResults/motif29.logo.svg
- Data_S2/S6/Chicken_SL_29/motif_analyis_enhancer_regions/homerResults/motif29.motif
- Data_S2/S6/Chicken_SL_29/motif_analyis_enhancer_regions/homerResults/motif29.similar.html
- Data_S2/S6/Chicken_SL_29/motif_analyis_enhancer_regions/homerResults/motif29RV.logo.svg
- Data_S2/S6/Chicken_SL_29/motif_analyis_enhancer_regions/homerResults/motif29RV.motif
- Data_S2/S6/Chicken_SL_29/motif_analyis_enhancer_regions/homerResults/motif2RV.logo.svg
- Data_S2/S6/Chicken_SL_29/motif_analyis_enhancer_regions/homerResults/motif2RV.motif
- Data_S2/S6/Chicken_SL_29/motif_analyis_enhancer_regions/homerResults/motif3.info.html
- Data_S2/S6/Chicken_SL_29/motif_analyis_enhancer_regions/homerResults/motif3.logo.svg
- Data_S2/S6/Chicken_SL_29/motif_analyis_enhancer_regions/homerResults/motif3.motif
- Data_S2/S6/Chicken_SL_29/motif_analyis_enhancer_regions/homerResults/motif3.similar.html
- Data_S2/S6/Chicken_SL_29/motif_analyis_enhancer_regions/homerResults/motif3.similar1.motif
- Data_S2/S6/Chicken_SL_29/motif_analyis_enhancer_regions/homerResults/motif3.similar2.motif
- Data_S2/S6/Chicken_SL_29/motif_analyis_enhancer_regions/homerResults/motif3.similar3.motif
- Data_S2/S6/Chicken_SL_29/motif_analyis_enhancer_regions/homerResults/motif3.similar4.motif
- Data_S2/S6/Chicken_SL_29/motif_analyis_enhancer_regions/homerResults/motif3.similar5.motif
- Data_S2/S6/Chicken_SL_29/motif_analyis_enhancer_regions/homerResults/motif3.similar6.motif
- Data_S2/S6/Chicken_SL_29/motif_analyis_enhancer_regions/homerResults/motif3.similar7.motif
- Data_S2/S6/Chicken_SL_29/motif_analyis_enhancer_regions/homerResults/motif3.similar8.motif
- Data_S2/S6/Chicken_SL_29/motif_analyis_enhancer_regions/homerResults/motif30.info.html
- Data_S2/S6/Chicken_SL_29/motif_analyis_enhancer_regions/homerResults/motif30.logo.svg
- Data_S2/S6/Chicken_SL_29/motif_analyis_enhancer_regions/homerResults/motif30.motif
- Data_S2/S6/Chicken_SL_29/motif_analyis_enhancer_regions/homerResults/motif30.similar.html
- Data_S2/S6/Chicken_SL_29/motif_analyis_enhancer_regions/homerResults/motif30.similar1.motif
- Data_S2/S6/Chicken_SL_29/motif_analyis_enhancer_regions/homerResults/motif30RV.logo.svg
- Data_S2/S6/Chicken_SL_29/motif_analyis_enhancer_regions/homerResults/motif30RV.motif
- Data_S2/S6/Chicken_SL_29/motif_analyis_enhancer_regions/homerResults/motif31.info.html
- Data_S2/S6/Chicken_SL_29/motif_analyis_enhancer_regions/homerResults/motif31.logo.svg
- Data_S2/S6/Chicken_SL_29/motif_analyis_enhancer_regions/homerResults/motif31.motif
- Data_S2/S6/Chicken_SL_29/motif_analyis_enhancer_regions/homerResults/motif31.similar.html
- Data_S2/S6/Chicken_SL_29/motif_analyis_enhancer_regions/homerResults/motif31.similar1.motif
- Data_S2/S6/Chicken_SL_29/motif_analyis_enhancer_regions/homerResults/motif31RV.logo.svg
- Data_S2/S6/Chicken_SL_29/motif_analyis_enhancer_regions/homerResults/motif31RV.motif
- Data_S2/S6/Chicken_SL_29/motif_analyis_enhancer_regions/homerResults/motif32.info.html
- Data_S2/S6/Chicken_SL_29/motif_analyis_enhancer_regions/homerResults/motif32.logo.svg
- Data_S2/S6/Chicken_SL_29/motif_analyis_enhancer_regions/homerResults/motif32.motif
- Data_S2/S6/Chicken_SL_29/motif_analyis_enhancer_regions/homerResults/motif32.similar.html
- Data_S2/S6/Chicken_SL_29/motif_analyis_enhancer_regions/homerResults/motif32RV.logo.svg
- Data_S2/S6/Chicken_SL_29/motif_analyis_enhancer_regions/homerResults/motif32RV.motif
- Data_S2/S6/Chicken_SL_29/motif_analyis_enhancer_regions/homerResults/motif33.info.html
- Data_S2/S6/Chicken_SL_29/motif_analyis_enhancer_regions/homerResults/motif33.logo.svg
- Data_S2/S6/Chicken_SL_29/motif_analyis_enhancer_regions/homerResults/motif33.motif
- Data_S2/S6/Chicken_SL_29/motif_analyis_enhancer_regions/homerResults/motif33.similar.html
- Data_S2/S6/Chicken_SL_29/motif_analyis_enhancer_regions/homerResults/motif33.similar1.motif
- Data_S2/S6/Chicken_SL_29/motif_analyis_enhancer_regions/homerResults/motif33RV.logo.svg
- Data_S2/S6/Chicken_SL_29/motif_analyis_enhancer_regions/homerResults/motif33RV.motif
- Data_S2/S6/Chicken_SL_29/motif_analyis_enhancer_regions/homerResults/motif34.info.html
- Data_S2/S6/Chicken_SL_29/motif_analyis_enhancer_regions/homerResults/motif34.logo.svg
- Data_S2/S6/Chicken_SL_29/motif_analyis_enhancer_regions/homerResults/motif34.motif
- Data_S2/S6/Chicken_SL_29/motif_analyis_enhancer_regions/homerResults/motif34.similar.html
- Data_S2/S6/Chicken_SL_29/motif_analyis_enhancer_regions/homerResults/motif34.similar1.motif
- Data_S2/S6/Chicken_SL_29/motif_analyis_enhancer_regions/homerResults/motif34RV.logo.svg
- Data_S2/S6/Chicken_SL_29/motif_analyis_enhancer_regions/homerResults/motif34RV.motif
- Data_S2/S6/Chicken_SL_29/motif_analyis_enhancer_regions/homerResults/motif35.info.html
- Data_S2/S6/Chicken_SL_29/motif_analyis_enhancer_regions/homerResults/motif35.logo.svg
- Data_S2/S6/Chicken_SL_29/motif_analyis_enhancer_regions/homerResults/motif35.motif
- Data_S2/S6/Chicken_SL_29/motif_analyis_enhancer_regions/homerResults/motif35.similar.html
- Data_S2/S6/Chicken_SL_29/motif_analyis_enhancer_regions/homerResults/motif35RV.logo.svg
- Data_S2/S6/Chicken_SL_29/motif_analyis_enhancer_regions/homerResults/motif35RV.motif
- Data_S2/S6/Chicken_SL_29/motif_analyis_enhancer_regions/homerResults/motif36.info.html
- Data_S2/S6/Chicken_SL_29/motif_analyis_enhancer_regions/homerResults/motif36.logo.svg
- Data_S2/S6/Chicken_SL_29/motif_analyis_enhancer_regions/homerResults/motif36.motif
- Data_S2/S6/Chicken_SL_29/motif_analyis_enhancer_regions/homerResults/motif36.similar.html
- Data_S2/S6/Chicken_SL_29/motif_analyis_enhancer_regions/homerResults/motif36RV.logo.svg
- Data_S2/S6/Chicken_SL_29/motif_analyis_enhancer_regions/homerResults/motif36RV.motif
- Data_S2/S6/Chicken_SL_29/motif_analyis_enhancer_regions/homerResults/motif37.info.html
- Data_S2/S6/Chicken_SL_29/motif_analyis_enhancer_regions/homerResults/motif37.logo.svg
- Data_S2/S6/Chicken_SL_29/motif_analyis_enhancer_regions/homerResults/motif37.motif
- Data_S2/S6/Chicken_SL_29/motif_analyis_enhancer_regions/homerResults/motif37.similar.html
- Data_S2/S6/Chicken_SL_29/motif_analyis_enhancer_regions/homerResults/motif37RV.logo.svg
- Data_S2/S6/Chicken_SL_29/motif_analyis_enhancer_regions/homerResults/motif37RV.motif
- Data_S2/S6/Chicken_SL_29/motif_analyis_enhancer_regions/homerResults/motif38.info.html
- Data_S2/S6/Chicken_SL_29/motif_analyis_enhancer_regions/homerResults/motif38.logo.svg
- Data_S2/S6/Chicken_SL_29/motif_analyis_enhancer_regions/homerResults/motif38.motif
- Data_S2/S6/Chicken_SL_29/motif_analyis_enhancer_regions/homerResults/motif38.similar.html
- Data_S2/S6/Chicken_SL_29/motif_analyis_enhancer_regions/homerResults/motif38.similar1.motif
- Data_S2/S6/Chicken_SL_29/motif_analyis_enhancer_regions/homerResults/motif38RV.logo.svg
- Data_S2/S6/Chicken_SL_29/motif_analyis_enhancer_regions/homerResults/motif38RV.motif
- Data_S2/S6/Chicken_SL_29/motif_analyis_enhancer_regions/homerResults/motif39.info.html
- Data_S2/S6/Chicken_SL_29/motif_analyis_enhancer_regions/homerResults/motif39.logo.svg
- Data_S2/S6/Chicken_SL_29/motif_analyis_enhancer_regions/homerResults/motif39.motif
- Data_S2/S6/Chicken_SL_29/motif_analyis_enhancer_regions/homerResults/motif39.similar.html
- Data_S2/S6/Chicken_SL_29/motif_analyis_enhancer_regions/homerResults/motif39.similar1.motif
- Data_S2/S6/Chicken_SL_29/motif_analyis_enhancer_regions/homerResults/motif39.similar2.motif
- Data_S2/S6/Chicken_SL_29/motif_analyis_enhancer_regions/homerResults/motif39.similar3.motif
- Data_S2/S6/Chicken_SL_29/motif_analyis_enhancer_regions/homerResults/motif39RV.logo.svg
- Data_S2/S6/Chicken_SL_29/motif_analyis_enhancer_regions/homerResults/motif39RV.motif
- Data_S2/S6/Chicken_SL_29/motif_analyis_enhancer_regions/homerResults/motif3RV.logo.svg
- Data_S2/S6/Chicken_SL_29/motif_analyis_enhancer_regions/homerResults/motif3RV.motif
- Data_S2/S6/Chicken_SL_29/motif_analyis_enhancer_regions/homerResults/motif4.info.html
- Data_S2/S6/Chicken_SL_29/motif_analyis_enhancer_regions/homerResults/motif4.logo.svg
- Data_S2/S6/Chicken_SL_29/motif_analyis_enhancer_regions/homerResults/motif4.motif
- Data_S2/S6/Chicken_SL_29/motif_analyis_enhancer_regions/homerResults/motif4.similar.html
- Data_S2/S6/Chicken_SL_29/motif_analyis_enhancer_regions/homerResults/motif4.similar1.motif
- Data_S2/S6/Chicken_SL_29/motif_analyis_enhancer_regions/homerResults/motif40.info.html
- Data_S2/S6/Chicken_SL_29/motif_analyis_enhancer_regions/homerResults/motif40.logo.svg
- Data_S2/S6/Chicken_SL_29/motif_analyis_enhancer_regions/homerResults/motif40.motif
- Data_S2/S6/Chicken_SL_29/motif_analyis_enhancer_regions/homerResults/motif40.similar.html
- Data_S2/S6/Chicken_SL_29/motif_analyis_enhancer_regions/homerResults/motif40RV.logo.svg
- Data_S2/S6/Chicken_SL_29/motif_analyis_enhancer_regions/homerResults/motif40RV.motif
- Data_S2/S6/Chicken_SL_29/motif_analyis_enhancer_regions/homerResults/motif41.info.html
- Data_S2/S6/Chicken_SL_29/motif_analyis_enhancer_regions/homerResults/motif41.logo.svg
- Data_S2/S6/Chicken_SL_29/motif_analyis_enhancer_regions/homerResults/motif41.motif
- Data_S2/S6/Chicken_SL_29/motif_analyis_enhancer_regions/homerResults/motif41.similar.html
- Data_S2/S6/Chicken_SL_29/motif_analyis_enhancer_regions/homerResults/motif41RV.logo.svg
[truncated: 3,587 more entries]
