# Supplementary material for: Detailed molecular and epigenetic characterization of the pig IPEC-J2 and chicken SL-29 cell lines
Source: iScience. 2023 Feb 20;26(3):106252. doi: 10.1016/j.isci.2023.106252 (PMC10018572; doi:10.1016/j.isci.2023.106252)
Supplement: Data S2. Complete homer output for identified motifs in Chicken SL-29, related to Tables 5 and 6 — Homer motif analysis results for histone modifications H3K4me1, H3K4me3, H3K27ac, enhancers, and ATAC-seq of chicken SL-29 cell line. Parameters for possible false positives is as mentioned earlier for S5. [file mmc3.zip › Data_S2/S6/Chicken_SL_29/motif_analyis_enhancer_regions/homerMotifs.all.motifs]

>AGGCCYSKSN	1-AGGCCYSKSN	6.196869	-105.063310	0	T:1249.0(42.85%),B:13375.9(30.32%),P:1e-45	Tpos:152.4,Tstd:80.6,Bpos:150.3,Bstd:113.1,StrandBias:-0.0,Multiplicity:1.52
0.729	0.093	0.148	0.030
0.047	0.036	0.823	0.094
0.043	0.048	0.874	0.035
0.057	0.727	0.095	0.121
0.045	0.809	0.074	0.072
0.023	0.376	0.192	0.409
0.128	0.382	0.446	0.044
0.209	0.059	0.425	0.307
0.034	0.363	0.422	0.181
0.298	0.172	0.273	0.257
>AGGCCGCCAT	2-AGGCCGCCAT	6.740055	-84.456601	0	T:996.0(34.17%),B:10453.3(23.70%),P:1e-36	Tpos:149.9,Tstd:85.2,Bpos:150.8,Bstd:114.9,StrandBias:0.0,Multiplicity:1.28
0.728	0.048	0.151	0.073
0.058	0.126	0.754	0.062
0.081	0.089	0.745	0.085
0.055	0.867	0.009	0.069
0.063	0.860	0.042	0.035
0.005	0.006	0.884	0.105
0.062	0.715	0.138	0.085
0.094	0.766	0.083	0.057
0.759	0.100	0.068	0.073
0.083	0.093	0.089	0.735
>GTAAGGGCCG	3-GTAAGGGCCG	6.171949	-83.527828	0	T:1620.0(55.57%),B:19350.7(43.87%),P:1e-36	Tpos:151.2,Tstd:83.8,Bpos:149.8,Bstd:118.3,StrandBias:0.2,Multiplicity:1.52
0.031	0.073	0.815	0.081
0.045	0.041	0.139	0.775
0.716	0.092	0.155	0.037
0.743	0.141	0.078	0.038
0.053	0.052	0.854	0.041
0.058	0.071	0.811	0.060
0.037	0.092	0.826	0.045
0.048	0.795	0.082	0.075
0.034	0.854	0.075	0.037
0.036	0.063	0.815	0.086
>GGTGAGTRGS	4-GGTGAGTRGS	8.409295	-70.518784	0	T:637.0(21.85%),B:6133.3(13.90%),P:1e-30	Tpos:150.4,Tstd:81.0,Bpos:149.4,Bstd:109.4,StrandBias:0.3,Multiplicity:1.08
0.001	0.311	0.521	0.167
0.001	0.001	0.997	0.001
0.001	0.001	0.001	0.997
0.153	0.001	0.845	0.001
0.994	0.001	0.004	0.001
0.001	0.001	0.997	0.001
0.260	0.142	0.168	0.430
0.329	0.195	0.476	0.001
0.240	0.220	0.539	0.001
0.001	0.559	0.439	0.001
>CGCCATGATG	5-CGCCATGATG	5.150997	-67.542758	0	T:1363.0(46.76%),B:16091.5(36.48%),P:1e-29	Tpos:143.4,Tstd:83.5,Bpos:149.3,Bstd:111.3,StrandBias:0.1,Multiplicity:1.23
0.037	0.831	0.061	0.071
0.063	0.024	0.868	0.045
0.096	0.804	0.072	0.028
0.053	0.868	0.048	0.031
0.840	0.048	0.075	0.037
0.058	0.065	0.096	0.781
0.086	0.057	0.798	0.059
0.680	0.093	0.110	0.117
0.113	0.133	0.052	0.702
0.034	0.093	0.834	0.039
>AGRSCCGGCA	6-AGRSCCGGCA	6.316579	-62.340246	0	T:2018.0(69.23%),B:26242.7(59.49%),P:1e-27	Tpos:148.6,Tstd:87.7,Bpos:149.7,Bstd:119.1,StrandBias:0.1,Multiplicity:1.41
0.531	0.190	0.001	0.278
0.224	0.293	0.474	0.009
0.380	0.026	0.436	0.158
0.038	0.463	0.410	0.089
0.157	0.674	0.168	0.001
0.001	0.997	0.001	0.001
0.001	0.001	0.989	0.009
0.001	0.001	0.950	0.048
0.327	0.501	0.120	0.052
0.723	0.106	0.170	0.001
>TGGGCCCGGT	7-TGGGCCCGGT	6.657576	-59.082602	0	T:1317.0(45.18%),B:15721.5(35.64%),P:1e-25	Tpos:153.6,Tstd:83.2,Bpos:150.1,Bstd:113.3,StrandBias:0.0,Multiplicity:1.22
0.068	0.043	0.082	0.807
0.039	0.087	0.818	0.056
0.057	0.075	0.826	0.042
0.069	0.049	0.832	0.050
0.079	0.784	0.061	0.076
0.032	0.841	0.047	0.080
0.030	0.786	0.090	0.094
0.045	0.094	0.817	0.044
0.077	0.102	0.777	0.044
0.055	0.083	0.150	0.712
>TCTGAGGCCG	8-TCTGAGGCCG	9.073801	-38.436005	0	T:192.0(6.59%),B:1500.3(3.40%),P:1e-16	Tpos:140.7,Tstd:78.0,Bpos:149.7,Bstd:115.5,StrandBias:0.6,Multiplicity:1.03
0.028	0.001	0.291	0.680
0.001	0.714	0.224	0.061
0.042	0.001	0.001	0.956
0.032	0.118	0.849	0.001
0.884	0.066	0.049	0.001
0.001	0.001	0.952	0.046
0.024	0.001	0.974	0.001
0.001	0.997	0.001	0.001
0.001	0.997	0.001	0.001
0.001	0.193	0.805	0.001
>CGGCCTAGCG	9-CGGCCTAGCG	8.405834	-34.435027	0	T:213.0(7.31%),B:1800.9(4.08%),P:1e-14	Tpos:145.2,Tstd:80.1,Bpos:145.9,Bstd:118.3,StrandBias:-0.2,Multiplicity:1.02
0.001	0.802	0.177	0.020
0.045	0.011	0.866	0.078
0.058	0.181	0.703	0.058
0.024	0.760	0.020	0.196
0.081	0.906	0.002	0.011
0.291	0.135	0.001	0.573
0.959	0.001	0.001	0.039
0.085	0.120	0.794	0.001
0.008	0.898	0.020	0.074
0.227	0.064	0.708	0.001
>CCACTTCCGG	10-CCACTTCCGG	7.774303	-33.977859	0	T:368.0(12.62%),B:3665.3(8.31%),P:1e-14	Tpos:146.7,Tstd:97.7,Bpos:144.0,Bstd:114.2,StrandBias:-0.1,Multiplicity:1.23
0.208	0.436	0.248	0.108
0.153	0.625	0.096	0.126
0.520	0.099	0.093	0.288
0.001	0.918	0.001	0.080
0.001	0.001	0.036	0.962
0.152	0.001	0.001	0.846
0.001	0.997	0.001	0.001
0.002	0.946	0.051	0.001
0.001	0.001	0.997	0.001
0.001	0.229	0.713	0.057
>AGGGGCCCGC	11-AGGGGCCCGC	9.489722	-30.281559	0	T:270.0(9.26%),B:2554.6(5.79%),P:1e-13	Tpos:152.6,Tstd:78.7,Bpos:151.5,Bstd:122.4,StrandBias:-0.4,Multiplicity:1.04
0.753	0.085	0.001	0.161
0.023	0.073	0.903	0.001
0.013	0.105	0.881	0.001
0.035	0.026	0.920	0.019
0.069	0.072	0.810	0.049
0.001	0.938	0.001	0.060
0.037	0.961	0.001	0.001
0.001	0.973	0.025	0.001
0.006	0.001	0.976	0.017
0.033	0.894	0.057	0.016
>TCGAACTCCC	12-TCGAACTCCC	9.147159	-28.900065	0	T:37.0(1.27%),B:128.0(0.29%),P:1e-12	Tpos:164.9,Tstd:83.7,Bpos:162.6,Bstd:99.3,StrandBias:0.2,Multiplicity:1.00
0.001	0.001	0.063	0.935
0.001	0.858	0.086	0.055
0.078	0.001	0.920	0.001
0.950	0.001	0.014	0.035
0.786	0.088	0.001	0.125
0.058	0.893	0.001	0.048
0.048	0.001	0.048	0.903
0.001	0.968	0.030	0.001
0.001	0.946	0.012	0.041
0.065	0.912	0.001	0.022
>AGCTTCCGGA	13-AGCTTCCGGA	7.066005	-28.751062	0	T:429.0(14.72%),B:4594.1(10.42%),P:1e-12	Tpos:154.5,Tstd:85.9,Bpos:152.8,Bstd:113.4,StrandBias:0.1,Multiplicity:1.06
0.838	0.055	0.061	0.046
0.047	0.098	0.806	0.049
0.039	0.826	0.064	0.071
0.041	0.079	0.096	0.784
0.080	0.105	0.090	0.725
0.063	0.828	0.065	0.044
0.047	0.787	0.104	0.062
0.053	0.073	0.801	0.073
0.044	0.082	0.842	0.032
0.767	0.084	0.053	0.096
>GTTTGTTTTA	14-GTTTGTTTTA	6.845816	-25.307896	0	T:129.0(4.43%),B:1022.3(2.32%),P:1e-10	Tpos:149.4,Tstd:87.4,Bpos:149.4,Bstd:110.0,StrandBias:0.3,Multiplicity:1.07
0.041	0.108	0.776	0.075
0.064	0.087	0.087	0.762
0.028	0.043	0.087	0.842
0.018	0.104	0.062	0.816
0.047	0.094	0.795	0.064
0.038	0.078	0.069	0.815
0.043	0.093	0.073	0.791
0.028	0.069	0.049	0.854
0.070	0.073	0.083	0.774
0.783	0.105	0.067	0.045
>GATCAGTTCG	15-GATCAGTTCG	7.628516	-25.216306	0	T:168.0(5.76%),B:1460.8(3.31%),P:1e-10	Tpos:134.2,Tstd:78.4,Bpos:145.0,Bstd:113.6,StrandBias:-0.1,Multiplicity:1.08
0.001	0.120	0.878	0.001
0.601	0.120	0.097	0.182
0.125	0.037	0.044	0.794
0.001	0.861	0.137	0.001
0.769	0.115	0.115	0.001
0.001	0.120	0.878	0.001
0.084	0.168	0.042	0.706
0.083	0.134	0.067	0.716
0.001	0.997	0.001	0.001
0.015	0.106	0.799	0.080
>GAAAGTAACG	16-GAAAGTAACG	6.915117	-24.353912	0	T:240.0(8.23%),B:2334.4(5.29%),P:1e-10	Tpos:135.9,Tstd:87.1,Bpos:152.2,Bstd:113.4,StrandBias:-0.1,Multiplicity:1.15
0.029	0.072	0.886	0.013
0.791	0.048	0.107	0.054
0.859	0.050	0.081	0.010
0.780	0.112	0.087	0.021
0.089	0.028	0.847	0.036
0.131	0.073	0.092	0.704
0.814	0.040	0.092	0.054
0.736	0.122	0.126	0.016
0.065	0.808	0.085	0.042
0.080	0.045	0.782	0.093
>GCCCGCTGAA	17-GCCCGCTGAA	8.067368	-23.456290	0	T:73.0(2.50%),B:468.3(1.06%),P:1e-10	Tpos:157.6,Tstd:81.9,Bpos:161.4,Bstd:110.2,StrandBias:0.1,Multiplicity:1.00
0.064	0.242	0.612	0.082
0.291	0.604	0.055	0.050
0.056	0.684	0.241	0.019
0.034	0.581	0.216	0.169
0.056	0.051	0.855	0.038
0.024	0.537	0.201	0.238
0.027	0.186	0.021	0.766
0.065	0.233	0.510	0.192
0.658	0.022	0.293	0.027
0.603	0.170	0.181	0.046
>KGCCSSGSTG	18-KGCCSSGSTG	6.710445	-22.595582	0	T:1042.0(35.75%),B:13361.1(30.29%),P:1e-9	Tpos:153.2,Tstd:84.2,Bpos:151.5,Bstd:117.7,StrandBias:-0.0,Multiplicity:1.17
0.204	0.188	0.369	0.239
0.123	0.220	0.507	0.150
0.211	0.608	0.001	0.180
0.125	0.498	0.226	0.151
0.034	0.416	0.547	0.003
0.042	0.348	0.411	0.199
0.090	0.050	0.559	0.301
0.002	0.474	0.438	0.087
0.073	0.162	0.019	0.746
0.004	0.184	0.807	0.005
>CTBCTTACTT	19-CTBCTTACTT	7.120972	-22.239151	0	T:71.0(2.44%),B:462.6(1.05%),P:1e-9	Tpos:137.4,Tstd:83.6,Bpos:155.8,Bstd:98.8,StrandBias:0.9,Multiplicity:1.03
0.010	0.730	0.020	0.240
0.031	0.028	0.241	0.700
0.144	0.266	0.280	0.309
0.020	0.948	0.021	0.011
0.019	0.262	0.244	0.474
0.015	0.152	0.292	0.541
0.514	0.200	0.187	0.099
0.256	0.686	0.001	0.057
0.027	0.180	0.071	0.722
0.279	0.206	0.010	0.505
>TTTTCTCTCT	20-TTTTCTCTCT	8.525444	-21.041812	0	T:124.0(4.25%),B:1039.4(2.36%),P:1e-9	Tpos:140.3,Tstd:90.0,Bpos:154.8,Bstd:118.4,StrandBias:0.0,Multiplicity:1.10
0.001	0.170	0.200	0.629
0.001	0.236	0.020	0.743
0.146	0.310	0.043	0.501
0.001	0.001	0.001	0.997
0.221	0.511	0.001	0.267
0.001	0.001	0.001	0.997
0.079	0.791	0.129	0.001
0.001	0.001	0.001	0.997
0.001	0.827	0.001	0.171
0.104	0.108	0.001	0.787
>TCTCAGCGAG	21-TCTCAGCGAG	7.584487	-19.579848	0	T:226.0(7.75%),B:2289.9(5.19%),P:1e-8	Tpos:156.7,Tstd:84.6,Bpos:149.1,Bstd:107.0,StrandBias:-0.1,Multiplicity:1.03
0.063	0.143	0.064	0.730
0.076	0.786	0.055	0.083
0.099	0.103	0.056	0.742
0.063	0.829	0.043	0.065
0.825	0.054	0.076	0.045
0.046	0.058	0.807	0.089
0.064	0.817	0.065	0.054
0.076	0.113	0.810	0.001
0.785	0.074	0.103	0.038
0.043	0.045	0.878	0.034
>AATCGCGCTG	22-AATCGCGCTG	12.196005	-15.352783	0	T:7.0(0.24%),B:6.6(0.02%),P:1e-6	Tpos:107.7,Tstd:57.1,Bpos:173.6,Bstd:87.1,StrandBias:-0.4,Multiplicity:1.00
0.997	0.001	0.001	0.001
0.997	0.001	0.001	0.001
0.001	0.001	0.001	0.997
0.001	0.997	0.001	0.001
0.001	0.001	0.997	0.001
0.001	0.997	0.001	0.001
0.001	0.001	0.997	0.001
0.194	0.804	0.001	0.001
0.001	0.001	0.001	0.997
0.001	0.001	0.997	0.001
>TACCACCAGT	23-TACCACCAGT	11.787959	-11.380061	0	T:4.0(0.14%),B:2.6(0.01%),P:1e-4	Tpos:191.6,Tstd:60.5,Bpos:94.1,Bstd:65.6,StrandBias:0.4,Multiplicity:1.75
0.001	0.001	0.001	0.997
0.997	0.001	0.001	0.001
0.001	0.997	0.001	0.001
0.001	0.997	0.001	0.001
0.997	0.001	0.001	0.001
0.001	0.997	0.001	0.001
0.001	0.997	0.001	0.001
0.997	0.001	0.001	0.001
0.129	0.001	0.869	0.001
0.001	0.001	0.001	0.997
>NGGCTCTTCN	24-NGGCTCTTCN	7.941012	-9.594095	0	T:114.0(3.91%),B:1183.0(2.68%),P:1e-4	Tpos:151.3,Tstd:72.3,Bpos:149.9,Bstd:114.2,StrandBias:-0.2,Multiplicity:1.02
0.195	0.287	0.324	0.194
0.036	0.216	0.683	0.065
0.007	0.103	0.889	0.001
0.024	0.787	0.130	0.059
0.028	0.279	0.126	0.567
0.001	0.865	0.130	0.004
0.067	0.282	0.047	0.604
0.127	0.184	0.198	0.491
0.009	0.833	0.074	0.084
0.189	0.260	0.306	0.245
>KMGCBDHGAG	25-KMGCBDHGAG	6.602904	-9.141076	0	T:62.0(2.13%),B:562.1(1.27%),P:1e-3	Tpos:151.2,Tstd:92.3,Bpos:141.5,Bstd:102.7,StrandBias:0.8,Multiplicity:1.02
0.097	0.001	0.398	0.504
0.396	0.390	0.109	0.105
0.185	0.100	0.564	0.151
0.094	0.700	0.053	0.153
0.148	0.278	0.263	0.311
0.380	0.013	0.292	0.315
0.336	0.274	0.001	0.388
0.166	0.158	0.552	0.124
0.765	0.092	0.106	0.037
0.197	0.046	0.730	0.027
>GCCGCCATGGCG	1-GCCGCCATGGCG	8.650617	-89.594203	0	T:466.0(15.99%),B:3733.6(8.46%),P:1e-38	Tpos:146.6,Tstd:86.3,Bpos:152.0,Bstd:113.4,StrandBias:0.2,Multiplicity:1.06
0.064	0.091	0.733	0.112
0.046	0.801	0.070	0.083
0.114	0.788	0.073	0.025
0.055	0.030	0.848	0.067
0.073	0.837	0.073	0.017
0.001	0.885	0.057	0.057
0.961	0.019	0.019	0.001
0.001	0.029	0.023	0.947
0.090	0.060	0.840	0.010
0.058	0.050	0.803	0.089
0.060	0.769	0.071	0.100
0.072	0.060	0.786	0.082
>AGGCCTGGGCCT	2-AGGCCTGGGCCT	8.765350	-61.605739	0	T:393.0(13.48%),B:3369.0(7.64%),P:1e-26	Tpos:154.3,Tstd:82.0,Bpos:153.9,Bstd:111.9,StrandBias:0.1,Multiplicity:1.15
0.677	0.079	0.162	0.082
0.001	0.023	0.975	0.001
0.001	0.144	0.842	0.013
0.011	0.845	0.129	0.015
0.015	0.914	0.041	0.030
0.057	0.089	0.149	0.705
0.015	0.138	0.832	0.015
0.046	0.068	0.885	0.001
0.041	0.150	0.779	0.030
0.030	0.898	0.027	0.045
0.077	0.746	0.076	0.101
0.081	0.075	0.041	0.803
>GCAGGCCGCCAT	3-GCAGGCCGCCAT	9.028338	-45.107912	0	T:315.0(10.81%),B:2772.7(6.29%),P:1e-19	Tpos:143.8,Tstd:87.8,Bpos:150.3,Bstd:111.8,StrandBias:-0.1,Multiplicity:1.05
0.035	0.071	0.871	0.023
0.054	0.846	0.071	0.029
0.699	0.104	0.108	0.089
0.035	0.066	0.896	0.003
0.031	0.065	0.820	0.084
0.074	0.856	0.047	0.023
0.062	0.812	0.029	0.097
0.016	0.027	0.926	0.031
0.035	0.891	0.039	0.035
0.053	0.849	0.049	0.049
0.796	0.083	0.079	0.042
0.088	0.075	0.092	0.745
>CGCGGCCTGACC	4-CGCGGCCTGACC	9.495533	-42.709120	0	T:481.0(16.50%),B:4852.2(11.00%),P:1e-18	Tpos:156.2,Tstd:82.1,Bpos:152.4,Bstd:119.7,StrandBias:-0.1,Multiplicity:1.14
0.085	0.810	0.047	0.058
0.004	0.088	0.878	0.030
0.035	0.893	0.069	0.003
0.025	0.070	0.833	0.072
0.020	0.064	0.905	0.011
0.038	0.919	0.039	0.004
0.057	0.843	0.074	0.026
0.067	0.097	0.053	0.783
0.046	0.132	0.765	0.057
0.692	0.109	0.126	0.073
0.012	0.862	0.121	0.005
0.074	0.801	0.115	0.010
>TGGTGAGTGCGG	5-TGGTGAGTGCGG	8.929116	-40.841000	0	T:720.0(24.70%),B:8036.3(18.22%),P:1e-17	Tpos:152.0,Tstd:82.6,Bpos:150.2,Bstd:116.3,StrandBias:0.3,Multiplicity:1.15
0.169	0.192	0.082	0.557
0.023	0.034	0.891	0.052
0.018	0.101	0.880	0.001
0.037	0.041	0.196	0.726
0.077	0.029	0.893	0.001
0.705	0.084	0.166	0.045
0.003	0.090	0.901	0.006
0.105	0.209	0.252	0.434
0.021	0.024	0.946	0.009
0.033	0.842	0.072	0.053
0.035	0.166	0.702	0.097
0.003	0.042	0.912	0.043
>AAAATGGCGGTG	6-AAAATGGCGGTG	8.184137	-39.106585	0	T:183.0(6.28%),B:1393.7(3.16%),P:1e-16	Tpos:148.4,Tstd:93.6,Bpos:154.1,Bstd:112.0,StrandBias:0.1,Multiplicity:1.04
0.641	0.105	0.170	0.084
0.624	0.114	0.166	0.096
0.607	0.158	0.180	0.055
0.598	0.133	0.185	0.084
0.139	0.175	0.163	0.523
0.092	0.126	0.729	0.053
0.066	0.111	0.759	0.064
0.105	0.726	0.096	0.073
0.084	0.095	0.737	0.084
0.090	0.137	0.717	0.056
0.124	0.154	0.136	0.586
0.067	0.091	0.755	0.087
>TGAGGGCCGGGC	7-TGAGGGCCGGGC	8.912635	-38.192092	0	T:774.0(26.55%),B:8863.6(20.09%),P:1e-16	Tpos:153.6,Tstd:84.4,Bpos:150.1,Bstd:120.3,StrandBias:0.5,Multiplicity:1.14
0.053	0.069	0.118	0.760
0.046	0.129	0.806	0.019
0.704	0.101	0.108	0.087
0.047	0.028	0.913	0.012
0.048	0.056	0.799	0.097
0.048	0.037	0.900	0.015
0.021	0.839	0.115	0.025
0.035	0.874	0.037	0.054
0.004	0.065	0.900	0.031
0.045	0.110	0.774	0.071
0.042	0.036	0.907	0.015
0.032	0.828	0.089	0.051
>GCGGCCGGTAAG	8-GCGGCCGGTAAG	6.833295	-35.642412	0	T:1507.0(51.70%),B:19506.1(44.22%),P:1e-15	Tpos:153.0,Tstd:84.0,Bpos:149.3,Bstd:121.9,StrandBias:0.2,Multiplicity:1.36
0.001	0.052	0.946	0.001
0.041	0.857	0.071	0.031
0.073	0.076	0.803	0.048
0.001	0.123	0.875	0.001
0.053	0.722	0.123	0.102
0.054	0.858	0.087	0.001
0.063	0.095	0.804	0.038
0.001	0.058	0.878	0.063
0.111	0.019	0.072	0.798
0.730	0.134	0.102	0.034
0.733	0.078	0.142	0.047
0.001	0.082	0.916	0.001
>CCGGCCCAACAC	9-CCGGCCCAACAC	9.380200	-35.626508	0	T:289.0(9.91%),B:2661.1(6.03%),P:1e-15	Tpos:149.3,Tstd:86.9,Bpos:145.1,Bstd:105.1,StrandBias:-0.4,Multiplicity:1.05
0.077	0.788	0.069	0.066
0.086	0.778	0.056	0.080
0.062	0.057	0.869	0.012
0.026	0.082	0.891	0.001
0.001	0.907	0.091	0.001
0.092	0.810	0.053	0.045
0.001	0.941	0.057	0.001
0.756	0.089	0.095	0.060
0.803	0.073	0.098	0.026
0.068	0.906	0.025	0.001
0.728	0.084	0.129	0.059
0.019	0.822	0.081	0.078
>AGGCCTCGCTGG	10-AGGCCTCGCTGG	9.126510	-34.151783	0	T:260.0(8.92%),B:2349.5(5.33%),P:1e-14	Tpos:155.3,Tstd:80.9,Bpos:146.9,Bstd:110.6,StrandBias:-0.2,Multiplicity:1.14
0.757	0.105	0.099	0.039
0.072	0.039	0.888	0.001
0.001	0.051	0.932	0.016
0.051	0.883	0.056	0.010
0.040	0.803	0.087	0.070
0.001	0.095	0.057	0.847
0.001	0.856	0.075	0.068
0.054	0.100	0.767	0.079
0.001	0.850	0.080	0.069
0.067	0.060	0.086	0.787
0.081	0.001	0.917	0.001
0.099	0.097	0.705	0.099
>CCCGGGGCCTHC	11-CCCGGGGCCTHC	9.017586	-31.181625	0	T:330.0(11.32%),B:3266.7(7.41%),P:1e-13	Tpos:144.6,Tstd:77.2,Bpos:152.4,Bstd:117.6,StrandBias:0.0,Multiplicity:1.06
0.168	0.426	0.201	0.204
0.164	0.534	0.048	0.254
0.005	0.756	0.026	0.213
0.014	0.100	0.623	0.263
0.033	0.366	0.549	0.052
0.240	0.025	0.726	0.009
0.017	0.028	0.912	0.043
0.013	0.741	0.234	0.012
0.027	0.913	0.026	0.034
0.031	0.222	0.050	0.697
0.297	0.308	0.044	0.352
0.163	0.756	0.062	0.019
>GTGGGGCCCGCT	12-GTGGGGCCCGCT	9.159528	-29.918632	0	T:329.0(11.29%),B:3287.1(7.45%),P:1e-12	Tpos:154.3,Tstd:80.1,Bpos:150.0,Bstd:117.1,StrandBias:0.1,Multiplicity:1.07
0.041	0.082	0.857	0.020
0.130	0.070	0.078	0.722
0.046	0.055	0.854	0.045
0.012	0.084	0.899	0.005
0.038	0.045	0.836	0.081
0.074	0.074	0.826	0.026
0.001	0.861	0.088	0.050
0.001	0.869	0.090	0.040
0.011	0.839	0.064	0.086
0.009	0.077	0.830	0.084
0.027	0.865	0.079	0.029
0.075	0.072	0.109	0.744
>CCGCCATSGCCC	13-CCGCCATSGCCC	9.453294	-29.333875	0	T:197.0(6.76%),B:1713.5(3.88%),P:1e-12	Tpos:141.6,Tstd:76.1,Bpos:151.2,Bstd:106.6,StrandBias:-0.3,Multiplicity:1.00
0.108	0.562	0.269	0.061
0.204	0.527	0.268	0.001
0.147	0.001	0.851	0.001
0.135	0.863	0.001	0.001
0.078	0.818	0.103	0.001
0.997	0.001	0.001	0.001
0.001	0.001	0.001	0.997
0.001	0.442	0.556	0.001
0.154	0.001	0.543	0.302
0.057	0.694	0.038	0.211
0.154	0.605	0.240	0.001
0.001	0.991	0.007	0.001
>TCCACTTCCGGT	14-TCCACTTCCGGT	9.215674	-28.540049	0	T:152.0(5.21%),B:1221.8(2.77%),P:1e-12	Tpos:151.0,Tstd:91.7,Bpos:148.7,Bstd:110.1,StrandBias:-0.2,Multiplicity:1.17
0.130	0.104	0.090	0.676
0.001	0.861	0.076	0.062
0.073	0.775	0.028	0.124
0.509	0.145	0.282	0.064
0.001	0.915	0.060	0.024
0.049	0.008	0.043	0.900
0.048	0.031	0.001	0.920
0.001	0.935	0.063	0.001
0.001	0.927	0.048	0.024
0.046	0.119	0.834	0.001
0.001	0.059	0.916	0.024
0.120	0.175	0.163	0.542
>GCGGGCCTGGGG	15-GCGGGCCTGGGG	11.518477	-28.394186	0	T:109.0(3.74%),B:767.1(1.74%),P:1e-12	Tpos:155.5,Tstd:75.5,Bpos:146.4,Bstd:116.3,StrandBias:0.2,Multiplicity:1.00
0.001	0.001	0.975	0.023
0.027	0.936	0.015	0.022
0.075	0.013	0.836	0.076
0.001	0.001	0.997	0.001
0.024	0.087	0.888	0.001
0.001	0.883	0.115	0.001
0.001	0.997	0.001	0.001
0.001	0.055	0.001	0.943
0.001	0.041	0.884	0.074
0.061	0.024	0.914	0.001
0.015	0.049	0.906	0.030
0.039	0.021	0.939	0.001
>TCCGCCGCCATC	16-TCCGCCGCCATC	12.351957	-27.356356	0	T:64.0(2.20%),B:348.9(0.79%),P:1e-11	Tpos:150.3,Tstd:89.1,Bpos:141.8,Bstd:133.9,StrandBias:0.6,Multiplicity:1.02
0.114	0.001	0.001	0.884
0.001	0.955	0.043	0.001
0.001	0.997	0.001	0.001
0.001	0.001	0.952	0.046
0.001	0.945	0.001	0.053
0.001	0.961	0.001	0.037
0.001	0.022	0.976	0.001
0.001	0.961	0.037	0.001
0.071	0.825	0.033	0.071
0.857	0.141	0.001	0.001
0.025	0.001	0.174	0.800
0.070	0.928	0.001	0.001
>GAAGGTACCGGG	17-GAAGGTACCGGG	9.285282	-26.776836	0	T:192.0(6.59%),B:1706.8(3.87%),P:1e-11	Tpos:148.0,Tstd:79.9,Bpos:148.3,Bstd:110.7,StrandBias:0.3,Multiplicity:1.04
0.067	0.049	0.883	0.001
0.807	0.084	0.092	0.017
0.854	0.040	0.091	0.015
0.081	0.028	0.879	0.012
0.008	0.050	0.893	0.049
0.085	0.099	0.112	0.704
0.804	0.056	0.109	0.031
0.067	0.806	0.107	0.020
0.042	0.806	0.065	0.087
0.012	0.045	0.906	0.037
0.069	0.108	0.801	0.022
0.039	0.083	0.862	0.016
>CGTGAGTAGCGG	18-CGTGAGTAGCGG	11.363174	-25.557610	0	T:38.0(1.30%),B:150.3(0.34%),P:1e-11	Tpos:131.5,Tstd:67.1,Bpos:151.2,Bstd:119.1,StrandBias:0.7,Multiplicity:1.00
0.001	0.941	0.057	0.001
0.001	0.001	0.997	0.001
0.001	0.001	0.050	0.948
0.081	0.001	0.917	0.001
0.997	0.001	0.001	0.001
0.001	0.001	0.997	0.001
0.051	0.001	0.102	0.846
0.816	0.062	0.121	0.001
0.001	0.001	0.997	0.001
0.001	0.835	0.082	0.082
0.001	0.081	0.917	0.001
0.001	0.081	0.917	0.001
>CGGCGGTTGTGG	19-CGGCGGTTGTGG	9.337778	-24.846749	0	T:318.0(10.91%),B:3292.5(7.46%),P:1e-10	Tpos:148.0,Tstd:84.1,Bpos:149.2,Bstd:117.1,StrandBias:0.5,Multiplicity:1.04
0.030	0.861	0.093	0.016
0.050	0.052	0.865	0.033
0.001	0.121	0.850	0.028
0.054	0.814	0.099	0.033
0.072	0.083	0.764	0.081
0.001	0.087	0.870	0.042
0.001	0.059	0.064	0.876
0.088	0.067	0.098	0.747
0.007	0.094	0.842	0.057
0.021	0.083	0.109	0.787
0.050	0.074	0.869	0.007
0.001	0.102	0.856	0.041
>CTTCCGGGTGAG	20-CTTCCGGGTGAG	10.689893	-24.098098	0	T:35.0(1.20%),B:136.9(0.31%),P:1e-10	Tpos:157.6,Tstd:85.0,Bpos:150.4,Bstd:109.3,StrandBias:-0.4,Multiplicity:1.00
0.001	0.839	0.069	0.091
0.001	0.036	0.001	0.962
0.057	0.091	0.001	0.851
0.001	0.997	0.001	0.001
0.069	0.882	0.001	0.048
0.001	0.069	0.929	0.001
0.001	0.001	0.997	0.001
0.048	0.001	0.950	0.001
0.056	0.001	0.001	0.942
0.001	0.055	0.853	0.091
0.879	0.029	0.091	0.001
0.001	0.001	0.997	0.001
>GAGGGCTTCGTG	21-GAGGGCTTCGTG	12.801287	-22.491597	0	T:15.0(0.51%),B:25.0(0.06%),P:1e-9	Tpos:127.3,Tstd:73.2,Bpos:171.4,Bstd:75.6,StrandBias:0.6,Multiplicity:1.00
0.070	0.070	0.859	0.001
0.835	0.070	0.025	0.070
0.069	0.001	0.929	0.001
0.070	0.053	0.876	0.001
0.001	0.069	0.929	0.001
0.001	0.929	0.069	0.001
0.001	0.001	0.001	0.997
0.001	0.001	0.040	0.958
0.001	0.842	0.001	0.156
0.001	0.043	0.955	0.001
0.001	0.001	0.043	0.955
0.001	0.031	0.967	0.001
>ACCGAACGGAAC	22-ACCGAACGGAAC	10.931722	-13.096234	0	T:28.0(0.96%),B:151.4(0.34%),P:1e-5	Tpos:120.8,Tstd:70.4,Bpos:133.7,Bstd:112.2,StrandBias:-0.6,Multiplicity:1.11
0.804	0.030	0.108	0.058
0.001	0.865	0.092	0.042
0.111	0.794	0.094	0.001
0.055	0.001	0.943	0.001
0.920	0.077	0.001	0.002
0.718	0.055	0.226	0.001
0.320	0.620	0.001	0.059
0.001	0.355	0.643	0.001
0.055	0.085	0.859	0.001
0.885	0.001	0.113	0.001
0.817	0.044	0.083	0.056
0.055	0.906	0.038	0.001
>TCTCTCTCTCTT	23-TCTCTCTCTCTT	8.567818	-12.689933	0	T:123.0(4.22%),B:1207.2(2.74%),P:1e-5	Tpos:142.3,Tstd:85.7,Bpos:153.6,Bstd:121.6,StrandBias:-0.0,Multiplicity:1.11
0.042	0.066	0.034	0.858
0.028	0.865	0.024	0.083
0.042	0.053	0.066	0.839
0.014	0.854	0.034	0.098
0.042	0.118	0.080	0.760
0.001	0.879	0.024	0.096
0.028	0.059	0.046	0.867
0.001	0.902	0.006	0.091
0.084	0.071	0.014	0.831
0.038	0.812	0.072	0.078
0.049	0.057	0.026	0.868
0.049	0.160	0.123	0.668
>GGRACTTATGGG	24-GGRACTTATGGG	12.850852	-9.992603	0	T:3.0(0.10%),B:1.7(0.00%),P:1e-4	Tpos:177.2,Tstd:80.9,Bpos:112.1,Bstd:53.9,StrandBias:10.0,Multiplicity:3.33
0.001	0.001	0.997	0.001
0.001	0.001	0.845	0.153
0.423	0.001	0.423	0.153
0.997	0.001	0.001	0.001
0.001	0.997	0.001	0.001
0.001	0.001	0.001	0.997
0.001	0.001	0.001	0.997
0.997	0.001	0.001	0.001
0.001	0.001	0.001	0.997
0.001	0.001	0.997	0.001
0.001	0.001	0.997	0.001
0.001	0.001	0.997	0.001
>GTSCTGGGCYTY	25-GTSCTGGGCYTY	12.933403	-9.992603	0	T:3.0(0.10%),B:1.9(0.00%),P:1e-4	Tpos:132.0,Tstd:64.2,Bpos:180.5,Bstd:79.1,StrandBias:2.6,Multiplicity:2.33
0.001	0.067	0.931	0.001
0.067	0.036	0.001	0.896
0.001	0.490	0.508	0.001
0.001	0.997	0.001	0.001
0.067	0.073	0.001	0.859
0.001	0.071	0.722	0.206
0.001	0.001	0.997	0.001
0.206	0.001	0.658	0.135
0.067	0.655	0.277	0.001
0.004	0.515	0.068	0.413
0.068	0.062	0.068	0.802
0.003	0.446	0.001	0.550
>SKSATGGCGGCSB	1-SKSATGGCGGCSB	6.538220	-58.447169	0	T:1468.0(50.36%),B:17952.9(40.70%),P:1e-25	Tpos:151.9,Tstd:84.1,Bpos:148.9,Bstd:116.5,StrandBias:0.1,Multiplicity:1.29
0.177	0.385	0.381	0.057
0.115	0.155	0.369	0.361
0.104	0.351	0.482	0.063
0.758	0.071	0.047	0.124
0.087	0.006	0.038	0.869
0.138	0.051	0.723	0.088
0.101	0.048	0.687	0.164
0.062	0.869	0.003	0.066
0.040	0.096	0.816	0.048
0.088	0.114	0.699	0.099
0.131	0.664	0.103	0.102
0.082	0.453	0.347	0.118
0.131	0.341	0.335	0.192
>CCGCCATGGCGGC	2-CCGCCATGGCGGC	7.647193	-58.149959	0	T:735.0(25.21%),B:7701.3(17.46%),P:1e-25	Tpos:150.8,Tstd:85.3,Bpos:150.2,Bstd:115.5,StrandBias:-0.1,Multiplicity:1.16
0.044	0.796	0.091	0.069
0.070	0.806	0.071	0.053
0.056	0.048	0.841	0.055
0.068	0.838	0.045	0.049
0.020	0.887	0.051	0.042
0.915	0.034	0.026	0.025
0.021	0.058	0.033	0.888
0.063	0.069	0.858	0.010
0.049	0.042	0.863	0.046
0.069	0.848	0.042	0.041
0.036	0.056	0.817	0.091
0.053	0.060	0.847	0.040
0.065	0.802	0.073	0.060
>AAAATGGCGGCGG	3-AAAATGGCGGCGG	10.292539	-43.902397	0	T:256.0(8.78%),B:2118.0(4.80%),P:1e-19	Tpos:139.2,Tstd:88.2,Bpos:153.2,Bstd:116.4,StrandBias:0.0,Multiplicity:1.06
0.830	0.017	0.067	0.086
0.719	0.115	0.095	0.071
0.519	0.062	0.345	0.074
0.913	0.037	0.049	0.001
0.124	0.124	0.045	0.707
0.024	0.001	0.974	0.001
0.001	0.001	0.959	0.039
0.093	0.870	0.025	0.012
0.075	0.025	0.832	0.068
0.074	0.098	0.827	0.001
0.070	0.834	0.049	0.047
0.001	0.062	0.936	0.001
0.049	0.135	0.767	0.049
>TGGTGAGTGCGGC	4-TGGTGAGTGCGGC	11.202862	-40.257367	0	T:144.0(4.94%),B:974.9(2.21%),P:1e-17	Tpos:154.5,Tstd:82.3,Bpos:150.9,Bstd:127.0,StrandBias:0.2,Multiplicity:1.00
0.160	0.186	0.132	0.522
0.001	0.043	0.919	0.037
0.043	0.007	0.949	0.001
0.047	0.024	0.118	0.811
0.074	0.022	0.903	0.001
0.885	0.057	0.057	0.001
0.001	0.023	0.955	0.021
0.063	0.157	0.115	0.665
0.013	0.052	0.914	0.021
0.001	0.874	0.109	0.016
0.038	0.026	0.914	0.022
0.021	0.044	0.892	0.043
0.024	0.804	0.091	0.081
>AGGCCCGGGCCTG	5-AGGCCCGGGCCTG	6.733629	-39.019703	0	T:1698.0(58.25%),B:22231.5(50.40%),P:1e-16	Tpos:152.0,Tstd:84.0,Bpos:150.3,Bstd:121.3,StrandBias:0.0,Multiplicity:1.63
0.742	0.090	0.126	0.042
0.026	0.047	0.916	0.011
0.034	0.054	0.891	0.021
0.043	0.826	0.121	0.010
0.029	0.889	0.032	0.050
0.052	0.799	0.081	0.068
0.062	0.080	0.816	0.042
0.031	0.042	0.921	0.006
0.021	0.109	0.815	0.055
0.031	0.908	0.051	0.010
0.021	0.926	0.026	0.027
0.035	0.136	0.136	0.693
0.021	0.089	0.862	0.028
>CTGTAGGCCGCGG	6-CTGTAGGCCGCGG	10.118279	-31.468953	0	T:259.0(8.89%),B:2395.7(5.43%),P:1e-13	Tpos:155.0,Tstd:82.9,Bpos:152.2,Bstd:120.2,StrandBias:0.4,Multiplicity:1.02
0.001	0.883	0.099	0.017
0.051	0.050	0.125	0.774
0.001	0.023	0.948	0.028
0.035	0.137	0.137	0.691
0.729	0.089	0.151	0.031
0.007	0.038	0.938	0.017
0.017	0.013	0.936	0.034
0.011	0.946	0.026	0.017
0.011	0.861	0.057	0.071
0.008	0.116	0.830	0.046
0.130	0.816	0.001	0.053
0.048	0.070	0.811	0.071
0.017	0.104	0.845	0.034
>AGGCCGCGGBSCS	7-AGGCCGCGGBSCS	11.847055	-28.308846	0	T:230.0(7.89%),B:2120.4(4.81%),P:1e-12	Tpos:146.3,Tstd:82.1,Bpos:151.2,Bstd:120.7,StrandBias:0.1,Multiplicity:1.02
0.838	0.001	0.160	0.001
0.145	0.001	0.853	0.001
0.001	0.112	0.886	0.001
0.001	0.997	0.001	0.001
0.001	0.790	0.001	0.208
0.001	0.001	0.997	0.001
0.001	0.997	0.001	0.001
0.309	0.001	0.689	0.001
0.001	0.271	0.727	0.001
0.001	0.374	0.350	0.275
0.001	0.542	0.456	0.001
0.001	0.997	0.001	0.001
0.206	0.346	0.446	0.001
>CCTCCCGGCTGAG	8-CCTCCCGGCTGAG	14.118745	-27.019431	0	T:28.0(0.96%),B:78.6(0.18%),P:1e-11	Tpos:149.4,Tstd:92.3,Bpos:133.5,Bstd:98.8,StrandBias:0.2,Multiplicity:1.00
0.001	0.982	0.016	0.001
0.001	0.929	0.001	0.069
0.001	0.013	0.011	0.975
0.001	0.997	0.001	0.001
0.070	0.859	0.070	0.001
0.070	0.839	0.090	0.001
0.001	0.001	0.997	0.001
0.001	0.069	0.929	0.001
0.069	0.929	0.001	0.001
0.001	0.070	0.090	0.839
0.001	0.001	0.997	0.001
0.755	0.097	0.044	0.104
0.001	0.001	0.997	0.001
>CCGGTATGGGGAC	9-CCGGTATGGGGAC	11.338514	-23.948262	0	T:27.0(0.93%),B:83.7(0.19%),P:1e-10	Tpos:152.2,Tstd:81.6,Bpos:139.8,Bstd:92.6,StrandBias:0.3,Multiplicity:1.14
0.107	0.785	0.001	0.107
0.013	0.879	0.107	0.001
0.001	0.001	0.997	0.001
0.008	0.107	0.884	0.001
0.001	0.107	0.036	0.856
0.535	0.107	0.037	0.321
0.001	0.023	0.014	0.962
0.214	0.107	0.678	0.001
0.001	0.001	0.997	0.001
0.001	0.001	0.892	0.106
0.106	0.001	0.892	0.001
0.879	0.001	0.107	0.013
0.001	0.679	0.213	0.107
>GGAGCGGGTGCCC	10-GGAGCGGGTGCCC	11.984310	-23.462166	0	T:33.0(1.13%),B:125.4(0.28%),P:1e-10	Tpos:136.7,Tstd:81.7,Bpos:158.5,Bstd:102.9,StrandBias:0.9,Multiplicity:1.00
0.001	0.001	0.926	0.072
0.072	0.055	0.872	0.001
0.904	0.023	0.072	0.001
0.001	0.001	0.944	0.054
0.001	0.882	0.045	0.072
0.001	0.001	0.997	0.001
0.072	0.001	0.926	0.001
0.001	0.014	0.940	0.045
0.001	0.056	0.067	0.876
0.001	0.001	0.997	0.001
0.001	0.997	0.001	0.001
0.054	0.944	0.001	0.001
0.001	0.872	0.055	0.072
>GCCGCCCGGCGGC	11-GCCGCCCGGCGGC	12.851831	-20.962224	0	T:140.0(4.80%),B:1222.1(2.77%),P:1e-9	Tpos:154.6,Tstd:91.7,Bpos:151.0,Bstd:126.4,StrandBias:0.5,Multiplicity:1.05
0.082	0.068	0.849	0.001
0.153	0.543	0.303	0.001
0.001	0.759	0.070	0.170
0.001	0.001	0.997	0.001
0.152	0.846	0.001	0.001
0.001	0.997	0.001	0.001
0.001	0.997	0.001	0.001
0.001	0.001	0.997	0.001
0.001	0.001	0.833	0.165
0.021	0.977	0.001	0.001
0.221	0.001	0.540	0.238
0.004	0.121	0.680	0.195
0.106	0.812	0.081	0.001
>AACACTCAGCTGC	12-AACACTCAGCTGC	13.523002	-19.859205	0	T:10.0(0.34%),B:10.2(0.02%),P:1e-8	Tpos:142.8,Tstd:83.9,Bpos:147.9,Bstd:62.8,StrandBias:-0.6,Multiplicity:1.00
0.685	0.001	0.313	0.001
0.666	0.001	0.176	0.157
0.001	0.997	0.001	0.001
0.842	0.156	0.001	0.001
0.001	0.997	0.001	0.001
0.156	0.001	0.001	0.842
0.001	0.997	0.001	0.001
0.804	0.194	0.001	0.001
0.001	0.001	0.997	0.001
0.313	0.685	0.001	0.001
0.001	0.001	0.001	0.997
0.001	0.001	0.997	0.001
0.001	0.997	0.001	0.001
>GGAAGCCCCAGGA	13-GGAAGCCCCAGGA	15.098586	-18.429829	0	T:5.0(0.17%),B:1.1(0.00%),P:1e-8	Tpos:167.4,Tstd:60.8,Bpos:142.5,Bstd:47.4,StrandBias:-0.7,Multiplicity:1.60
0.001	0.001	0.997	0.001
0.001	0.001	0.997	0.001
0.901	0.097	0.001	0.001
0.997	0.001	0.001	0.001
0.001	0.001	0.997	0.001
0.001	0.710	0.288	0.001
0.128	0.870	0.001	0.001
0.001	0.997	0.001	0.001
0.001	0.997	0.001	0.001
0.773	0.098	0.128	0.001
0.001	0.001	0.997	0.001
0.001	0.001	0.997	0.001
0.870	0.001	0.001	0.128
>AGGCGCGGCCTTC	14-AGGCGCGGCCTTC	12.695443	-15.776649	0	T:17.0(0.58%),B:52.2(0.12%),P:1e-6	Tpos:104.1,Tstd:66.5,Bpos:137.6,Bstd:93.1,StrandBias:-0.8,Multiplicity:1.00
0.624	0.001	0.001	0.374
0.001	0.001	0.997	0.001
0.001	0.001	0.997	0.001
0.001	0.776	0.222	0.001
0.001	0.382	0.616	0.001
0.001	0.997	0.001	0.001
0.001	0.001	0.997	0.001
0.001	0.186	0.627	0.186
0.001	0.997	0.001	0.001
0.222	0.776	0.001	0.001
0.001	0.001	0.001	0.997
0.001	0.001	0.418	0.580
0.001	0.997	0.001	0.001
>TTCTACTAGTCGA	15-TTCTACTAGTCGA	9.992053	-13.510348	0	T:6.0(0.21%),B:5.9(0.01%),P:1e-5	Tpos:141.2,Tstd:59.9,Bpos:249.2,Bstd:57.1,StrandBias:-0.6,Multiplicity:1.00
0.001	0.209	0.209	0.581
0.208	0.001	0.001	0.790
0.001	0.626	0.372	0.001
0.253	0.001	0.001	0.745
0.604	0.001	0.209	0.186
0.186	0.812	0.001	0.001
0.001	0.001	0.372	0.626
0.997	0.001	0.001	0.001
0.187	0.187	0.440	0.187
0.001	0.001	0.001	0.997
0.022	0.932	0.001	0.045
0.001	0.001	0.997	0.001
0.626	0.001	0.001	0.372
>CTATGCCGTGCTA	16-CTATGCCGTGCTA	13.036232	-13.510348	0	T:6.0(0.21%),B:5.8(0.01%),P:1e-5	Tpos:156.1,Tstd:87.6,Bpos:175.8,Bstd:55.2,StrandBias:0.6,Multiplicity:1.50
0.001	0.997	0.001	0.001
0.001	0.156	0.001	0.842
0.674	0.314	0.011	0.001
0.001	0.001	0.156	0.842
0.001	0.001	0.997	0.001
0.001	0.997	0.001	0.001
0.001	0.831	0.001	0.167
0.314	0.157	0.528	0.001
0.001	0.001	0.156	0.842
0.001	0.001	0.997	0.001
0.001	0.997	0.001	0.001
0.001	0.156	0.001	0.842
0.675	0.157	0.011	0.157
>GGTTACTTATGGG	17-GGTTACTTATGGG	3.655501	-13.051767	0	T:2181.0(74.82%),B:31313.4(70.99%),P:1e-5	Tpos:152.4,Tstd:84.4,Bpos:149.2,Bstd:95.8,StrandBias:0.1,Multiplicity:1.98
0.100	0.100	0.700	0.100
0.100	0.100	0.700	0.100
0.100	0.100	0.100	0.700
0.100	0.100	0.100	0.700
0.700	0.100	0.100	0.100
0.100	0.700	0.100	0.100
0.100	0.100	0.100	0.700
0.100	0.100	0.100	0.700
0.700	0.100	0.100	0.100
0.100	0.100	0.100	0.700
0.100	0.100	0.700	0.100
0.100	0.100	0.700	0.100
0.100	0.100	0.700	0.100
>CGGGCCGGGCCGG	18-CGGGCCGGGCCGG	11.396264	-12.795558	0	T:459.0(15.75%),B:5661.9(12.84%),P:1e-5	Tpos:151.0,Tstd:86.6,Bpos:147.0,Bstd:123.3,StrandBias:-0.4,Multiplicity:1.02
0.001	0.997	0.001	0.001
0.001	0.001	0.960	0.038
0.001	0.001	0.997	0.001
0.243	0.001	0.454	0.301
0.169	0.660	0.170	0.001
0.001	0.657	0.149	0.193
0.001	0.001	0.997	0.001
0.001	0.204	0.794	0.001
0.327	0.001	0.559	0.113
0.258	0.648	0.093	0.001
0.001	0.517	0.203	0.279
0.001	0.001	0.997	0.001
0.001	0.186	0.812	0.001
>SBDGTTRTGCSBN	19-SBDGTTRTGCSBN	5.184188	-12.793954	0	T:591.0(20.27%),B:7509.8(17.03%),P:1e-5	Tpos:144.6,Tstd:84.8,Bpos:150.6,Bstd:105.6,StrandBias:0.2,Multiplicity:1.12
0.168	0.337	0.323	0.172
0.152	0.304	0.327	0.216
0.315	0.052	0.298	0.334
0.036	0.055	0.620	0.289
0.036	0.173	0.087	0.704
0.260	0.164	0.003	0.573
0.371	0.001	0.437	0.191
0.319	0.001	0.017	0.663
0.174	0.128	0.468	0.230
0.218	0.555	0.085	0.142
0.133	0.433	0.315	0.119
0.156	0.347	0.230	0.267
0.173	0.302	0.299	0.225
>CCCGCACAGCCGC	20-CCCGCACAGCCGC	10.919360	-12.174856	0	T:263.0(9.02%),B:3023.7(6.85%),P:1e-5	Tpos:145.9,Tstd:84.7,Bpos:149.5,Bstd:117.5,StrandBias:-0.3,Multiplicity:1.04
0.023	0.906	0.041	0.030
0.009	0.883	0.032	0.076
0.018	0.864	0.059	0.059
0.083	0.090	0.745	0.082
0.047	0.878	0.042	0.033
0.797	0.107	0.039	0.057
0.056	0.868	0.075	0.001
0.755	0.055	0.088	0.102
0.011	0.069	0.879	0.041
0.036	0.884	0.054	0.026
0.050	0.869	0.045	0.036
0.056	0.025	0.872	0.047
0.026	0.875	0.050	0.049
>CAAGCTTCAGCTG	21-CAAGCTTCAGCTG	11.439141	-11.603761	0	T:6.0(0.21%),B:8.0(0.02%),P:1e-5	Tpos:158.3,Tstd:88.1,Bpos:129.8,Bstd:44.1,StrandBias:2.3,Multiplicity:1.00
0.100	0.700	0.100	0.100
0.700	0.100	0.100	0.100
0.700	0.100	0.100	0.100
0.100	0.100	0.700	0.100
0.100	0.700	0.100	0.100
0.100	0.100	0.100	0.700
0.100	0.100	0.100	0.700
0.100	0.700	0.100	0.100
0.700	0.100	0.100	0.100
0.100	0.100	0.700	0.100
0.100	0.700	0.100	0.100
0.100	0.100	0.100	0.700
0.100	0.100	0.700	0.100
>CGTTACKCTGCTC	22-CGTTACKCTGCTC	10.641605	-9.933770	0	T:25.0(0.86%),B:152.1(0.34%),P:1e-4	Tpos:156.2,Tstd:90.7,Bpos:170.2,Bstd:119.9,StrandBias:0.6,Multiplicity:1.00
0.001	0.700	0.001	0.298
0.149	0.001	0.849	0.001
0.001	0.001	0.001	0.997
0.001	0.001	0.149	0.849
0.897	0.048	0.054	0.001
0.001	0.997	0.001	0.001
0.001	0.001	0.550	0.448
0.001	0.997	0.001	0.001
0.001	0.001	0.001	0.997
0.001	0.001	0.997	0.001
0.149	0.849	0.001	0.001
0.001	0.149	0.198	0.652
0.001	0.651	0.347	0.001
>GGGGCCGGGCCGG	23-GGGGCCGGGCCGG	11.147761	-6.985762	0	T:457.0(15.68%),B:6019.4(13.65%),P:1e-3	Tpos:153.8,Tstd:85.4,Bpos:153.5,Bstd:121.5,StrandBias:0.5,Multiplicity:1.03
0.001	0.010	0.963	0.026
0.115	0.075	0.720	0.090
0.063	0.076	0.800	0.061
0.053	0.001	0.870	0.076
0.029	0.773	0.058	0.140
0.027	0.889	0.037	0.047
0.007	0.023	0.921	0.049
0.064	0.061	0.829	0.046
0.058	0.049	0.871	0.022
0.055	0.814	0.049	0.082
0.129	0.780	0.035	0.056
0.061	0.006	0.932	0.001
0.014	0.080	0.845	0.061
>KCCACGGCCGCCC	24-KCCACGGCCGCCC	14.901131	-6.066442	0	T:13.0(0.45%),B:77.4(0.18%),P:1e-2	Tpos:167.8,Tstd:71.3,Bpos:119.0,Bstd:106.2,StrandBias:0.0,Multiplicity:1.00
0.001	0.001	0.552	0.446
0.001	0.997	0.001	0.001
0.001	0.997	0.001	0.001
0.997	0.001	0.001	0.001
0.223	0.553	0.223	0.001
0.001	0.001	0.997	0.001
0.001	0.222	0.776	0.001
0.001	0.997	0.001	0.001
0.001	0.997	0.001	0.001
0.001	0.001	0.997	0.001
0.001	0.997	0.001	0.001
0.001	0.669	0.329	0.001
0.001	0.997	0.001	0.001
>ATATATATATATA	25-ATATATATATATA	13.849871	-2.803300	0	T:2.0(0.07%),B:6.2(0.01%),P:1e-1	Tpos:22.0,Tstd:17.9,Bpos:199.1,Bstd:51.2,StrandBias:0.6,Multiplicity:1.00
0.994	0.001	0.001	0.004
0.138	0.001	0.001	0.860
0.994	0.001	0.001	0.004
0.140	0.136	0.001	0.723
0.863	0.001	0.135	0.001
0.004	0.271	0.001	0.724
0.724	0.001	0.271	0.004
0.001	0.271	0.001	0.727
0.859	0.001	0.136	0.004
0.135	0.001	0.001	0.863
0.859	0.001	0.001	0.139
0.002	0.001	0.001	0.996
0.859	0.001	0.136	0.004
>CGSCATGGCGGCGGS	1-CGSCATGGCGGCGGS	9.801800	-75.338699	0	T:570.0(19.55%),B:5204.5(11.80%),P:1e-32	Tpos:148.2,Tstd:88.3,Bpos:151.9,Bstd:116.1,StrandBias:0.0,Multiplicity:1.09
0.083	0.595	0.280	0.042
0.209	0.169	0.528	0.094
0.183	0.382	0.331	0.104
0.073	0.560	0.325	0.042
0.986	0.003	0.010	0.001
0.008	0.003	0.012	0.977
0.001	0.176	0.822	0.001
0.010	0.010	0.979	0.001
0.204	0.692	0.010	0.094
0.026	0.010	0.943	0.021
0.010	0.225	0.764	0.001
0.146	0.645	0.146	0.063
0.104	0.260	0.635	0.001
0.063	0.321	0.606	0.010
0.075	0.421	0.400	0.104
>CAGCRCCGCCATCTT	2-CAGCRCCGCCATCTT	10.434431	-28.592769	0	T:67.0(2.30%),B:364.3(0.83%),P:1e-12	Tpos:162.3,Tstd:100.1,Bpos:155.4,Bstd:111.6,StrandBias:0.3,Multiplicity:1.00
0.001	0.997	0.001	0.001
0.480	0.001	0.290	0.229
0.001	0.273	0.725	0.001
0.001	0.997	0.001	0.001
0.465	0.001	0.533	0.001
0.001	0.997	0.001	0.001
0.029	0.725	0.245	0.001
0.001	0.001	0.997	0.001
0.001	0.997	0.001	0.001
0.001	0.997	0.001	0.001
0.997	0.001	0.001	0.001
0.001	0.001	0.001	0.997
0.001	0.496	0.242	0.261
0.001	0.001	0.244	0.754
0.001	0.001	0.001	0.997
>CGGTTCBRTTCGGTT	3-CGGTTCBRTTCGGTT	-1.595343	-25.188876	0	T:1819.0(62.40%),B:24825.9(56.28%),P:1e-10	Tpos:150.0,Tstd:85.7,Bpos:148.7,Bstd:111.0,StrandBias:0.1,Multiplicity:1.36
0.001	0.587	0.345	0.067
0.067	0.067	0.715	0.151
0.066	0.001	0.932	0.001
0.210	0.001	0.210	0.579
0.209	0.001	0.001	0.789
0.001	0.781	0.067	0.151
0.143	0.210	0.301	0.345
0.429	0.001	0.436	0.135
0.001	0.001	0.066	0.932
0.001	0.142	0.001	0.856
0.001	0.654	0.001	0.344
0.001	0.001	0.923	0.075
0.001	0.269	0.587	0.143
0.001	0.134	0.001	0.864
0.008	0.067	0.001	0.924
>GGCCCGCCGCTCACC	4-GGCCCGCCGCTCACC	15.692832	-23.664295	0	T:39.0(1.34%),B:168.9(0.38%),P:1e-10	Tpos:143.7,Tstd:76.1,Bpos:146.8,Bstd:120.7,StrandBias:-0.6,Multiplicity:1.03
0.001	0.136	0.862	0.001
0.080	0.109	0.774	0.037
0.001	0.997	0.001	0.001
0.079	0.841	0.079	0.001
0.001	0.997	0.001	0.001
0.244	0.207	0.548	0.001
0.001	0.909	0.089	0.001
0.001	0.997	0.001	0.001
0.079	0.001	0.919	0.001
0.001	0.997	0.001	0.001
0.001	0.173	0.079	0.747
0.001	0.997	0.001	0.001
0.876	0.036	0.001	0.087
0.001	0.997	0.001	0.001
0.001	0.997	0.001	0.001
>AGGTGAGGCCGCGGG	5-AGGTGAGGCCGCGGG	13.315298	-23.529972	0	T:77.0(2.64%),B:506.4(1.15%),P:1e-10	Tpos:152.4,Tstd:77.0,Bpos:152.0,Bstd:117.8,StrandBias:0.4,Multiplicity:1.00
0.737	0.102	0.123	0.038
0.019	0.019	0.961	0.001
0.019	0.038	0.942	0.001
0.058	0.097	0.149	0.696
0.026	0.010	0.963	0.001
0.753	0.069	0.144	0.034
0.019	0.031	0.931	0.019
0.031	0.053	0.897	0.019
0.001	0.938	0.060	0.001
0.034	0.795	0.114	0.057
0.001	0.038	0.930	0.031
0.057	0.831	0.074	0.038
0.019	0.029	0.914	0.038
0.019	0.079	0.876	0.026
0.020	0.087	0.843	0.050
>CCCATAATAGCCGCC	6-CCCATAATAGCCGCC	15.634726	-22.941660	0	T:6.0(0.21%),B:0.0(0.00%),P:1e-9	Tpos:126.3,Tstd:100.5,Bpos:0.0,Bstd:0.0,StrandBias:-0.4,Multiplicity:1.17
0.001	0.997	0.001	0.001
0.001	0.997	0.001	0.001
0.001	0.997	0.001	0.001
0.832	0.001	0.001	0.166
0.001	0.001	0.166	0.832
0.667	0.166	0.001	0.166
0.832	0.166	0.001	0.001
0.001	0.001	0.166	0.832
0.832	0.166	0.001	0.001
0.001	0.001	0.997	0.001
0.001	0.997	0.001	0.001
0.001	0.997	0.001	0.001
0.001	0.332	0.666	0.001
0.001	0.832	0.166	0.001
0.001	0.997	0.001	0.001
>GCCGGBATGGGGACG	7-GCCGGBATGGGGACG	17.271038	-22.941660	0	T:6.0(0.21%),B:0.9(0.00%),P:1e-9	Tpos:192.0,Tstd:65.5,Bpos:113.3,Bstd:74.1,StrandBias:0.7,Multiplicity:1.33
0.137	0.001	0.861	0.001
0.001	0.997	0.001	0.001
0.001	0.997	0.001	0.001
0.001	0.001	0.997	0.001
0.001	0.001	0.997	0.001
0.001	0.276	0.414	0.309
0.997	0.001	0.001	0.001
0.001	0.001	0.001	0.997
0.137	0.001	0.861	0.001
0.001	0.001	0.997	0.001
0.137	0.001	0.861	0.001
0.001	0.001	0.997	0.001
0.997	0.001	0.001	0.001
0.001	0.997	0.001	0.001
0.275	0.001	0.723	0.001
>GGCTGAAGGCCGCGG	8-GGCTGAAGGCCGCGG	14.174044	-22.195671	0	T:73.0(2.50%),B:482.5(1.09%),P:1e-9	Tpos:152.6,Tstd:82.6,Bpos:156.3,Bstd:121.6,StrandBias:0.4,Multiplicity:1.00
0.034	0.050	0.826	0.090
0.001	0.035	0.963	0.001
0.001	0.897	0.068	0.034
0.034	0.001	0.098	0.867
0.001	0.001	0.997	0.001
0.483	0.151	0.304	0.062
0.490	0.118	0.322	0.070
0.016	0.069	0.914	0.001
0.001	0.001	0.997	0.001
0.068	0.754	0.177	0.001
0.068	0.879	0.052	0.001
0.033	0.001	0.965	0.001
0.036	0.847	0.083	0.034
0.001	0.001	0.997	0.001
0.001	0.061	0.937	0.001
>VGMGCAGCASGCYGC	9-VGMGCAGCASGCYGC	6.754071	-20.331408	0	T:891.0(30.57%),B:11318.3(25.66%),P:1e-8	Tpos:150.9,Tstd:83.3,Bpos:148.5,Bstd:112.7,StrandBias:-0.0,Multiplicity:1.14
0.208	0.322	0.314	0.157
0.196	0.152	0.443	0.209
0.252	0.391	0.191	0.166
0.216	0.177	0.416	0.191
0.298	0.533	0.118	0.051
0.721	0.024	0.126	0.129
0.159	0.018	0.734	0.089
0.129	0.734	0.029	0.108
0.459	0.142	0.199	0.199
0.174	0.262	0.398	0.166
0.151	0.041	0.513	0.295
0.014	0.632	0.178	0.176
0.166	0.393	0.155	0.286
0.069	0.286	0.480	0.165
0.117	0.454	0.255	0.174
>CRAGMTGGCAGCGWC	10-CRAGMTGGCAGCGWC	14.117601	-19.023589	0	T:9.0(0.31%),B:8.2(0.02%),P:1e-8	Tpos:64.7,Tstd:34.8,Bpos:156.7,Bstd:95.2,StrandBias:1.3,Multiplicity:1.00
0.001	0.997	0.001	0.001
0.507	0.001	0.491	0.001
0.997	0.001	0.001	0.001
0.229	0.001	0.525	0.245
0.541	0.457	0.001	0.001
0.001	0.228	0.001	0.770
0.001	0.001	0.997	0.001
0.001	0.001	0.997	0.001
0.001	0.997	0.001	0.001
0.704	0.001	0.262	0.033
0.001	0.001	0.997	0.001
0.001	0.753	0.245	0.001
0.001	0.001	0.997	0.001
0.475	0.033	0.001	0.491
0.001	0.982	0.001	0.016
>GAGGCCTMCCCCGGC	11-GAGGCCTMCCCCGGC	15.481686	-18.977557	0	T:22.0(0.75%),B:71.4(0.16%),P:1e-8	Tpos:186.8,Tstd:89.2,Bpos:174.9,Bstd:81.1,StrandBias:0.4,Multiplicity:1.00
0.001	0.127	0.871	0.001
0.688	0.310	0.001	0.001
0.001	0.001	0.997	0.001
0.001	0.001	0.997	0.001
0.001	0.997	0.001	0.001
0.001	0.997	0.001	0.001
0.001	0.127	0.005	0.867
0.383	0.238	0.187	0.192
0.001	0.695	0.240	0.064
0.001	0.997	0.001	0.001
0.001	0.901	0.097	0.001
0.001	0.871	0.127	0.001
0.001	0.001	0.997	0.001
0.127	0.001	0.871	0.001
0.127	0.808	0.064	0.001
>CAGTACCACCAGTAC	12-CAGTACCACCAGTAC	3.768829	-18.421861	0	T:2506.0(85.97%),B:36206.4(82.08%),P:1e-8	Tpos:150.5,Tstd:82.2,Bpos:149.8,Bstd:101.8,StrandBias:-0.1,Multiplicity:2.29
0.100	0.700	0.100	0.100
0.700	0.100	0.100	0.100
0.100	0.100	0.700	0.100
0.100	0.100	0.100	0.700
0.700	0.100	0.100	0.100
0.100	0.700	0.100	0.100
0.100	0.700	0.100	0.100
0.700	0.100	0.100	0.100
0.100	0.700	0.100	0.100
0.100	0.700	0.100	0.100
0.700	0.100	0.100	0.100
0.100	0.100	0.700	0.100
0.100	0.100	0.100	0.700
0.700	0.100	0.100	0.100
0.100	0.700	0.100	0.100
>GGTTGTTTATGGGGC	13-GGTTGTTTATGGGGC	-15.028633	-17.548356	0	T:1632.0(55.99%),B:22461.4(50.92%),P:1e-7	Tpos:148.8,Tstd:82.9,Bpos:149.8,Bstd:96.7,StrandBias:0.1,Multiplicity:1.52
0.001	0.091	0.907	0.001
0.001	0.001	0.997	0.001
0.001	0.001	0.001	0.997
0.001	0.040	0.001	0.958
0.265	0.001	0.733	0.001
0.001	0.265	0.001	0.733
0.001	0.001	0.001	0.997
0.001	0.001	0.001	0.997
0.997	0.001	0.001	0.001
0.001	0.001	0.001	0.997
0.001	0.001	0.997	0.001
0.001	0.001	0.997	0.001
0.001	0.001	0.997	0.001
0.001	0.001	0.997	0.001
0.001	0.958	0.040	0.001
>CTGGGCCTGGGCCTG	14-CTGGGCCTGGGCCTG	13.830441	-17.109966	0	T:43.0(1.48%),B:250.0(0.57%),P:1e-7	Tpos:160.1,Tstd:72.1,Bpos:141.5,Bstd:122.2,StrandBias:0.3,Multiplicity:1.00
0.001	0.927	0.036	0.036
0.036	0.212	0.152	0.600
0.001	0.108	0.855	0.036
0.001	0.071	0.927	0.001
0.036	0.019	0.944	0.001
0.001	0.944	0.054	0.001
0.071	0.927	0.001	0.001
0.001	0.108	0.169	0.722
0.072	0.099	0.828	0.001
0.036	0.001	0.927	0.036
0.037	0.073	0.889	0.001
0.001	0.903	0.095	0.001
0.001	0.961	0.037	0.001
0.036	0.137	0.028	0.799
0.072	0.036	0.856	0.036
>GGWAGGTGRCGGCKG	15-GGWAGGTGRCGGCKG	12.870898	-16.700096	0	T:22.0(0.75%),B:81.6(0.19%),P:1e-7	Tpos:154.6,Tstd:63.8,Bpos:125.6,Bstd:119.7,StrandBias:0.4,Multiplicity:1.00
0.010	0.001	0.988	0.001
0.001	0.001	0.770	0.228
0.530	0.001	0.001	0.468
0.763	0.001	0.235	0.001
0.001	0.001	0.997	0.001
0.228	0.001	0.770	0.001
0.001	0.010	0.001	0.988
0.001	0.239	0.759	0.001
0.501	0.001	0.497	0.001
0.001	0.997	0.001	0.001
0.001	0.001	0.997	0.001
0.228	0.001	0.770	0.001
0.001	0.997	0.001	0.001
0.001	0.001	0.530	0.468
0.001	0.001	0.997	0.001
>BCGTCAGCHGCAGCA	16-BCGTCAGCHGCAGCA	13.940812	-13.256127	0	T:9.0(0.31%),B:16.9(0.04%),P:1e-5	Tpos:131.8,Tstd:95.5,Bpos:86.5,Bstd:53.5,StrandBias:1.0,Multiplicity:1.00
0.001	0.405	0.297	0.297
0.001	0.997	0.001	0.001
0.001	0.001	0.997	0.001
0.001	0.001	0.001	0.997
0.001	0.651	0.303	0.045
0.997	0.001	0.001	0.001
0.297	0.001	0.701	0.001
0.001	0.997	0.001	0.001
0.308	0.343	0.001	0.348
0.001	0.001	0.997	0.001
0.001	0.997	0.001	0.001
0.997	0.001	0.001	0.001
0.001	0.297	0.701	0.001
0.001	0.997	0.001	0.001
0.606	0.001	0.045	0.348
>SCGSGCAGCAGSSGG	17-SCGSGCAGCAGSSGG	10.176721	-10.461964	0	T:403.0(13.83%),B:5018.4(11.38%),P:1e-4	Tpos:152.6,Tstd:82.9,Bpos:150.4,Bstd:112.5,StrandBias:0.0,Multiplicity:1.05
0.055	0.468	0.425	0.052
0.151	0.526	0.254	0.069
0.063	0.257	0.643	0.037
0.143	0.448	0.394	0.015
0.015	0.013	0.913	0.059
0.006	0.992	0.001	0.001
0.980	0.006	0.007	0.007
0.007	0.001	0.985	0.007
0.006	0.992	0.001	0.001
0.970	0.024	0.005	0.001
0.037	0.007	0.944	0.012
0.088	0.394	0.511	0.007
0.148	0.470	0.375	0.007
0.110	0.200	0.663	0.027
0.022	0.327	0.650	0.001
>CAGCTGGGATATGGG	18-CAGCTGGGATATGGG	13.498380	-7.962429	0	T:3.0(0.10%),B:2.1(0.00%),P:1e-3	Tpos:104.5,Tstd:59.7,Bpos:165.3,Bstd:47.2,StrandBias:2.3,Multiplicity:2.00
0.100	0.700	0.100	0.100
0.700	0.100	0.100	0.100
0.100	0.100	0.700	0.100
0.100	0.700	0.100	0.100
0.100	0.100	0.100	0.700
0.100	0.100	0.700	0.100
0.100	0.100	0.700	0.100
0.100	0.100	0.700	0.100
0.700	0.100	0.100	0.100
0.100	0.100	0.100	0.700
0.700	0.100	0.100	0.100
0.100	0.100	0.100	0.700
0.100	0.100	0.700	0.100
0.100	0.100	0.700	0.100
0.100	0.100	0.700	0.100
>GCAGCRGCAGCAGCG	19-GCAGCRGCAGCAGCG	15.604761	-7.198279	0	T:79.0(2.71%),B:817.9(1.85%),P:1e-3	Tpos:145.8,Tstd:83.8,Bpos:137.8,Bstd:125.0,StrandBias:-0.2,Multiplicity:1.03
0.001	0.001	0.997	0.001
0.090	0.830	0.079	0.001
0.608	0.001	0.366	0.025
0.001	0.044	0.954	0.001
0.001	0.997	0.001	0.001
0.404	0.203	0.348	0.045
0.001	0.001	0.997	0.001
0.001	0.954	0.044	0.001
0.506	0.142	0.307	0.045
0.001	0.001	0.997	0.001
0.001	0.997	0.001	0.001
0.599	0.015	0.315	0.071
0.001	0.001	0.997	0.001
0.001	0.954	0.044	0.001
0.169	0.085	0.542	0.204
>ATATATAYATATATR	20-ATATATAYATATATR	14.412804	-6.795136	0	T:3.0(0.10%),B:3.1(0.01%),P:1e-2	Tpos:29.1,Tstd:21.8,Bpos:194.9,Bstd:12.3,StrandBias:0.3,Multiplicity:1.00
0.990	0.001	0.001	0.008
0.008	0.001	0.001	0.990
0.990	0.001	0.001	0.008
0.008	0.001	0.001	0.990
0.997	0.001	0.001	0.001
0.230	0.238	0.001	0.531
0.532	0.001	0.238	0.229
0.001	0.457	0.001	0.541
0.761	0.001	0.229	0.009
0.001	0.001	0.001	0.997
0.761	0.001	0.001	0.237
0.228	0.001	0.001	0.770
0.990	0.001	0.001	0.008
0.008	0.001	0.001	0.990
0.541	0.001	0.457	0.001
>GGCAGCAGCAGCAGC	21-GGCAGCAGCAGCAGC	15.219995	-6.763165	0	T:36.0(1.23%),B:310.5(0.70%),P:1e-2	Tpos:133.0,Tstd:89.7,Bpos:141.5,Bstd:127.6,StrandBias:0.0,Multiplicity:1.00
0.001	0.001	0.997	0.001
0.001	0.001	0.997	0.001
0.081	0.837	0.081	0.001
0.785	0.163	0.001	0.051
0.001	0.001	0.997	0.001
0.081	0.755	0.163	0.001
0.540	0.082	0.133	0.245
0.001	0.081	0.917	0.001
0.001	0.836	0.162	0.001
0.704	0.214	0.081	0.001
0.001	0.001	0.997	0.001
0.081	0.837	0.081	0.001
0.866	0.001	0.132	0.001
0.001	0.001	0.917	0.081
0.001	0.997	0.001	0.001
>NNNNNNHHDNNHNHH	22-NNNNNNHHDNNHNHH	1.972177	-6.182840	0	T:398.0(13.65%),B:5243.9(11.89%),P:1e-2	Tpos:149.2,Tstd:87.0,Bpos:147.7,Bstd:103.6,StrandBias:-0.1,Multiplicity:1.11
0.220	0.218	0.252	0.310
0.258	0.300	0.190	0.252
0.209	0.234	0.258	0.299
0.301	0.246	0.233	0.220
0.220	0.280	0.201	0.300
0.300	0.177	0.219	0.305
0.327	0.253	0.114	0.306
0.228	0.329	0.167	0.276
0.328	0.147	0.281	0.244
0.296	0.305	0.157	0.243
0.296	0.277	0.175	0.252
0.276	0.351	0.139	0.234
0.229	0.219	0.284	0.267
0.325	0.225	0.157	0.294
0.325	0.281	0.127	0.268
>GCTATGCTATGCTAT	23-GCTATGCTATGCTAT	19.081915	-6.170985	0	T:2.0(0.07%),B:0.3(0.00%),P:1e-2	Tpos:180.5,Tstd:109.5,Bpos:0.0,Bstd:0.0,StrandBias:0.0,Multiplicity:1.00
0.001	0.001	0.997	0.001
0.001	0.997	0.001	0.001
0.001	0.001	0.001	0.997
0.948	0.001	0.050	0.001
0.001	0.001	0.001	0.997
0.001	0.001	0.997	0.001
0.001	0.997	0.001	0.001
0.001	0.215	0.001	0.783
0.733	0.001	0.265	0.001
0.001	0.001	0.001	0.997
0.001	0.001	0.997	0.001
0.001	0.997	0.001	0.001
0.001	0.001	0.001	0.997
0.948	0.001	0.050	0.001
0.001	0.001	0.001	0.997
>CGGCAGCAGCAGCAG	24-CGGCAGCAGCAGCAG	13.818213	-5.782709	0	T:57.0(1.96%),B:584.1(1.32%),P:1e-2	Tpos:136.2,Tstd:68.5,Bpos:135.2,Bstd:123.4,StrandBias:-1.2,Multiplicity:1.00
0.079	0.841	0.001	0.079
0.001	0.001	0.997	0.001
0.001	0.001	0.920	0.078
0.079	0.734	0.186	0.001
0.666	0.001	0.175	0.158
0.078	0.001	0.920	0.001
0.001	0.920	0.078	0.001
0.677	0.001	0.164	0.158
0.001	0.001	0.997	0.001
0.001	0.920	0.078	0.001
0.874	0.001	0.124	0.001
0.001	0.001	0.997	0.001
0.001	0.792	0.206	0.001
0.805	0.001	0.079	0.115
0.078	0.001	0.920	0.001
>CGTCGTCGTCGTCGT	25-CGTCGTCGTCGTCGT	18.465789	-3.416159	0	T:4.0(0.14%),B:18.7(0.04%),P:1e-1	Tpos:123.9,Tstd:37.6,Bpos:140.4,Bstd:10.3,StrandBias:0.4,Multiplicity:1.00
0.001	0.863	0.135	0.001
0.001	0.285	0.578	0.136
0.001	0.001	0.142	0.856
0.001	0.997	0.001	0.001
0.135	0.001	0.863	0.001
0.135	0.001	0.001	0.863
0.001	0.997	0.001	0.001
0.001	0.001	0.997	0.001
0.001	0.001	0.001	0.997
0.001	0.997	0.001	0.001
0.271	0.001	0.727	0.001
0.001	0.001	0.001	0.997
0.001	0.997	0.001	0.001
0.136	0.136	0.592	0.136
0.136	0.136	0.001	0.727
>SGGCCT	1-SGGCCT	6.565471	-107.050654	0	T:1749.0(60.00%),B:20595.1(46.69%),P:1e-46	Tpos:154.1,Tstd:81.1,Bpos:149.8,Bstd:112.9,StrandBias:0.0,Multiplicity:1.82
0.176	0.355	0.468	0.001
0.001	0.001	0.997	0.001
0.001	0.001	0.997	0.001
0.001	0.997	0.001	0.001
0.001	0.997	0.001	0.001
0.001	0.001	0.001	0.997
>CGCCAT	2-CGCCAT	8.199602	-98.603945	0	T:857.0(29.40%),B:8293.5(18.80%),P:1e-42	Tpos:148.2,Tstd:89.8,Bpos:149.4,Bstd:114.2,StrandBias:0.1,Multiplicity:1.19
0.001	0.997	0.001	0.001
0.001	0.001	0.997	0.001
0.096	0.902	0.001	0.001
0.001	0.997	0.001	0.001
0.997	0.001	0.001	0.001
0.001	0.001	0.001	0.997
>CGGGCC	3-CGGGCC	6.177716	-75.670811	0	T:1929.0(66.17%),B:24356.8(55.22%),P:1e-32	Tpos:152.0,Tstd:84.9,Bpos:150.5,Bstd:124.3,StrandBias:0.1,Multiplicity:1.76
0.100	0.700	0.100	0.100
0.100	0.100	0.700	0.100
0.100	0.100	0.700	0.100
0.100	0.100	0.700	0.100
0.100	0.700	0.100	0.100
0.100	0.700	0.100	0.100
>TWCCGG	4-TWCCGG	4.825593	-69.549042	0	T:2254.0(77.32%),B:29838.8(67.65%),P:1e-30	Tpos:149.4,Tstd:87.8,Bpos:149.8,Bstd:116.7,StrandBias:0.0,Multiplicity:1.91
0.307	0.001	0.001	0.691
0.471	0.160	0.001	0.369
0.259	0.639	0.101	0.001
0.001	0.939	0.059	0.001
0.063	0.051	0.565	0.321
0.041	0.001	0.812	0.146
>GGCCCW	5-GGCCCW	7.486297	-56.856306	0	T:1495.0(51.29%),B:18412.1(41.74%),P:1e-24	Tpos:152.3,Tstd:85.1,Bpos:150.5,Bstd:110.7,StrandBias:-0.1,Multiplicity:1.32
0.001	0.001	0.997	0.001
0.001	0.001	0.997	0.001
0.001	0.997	0.001	0.001
0.001	0.997	0.001	0.001
0.001	0.997	0.001	0.001
0.556	0.001	0.001	0.442
>GTGAGT	6-GTGAGT	6.615343	-49.706678	0	T:503.0(17.26%),B:4949.3(11.22%),P:1e-21	Tpos:149.5,Tstd:81.8,Bpos:151.0,Bstd:108.0,StrandBias:0.4,Multiplicity:1.06
0.001	0.001	0.997	0.001
0.001	0.001	0.001	0.997
0.185	0.001	0.813	0.001
0.997	0.001	0.001	0.001
0.001	0.001	0.997	0.001
0.001	0.001	0.001	0.997
>CGTAAG	7-CGTAAG	4.852158	-40.072649	0	T:1009.0(34.61%),B:12053.2(27.33%),P:1e-17	Tpos:148.7,Tstd:88.6,Bpos:149.1,Bstd:115.1,StrandBias:-0.2,Multiplicity:1.16
0.070	0.795	0.097	0.038
0.029	0.001	0.969	0.001
0.001	0.001	0.303	0.695
0.844	0.074	0.001	0.081
0.943	0.001	0.001	0.055
0.035	0.001	0.833	0.131
>AGCCSG	8-AGCCSG	6.713373	-38.366375	0	T:2047.0(70.22%),B:27701.7(62.80%),P:1e-16	Tpos:142.0,Tstd:87.8,Bpos:150.3,Bstd:123.2,StrandBias:0.3,Multiplicity:1.07
0.805	0.014	0.001	0.180
0.150	0.001	0.848	0.001
0.041	0.951	0.007	0.001
0.001	0.813	0.001	0.185
0.013	0.382	0.426	0.179
0.001	0.001	0.997	0.001
>TGAGGG	9-TGAGGG	6.177716	-36.972881	0	T:905.0(31.05%),B:10720.2(24.30%),P:1e-16	Tpos:152.8,Tstd:83.8,Bpos:151.5,Bstd:106.3,StrandBias:0.2,Multiplicity:1.26
0.100	0.100	0.100	0.700
0.100	0.100	0.700	0.100
0.700	0.100	0.100	0.100
0.100	0.100	0.700	0.100
0.100	0.100	0.700	0.100
0.100	0.100	0.700	0.100
>TAACCG	10-TAACCG	4.530714	-36.788439	0	T:2105.0(72.21%),B:28702.3(65.07%),P:1e-15	Tpos:151.6,Tstd:85.4,Bpos:149.2,Bstd:113.1,StrandBias:-0.1,Multiplicity:1.68
0.159	0.147	0.067	0.627
0.707	0.207	0.053	0.033
0.886	0.001	0.112	0.001
0.053	0.881	0.042	0.024
0.041	0.957	0.001	0.001
0.001	0.001	0.997	0.001
>CCCGCT	11-CCCGCT	6.177716	-30.862970	0	T:1729.0(59.31%),B:23118.4(52.41%),P:1e-13	Tpos:145.8,Tstd:83.5,Bpos:150.5,Bstd:117.0,StrandBias:-0.1,Multiplicity:1.47
0.100	0.700	0.100	0.100
0.100	0.700	0.100	0.100
0.100	0.700	0.100	0.100
0.100	0.100	0.700	0.100
0.100	0.700	0.100	0.100
0.100	0.100	0.100	0.700
>CCGGGC	12-CCGGGC	4.231805	-30.067127	0	T:2913.0(99.93%),B:43558.5(98.75%),P:1e-13	Tpos:150.0,Tstd:86.4,Bpos:149.8,Bstd:118.5,StrandBias:-0.0,Multiplicity:5.43
0.100	0.700	0.100	0.100
0.100	0.700	0.100	0.100
0.100	0.100	0.700	0.100
0.100	0.100	0.700	0.100
0.100	0.100	0.700	0.100
0.100	0.700	0.100	0.100
>ACGATC	13-ACGATC	4.776792	-22.874525	0	T:1245.0(42.71%),B:16309.6(36.97%),P:1e-9	Tpos:150.4,Tstd:86.6,Bpos:150.4,Bstd:113.8,StrandBias:-0.1,Multiplicity:1.26
0.719	0.001	0.279	0.001
0.001	0.940	0.001	0.058
0.001	0.037	0.880	0.082
0.918	0.001	0.001	0.080
0.042	0.156	0.142	0.660
0.028	0.923	0.048	0.001
>CGTACT	14-CGTACT	5.157251	-22.360280	0	T:1028.0(35.27%),B:13172.6(29.86%),P:1e-9	Tpos:148.0,Tstd:82.6,Bpos:149.3,Bstd:111.8,StrandBias:-0.0,Multiplicity:1.23
0.072	0.738	0.155	0.035
0.001	0.051	0.947	0.001
0.056	0.001	0.001	0.942
0.757	0.001	0.241	0.001
0.001	0.935	0.063	0.001
0.091	0.231	0.001	0.677
>GCTGCT	15-GCTGCT	4.274898	-21.819208	0	T:1988.0(68.20%),B:27662.9(62.71%),P:1e-9	Tpos:148.0,Tstd:85.6,Bpos:149.7,Bstd:104.0,StrandBias:0.0,Multiplicity:1.67
0.001	0.001	0.872	0.126
0.001	0.997	0.001	0.001
0.001	0.001	0.001	0.997
0.222	0.001	0.622	0.155
0.001	0.867	0.001	0.131
0.001	0.001	0.001	0.997
>CGATYW	16-CGATYW	4.568132	-21.012250	0	T:705.0(24.19%),B:8648.5(19.61%),P:1e-9	Tpos:150.4,Tstd:85.1,Bpos:149.9,Bstd:109.1,StrandBias:0.0,Multiplicity:1.19
0.027	0.933	0.039	0.001
0.043	0.001	0.809	0.147
0.800	0.033	0.001	0.166
0.219	0.002	0.137	0.642
0.129	0.398	0.167	0.306
0.447	0.075	0.086	0.393
>CGGYAT	17-CGGYAT	6.070455	-12.106892	0	T:357.0(12.25%),B:4295.0(9.74%),P:1e-5	Tpos:136.8,Tstd:80.8,Bpos:147.7,Bstd:114.0,StrandBias:0.1,Multiplicity:1.06
0.106	0.892	0.001	0.001
0.001	0.001	0.997	0.001
0.001	0.295	0.579	0.125
0.001	0.438	0.157	0.404
0.997	0.001	0.001	0.001
0.139	0.289	0.102	0.470
>TGGCGG	18-TGGCGG	4.231805	-7.948107	0	T:2910.0(99.83%),B:43839.1(99.39%),P:1e-3	Tpos:150.0,Tstd:85.9,Bpos:150.0,Bstd:116.8,StrandBias:0.1,Multiplicity:7.74
0.100	0.100	0.100	0.700
0.100	0.100	0.700	0.100
0.100	0.100	0.700	0.100
0.100	0.700	0.100	0.100
0.100	0.100	0.700	0.100
0.100	0.100	0.700	0.100
>GCCGCCAT	1-GCCGCCAT	5.783100	-127.561243	0	T:818.0(28.06%),B:7237.7(16.41%),P:1e-55	Tpos:141.6,Tstd:91.0,Bpos:149.8,Bstd:112.7,StrandBias:-0.0,Multiplicity:1.15
0.073	0.001	0.809	0.117
0.074	0.871	0.001	0.054
0.057	0.941	0.001	0.001
0.001	0.001	0.955	0.043
0.001	0.949	0.049	0.001
0.001	0.947	0.001	0.051
0.997	0.001	0.001	0.001
0.001	0.001	0.001	0.997
>SNAGGCCB	2-SNAGGCCB	6.240688	-108.661185	0	T:1910.0(65.52%),B:23038.8(52.23%),P:1e-47	Tpos:154.4,Tstd:81.6,Bpos:149.7,Bstd:115.1,StrandBias:0.0,Multiplicity:2.01
0.160	0.289	0.353	0.198
0.214	0.255	0.206	0.325
0.579	0.034	0.386	0.001
0.067	0.001	0.915	0.017
0.023	0.001	0.975	0.001
0.001	0.960	0.038	0.001
0.001	0.986	0.001	0.012
0.001	0.326	0.262	0.410
>ACTAACCG	3-ACTAACCG	4.199929	-98.050451	0	T:1601.0(54.92%),B:18627.6(42.23%),P:1e-42	Tpos:151.2,Tstd:85.7,Bpos:150.5,Bstd:115.5,StrandBias:-0.2,Multiplicity:1.44
0.467	0.261	0.159	0.112
0.154	0.528	0.271	0.047
0.237	0.136	0.131	0.496
0.455	0.193	0.089	0.263
0.543	0.256	0.121	0.080
0.115	0.739	0.074	0.072
0.087	0.523	0.327	0.063
0.137	0.105	0.692	0.066
>AGGCCTSR	4-AGGCCTSR	4.462825	-89.281463	0	T:1042.0(35.75%),B:10947.9(24.82%),P:1e-38	Tpos:154.3,Tstd:81.7,Bpos:150.9,Bstd:110.6,StrandBias:-0.2,Multiplicity:1.14
0.423	0.271	0.203	0.104
0.197	0.080	0.574	0.149
0.005	0.357	0.512	0.126
0.019	0.517	0.259	0.205
0.277	0.545	0.104	0.074
0.001	0.170	0.339	0.491
0.167	0.383	0.289	0.162
0.423	0.075	0.291	0.211
>GRTCCGGH	5-GRTCCGGH	5.466341	-77.789995	0	T:2082.0(71.42%),B:26729.2(60.60%),P:1e-33	Tpos:149.5,Tstd:85.4,Bpos:151.3,Bstd:119.4,StrandBias:0.0,Multiplicity:1.59
0.001	0.001	0.760	0.238
0.396	0.194	0.279	0.131
0.001	0.257	0.001	0.741
0.271	0.451	0.104	0.174
0.001	0.731	0.267	0.001
0.001	0.001	0.997	0.001
0.001	0.197	0.801	0.001
0.250	0.266	0.097	0.387
>CRCTAACV	6-CRCTAACV	5.601861	-61.946704	0	T:776.0(26.62%),B:8134.9(18.44%),P:1e-26	Tpos:151.1,Tstd:81.9,Bpos:147.9,Bstd:111.7,StrandBias:-0.3,Multiplicity:1.09
0.048	0.753	0.089	0.110
0.397	0.060	0.536	0.007
0.027	0.706	0.105	0.162
0.062	0.041	0.154	0.743
0.474	0.290	0.019	0.217
0.858	0.064	0.029	0.049
0.073	0.724	0.133	0.070
0.361	0.350	0.268	0.021
>CWGGCCGC	7-CWGGCCGC	6.982063	-61.382531	0	T:1142.0(39.18%),B:13143.6(29.80%),P:1e-26	Tpos:151.6,Tstd:83.3,Bpos:149.5,Bstd:119.5,StrandBias:-0.1,Multiplicity:1.15
0.211	0.787	0.001	0.001
0.430	0.001	0.082	0.487
0.263	0.001	0.591	0.145
0.062	0.106	0.831	0.001
0.150	0.848	0.001	0.001
0.096	0.684	0.219	0.001
0.001	0.001	0.997	0.001
0.001	0.697	0.195	0.107
>GSCCGCTA	8-GSCCGCTA	5.212633	-52.114098	0	T:2071.0(71.05%),B:27487.1(62.32%),P:1e-22	Tpos:148.3,Tstd:84.8,Bpos:149.8,Bstd:118.9,StrandBias:0.0,Multiplicity:1.63
0.164	0.072	0.601	0.163
0.052	0.484	0.384	0.080
0.042	0.795	0.082	0.081
0.030	0.548	0.343	0.079
0.089	0.108	0.702	0.101
0.039	0.606	0.249	0.106
0.232	0.177	0.001	0.590
0.541	0.111	0.248	0.100
>TGAGGGCC	9-TGAGGGCC	7.403684	-44.270591	0	T:877.0(30.09%),B:10052.3(22.79%),P:1e-19	Tpos:150.6,Tstd:83.8,Bpos:150.5,Bstd:116.1,StrandBias:0.2,Multiplicity:1.14
0.076	0.001	0.089	0.834
0.031	0.116	0.852	0.001
0.873	0.125	0.001	0.001
0.001	0.001	0.976	0.022
0.001	0.045	0.932	0.022
0.001	0.001	0.987	0.011
0.052	0.652	0.295	0.001
0.001	0.929	0.069	0.001
>AGGCCTCC	10-AGGCCTCC	5.405448	-39.640084	0	T:1483.0(50.87%),B:18956.6(42.98%),P:1e-17	Tpos:149.8,Tstd:87.2,Bpos:150.0,Bstd:109.0,StrandBias:0.0,Multiplicity:1.20
0.799	0.049	0.142	0.010
0.117	0.140	0.706	0.037
0.095	0.113	0.618	0.174
0.139	0.668	0.118	0.075
0.109	0.806	0.034	0.051
0.138	0.069	0.026	0.767
0.032	0.839	0.024	0.105
0.040	0.798	0.058	0.104
>CCTSAGGY	11-CCTSAGGY	6.887001	-37.069394	0	T:463.0(15.88%),B:4779.1(10.83%),P:1e-16	Tpos:150.8,Tstd:84.5,Bpos:148.0,Bstd:105.1,StrandBias:0.1,Multiplicity:1.03
0.092	0.845	0.001	0.062
0.001	0.771	0.226	0.002
0.136	0.136	0.064	0.664
0.095	0.408	0.496	0.001
0.997	0.001	0.001	0.001
0.281	0.001	0.717	0.001
0.023	0.001	0.975	0.001
0.154	0.402	0.188	0.255
>CTTCCGGT	12-CTTCCGGT	6.174577	-36.982611	0	T:766.0(26.28%),B:8799.2(19.95%),P:1e-16	Tpos:148.2,Tstd:93.2,Bpos:147.6,Bstd:114.0,StrandBias:-0.1,Multiplicity:1.19
0.001	0.911	0.077	0.011
0.016	0.030	0.001	0.953
0.005	0.001	0.061	0.933
0.001	0.930	0.068	0.001
0.073	0.901	0.001	0.025
0.001	0.001	0.906	0.092
0.001	0.149	0.812	0.038
0.063	0.080	0.179	0.678
>TGATCCCG	13-TGATCCCG	7.380771	-23.439860	0	T:287.0(9.85%),B:2942.8(6.67%),P:1e-10	Tpos:154.5,Tstd:83.0,Bpos:154.4,Bstd:111.7,StrandBias:0.1,Multiplicity:1.06
0.162	0.001	0.001	0.836
0.021	0.001	0.871	0.107
0.648	0.224	0.079	0.049
0.001	0.001	0.061	0.937
0.065	0.933	0.001	0.001
0.001	0.981	0.001	0.017
0.037	0.935	0.001	0.027
0.024	0.001	0.929	0.046
>TTSTTGAA	14-TTSTTGAA	6.693222	-22.839375	0	T:117.0(4.01%),B:932.0(2.11%),P:1e-9	Tpos:138.4,Tstd:82.9,Bpos:144.3,Bstd:94.3,StrandBias:0.2,Multiplicity:1.03
0.081	0.168	0.105	0.646
0.058	0.001	0.340	0.601
0.120	0.486	0.393	0.001
0.001	0.003	0.313	0.683
0.186	0.001	0.001	0.812
0.001	0.001	0.997	0.001
0.516	0.001	0.296	0.187
0.870	0.015	0.001	0.114
>TCGAACTC	15-TCGAACTC	6.563130	-22.746786	0	T:162.0(5.56%),B:1440.3(3.27%),P:1e-9	Tpos:150.0,Tstd:84.5,Bpos:151.6,Bstd:109.5,StrandBias:0.4,Multiplicity:1.02
0.001	0.001	0.050	0.948
0.041	0.875	0.065	0.019
0.099	0.001	0.894	0.006
0.906	0.001	0.049	0.044
0.626	0.108	0.157	0.109
0.001	0.971	0.001	0.027
0.001	0.001	0.001	0.997
0.001	0.956	0.014	0.029
>TACATCTT	16-TACATCTT	6.937318	-22.060006	0	T:92.0(3.16%),B:676.9(1.53%),P:1e-9	Tpos:159.3,Tstd:88.4,Bpos:155.8,Bstd:92.3,StrandBias:0.0,Multiplicity:1.01
0.065	0.033	0.130	0.772
0.769	0.030	0.001	0.200
0.019	0.923	0.057	0.001
0.830	0.051	0.056	0.063
0.001	0.001	0.069	0.929
0.017	0.910	0.001	0.072
0.041	0.001	0.063	0.895
0.001	0.001	0.001	0.997
>CCTGATCG	17-CCTGATCG	6.087369	-20.127755	0	T:157.0(5.39%),B:1437.4(3.26%),P:1e-8	Tpos:157.4,Tstd:81.3,Bpos:152.2,Bstd:106.1,StrandBias:0.1,Multiplicity:1.03
0.052	0.492	0.244	0.212
0.218	0.582	0.001	0.199
0.249	0.260	0.072	0.419
0.105	0.252	0.497	0.146
0.779	0.147	0.030	0.044
0.001	0.323	0.193	0.483
0.069	0.748	0.182	0.001
0.062	0.008	0.929	0.001
>AACGGTAC	18-AACGGTAC	6.202314	-17.830192	0	T:213.0(7.31%),B:2177.2(4.94%),P:1e-7	Tpos:136.3,Tstd:90.2,Bpos:144.8,Bstd:113.9,StrandBias:-0.1,Multiplicity:1.14
0.819	0.001	0.001	0.179
0.737	0.105	0.001	0.157
0.113	0.860	0.001	0.026
0.033	0.089	0.847	0.031
0.176	0.001	0.615	0.208
0.197	0.001	0.001	0.801
0.614	0.384	0.001	0.001
0.001	0.636	0.302	0.061
>ACAWCSAM	19-ACAWCSAM	4.772990	-15.001727	0	T:220.0(7.55%),B:2354.5(5.34%),P:1e-6	Tpos:149.0,Tstd:81.2,Bpos:151.2,Bstd:103.7,StrandBias:-0.3,Multiplicity:1.06
0.556	0.105	0.010	0.329
0.023	0.701	0.151	0.125
0.487	0.131	0.261	0.121
0.418	0.229	0.073	0.280
0.105	0.558	0.268	0.069
0.135	0.327	0.384	0.154
0.528	0.001	0.315	0.156
0.337	0.430	0.001	0.232
>TTCGTTTT	20-TTCGTTTT	7.536057	-14.136132	0	T:116.0(3.98%),B:1088.0(2.47%),P:1e-6	Tpos:159.9,Tstd:88.8,Bpos:147.8,Bstd:122.7,StrandBias:0.5,Multiplicity:1.16
0.001	0.059	0.027	0.913
0.001	0.023	0.041	0.935
0.001	0.911	0.001	0.087
0.027	0.055	0.637	0.281
0.072	0.116	0.001	0.811
0.023	0.001	0.001	0.975
0.001	0.039	0.039	0.921
0.001	0.001	0.105	0.893
>YTCTCTCT	21-YTCTCTCT	7.644038	-13.349506	0	T:271.0(9.30%),B:3080.7(6.98%),P:1e-5	Tpos:144.4,Tstd:89.7,Bpos:150.2,Bstd:113.0,StrandBias:-0.3,Multiplicity:1.19
0.001	0.393	0.197	0.410
0.001	0.001	0.001	0.997
0.092	0.598	0.001	0.309
0.001	0.164	0.001	0.834
0.001	0.802	0.001	0.196
0.001	0.001	0.001	0.997
0.001	0.997	0.001	0.001
0.001	0.001	0.001	0.997
