# Supplementary material for: Detailed molecular and epigenetic characterization of the pig IPEC-J2 and chicken SL-29 cell lines
Source: iScience. 2023 Feb 20;26(3):106252. doi: 10.1016/j.isci.2023.106252 (PMC10018572; doi:10.1016/j.isci.2023.106252)
Supplement: Data S2. Complete homer output for identified motifs in Chicken SL-29, related to Tables 5 and 6 — Homer motif analysis results for histone modifications H3K4me1, H3K4me3, H3K27ac, enhancers, and ATAC-seq of chicken SL-29 cell line. Parameters for possible false positives is as mentioned earlier for S5. [file mmc3.zip › Data_S2/S6/Chicken_SL_29/motif_analyis_enhancer_regions/homerMotifs.motifs10]

>AGGCCYSKSN	1-AGGCCYSKSN	6.196869	-105.063310	0	T:1249.0(42.85%),B:13375.9(30.32%),P:1e-45	Tpos:152.4,Tstd:80.6,Bpos:150.3,Bstd:113.1,StrandBias:-0.0,Multiplicity:1.52
0.729	0.093	0.148	0.030
0.047	0.036	0.823	0.094
0.043	0.048	0.874	0.035
0.057	0.727	0.095	0.121
0.045	0.809	0.074	0.072
0.023	0.376	0.192	0.409
0.128	0.382	0.446	0.044
0.209	0.059	0.425	0.307
0.034	0.363	0.422	0.181
0.298	0.172	0.273	0.257
>AGGCCGCCAT	2-AGGCCGCCAT	6.740055	-84.456601	0	T:996.0(34.17%),B:10453.3(23.70%),P:1e-36	Tpos:149.9,Tstd:85.2,Bpos:150.8,Bstd:114.9,StrandBias:0.0,Multiplicity:1.28
0.728	0.048	0.151	0.073
0.058	0.126	0.754	0.062
0.081	0.089	0.745	0.085
0.055	0.867	0.009	0.069
0.063	0.860	0.042	0.035
0.005	0.006	0.884	0.105
0.062	0.715	0.138	0.085
0.094	0.766	0.083	0.057
0.759	0.100	0.068	0.073
0.083	0.093	0.089	0.735
>GTAAGGGCCG	3-GTAAGGGCCG	6.171949	-83.527828	0	T:1620.0(55.57%),B:19350.7(43.87%),P:1e-36	Tpos:151.2,Tstd:83.8,Bpos:149.8,Bstd:118.3,StrandBias:0.2,Multiplicity:1.52
0.031	0.073	0.815	0.081
0.045	0.041	0.139	0.775
0.716	0.092	0.155	0.037
0.743	0.141	0.078	0.038
0.053	0.052	0.854	0.041
0.058	0.071	0.811	0.060
0.037	0.092	0.826	0.045
0.048	0.795	0.082	0.075
0.034	0.854	0.075	0.037
0.036	0.063	0.815	0.086
>GGTGAGTRGS	4-GGTGAGTRGS	8.409295	-70.518784	0	T:637.0(21.85%),B:6133.3(13.90%),P:1e-30	Tpos:150.4,Tstd:81.0,Bpos:149.4,Bstd:109.4,StrandBias:0.3,Multiplicity:1.08
0.001	0.311	0.521	0.167
0.001	0.001	0.997	0.001
0.001	0.001	0.001	0.997
0.153	0.001	0.845	0.001
0.994	0.001	0.004	0.001
0.001	0.001	0.997	0.001
0.260	0.142	0.168	0.430
0.329	0.195	0.476	0.001
0.240	0.220	0.539	0.001
0.001	0.559	0.439	0.001
>CGCCATGATG	5-CGCCATGATG	5.150997	-67.542758	0	T:1363.0(46.76%),B:16091.5(36.48%),P:1e-29	Tpos:143.4,Tstd:83.5,Bpos:149.3,Bstd:111.3,StrandBias:0.1,Multiplicity:1.23
0.037	0.831	0.061	0.071
0.063	0.024	0.868	0.045
0.096	0.804	0.072	0.028
0.053	0.868	0.048	0.031
0.840	0.048	0.075	0.037
0.058	0.065	0.096	0.781
0.086	0.057	0.798	0.059
0.680	0.093	0.110	0.117
0.113	0.133	0.052	0.702
0.034	0.093	0.834	0.039
>AGRSCCGGCA	6-AGRSCCGGCA	6.316579	-62.340246	0	T:2018.0(69.23%),B:26242.7(59.49%),P:1e-27	Tpos:148.6,Tstd:87.7,Bpos:149.7,Bstd:119.1,StrandBias:0.1,Multiplicity:1.41
0.531	0.190	0.001	0.278
0.224	0.293	0.474	0.009
0.380	0.026	0.436	0.158
0.038	0.463	0.410	0.089
0.157	0.674	0.168	0.001
0.001	0.997	0.001	0.001
0.001	0.001	0.989	0.009
0.001	0.001	0.950	0.048
0.327	0.501	0.120	0.052
0.723	0.106	0.170	0.001
>TGGGCCCGGT	7-TGGGCCCGGT	6.657576	-59.082602	0	T:1317.0(45.18%),B:15721.5(35.64%),P:1e-25	Tpos:153.6,Tstd:83.2,Bpos:150.1,Bstd:113.3,StrandBias:0.0,Multiplicity:1.22
0.068	0.043	0.082	0.807
0.039	0.087	0.818	0.056
0.057	0.075	0.826	0.042
0.069	0.049	0.832	0.050
0.079	0.784	0.061	0.076
0.032	0.841	0.047	0.080
0.030	0.786	0.090	0.094
0.045	0.094	0.817	0.044
0.077	0.102	0.777	0.044
0.055	0.083	0.150	0.712
>TCTGAGGCCG	8-TCTGAGGCCG	9.073801	-38.436005	0	T:192.0(6.59%),B:1500.3(3.40%),P:1e-16	Tpos:140.7,Tstd:78.0,Bpos:149.7,Bstd:115.5,StrandBias:0.6,Multiplicity:1.03
0.028	0.001	0.291	0.680
0.001	0.714	0.224	0.061
0.042	0.001	0.001	0.956
0.032	0.118	0.849	0.001
0.884	0.066	0.049	0.001
0.001	0.001	0.952	0.046
0.024	0.001	0.974	0.001
0.001	0.997	0.001	0.001
0.001	0.997	0.001	0.001
0.001	0.193	0.805	0.001
>CGGCCTAGCG	9-CGGCCTAGCG	8.405834	-34.435027	0	T:213.0(7.31%),B:1800.9(4.08%),P:1e-14	Tpos:145.2,Tstd:80.1,Bpos:145.9,Bstd:118.3,StrandBias:-0.2,Multiplicity:1.02
0.001	0.802	0.177	0.020
0.045	0.011	0.866	0.078
0.058	0.181	0.703	0.058
0.024	0.760	0.020	0.196
0.081	0.906	0.002	0.011
0.291	0.135	0.001	0.573
0.959	0.001	0.001	0.039
0.085	0.120	0.794	0.001
0.008	0.898	0.020	0.074
0.227	0.064	0.708	0.001
>CCACTTCCGG	10-CCACTTCCGG	7.774303	-33.977859	0	T:368.0(12.62%),B:3665.3(8.31%),P:1e-14	Tpos:146.7,Tstd:97.7,Bpos:144.0,Bstd:114.2,StrandBias:-0.1,Multiplicity:1.23
0.208	0.436	0.248	0.108
0.153	0.625	0.096	0.126
0.520	0.099	0.093	0.288
0.001	0.918	0.001	0.080
0.001	0.001	0.036	0.962
0.152	0.001	0.001	0.846
0.001	0.997	0.001	0.001
0.002	0.946	0.051	0.001
0.001	0.001	0.997	0.001
0.001	0.229	0.713	0.057
>AGGGGCCCGC	11-AGGGGCCCGC	9.489722	-30.281559	0	T:270.0(9.26%),B:2554.6(5.79%),P:1e-13	Tpos:152.6,Tstd:78.7,Bpos:151.5,Bstd:122.4,StrandBias:-0.4,Multiplicity:1.04
0.753	0.085	0.001	0.161
0.023	0.073	0.903	0.001
0.013	0.105	0.881	0.001
0.035	0.026	0.920	0.019
0.069	0.072	0.810	0.049
0.001	0.938	0.001	0.060
0.037	0.961	0.001	0.001
0.001	0.973	0.025	0.001
0.006	0.001	0.976	0.017
0.033	0.894	0.057	0.016
>TCGAACTCCC	12-TCGAACTCCC	9.147159	-28.900065	0	T:37.0(1.27%),B:128.0(0.29%),P:1e-12	Tpos:164.9,Tstd:83.7,Bpos:162.6,Bstd:99.3,StrandBias:0.2,Multiplicity:1.00
0.001	0.001	0.063	0.935
0.001	0.858	0.086	0.055
0.078	0.001	0.920	0.001
0.950	0.001	0.014	0.035
0.786	0.088	0.001	0.125
0.058	0.893	0.001	0.048
0.048	0.001	0.048	0.903
0.001	0.968	0.030	0.001
0.001	0.946	0.012	0.041
0.065	0.912	0.001	0.022
>AGCTTCCGGA	13-AGCTTCCGGA	7.066005	-28.751062	0	T:429.0(14.72%),B:4594.1(10.42%),P:1e-12	Tpos:154.5,Tstd:85.9,Bpos:152.8,Bstd:113.4,StrandBias:0.1,Multiplicity:1.06
0.838	0.055	0.061	0.046
0.047	0.098	0.806	0.049
0.039	0.826	0.064	0.071
0.041	0.079	0.096	0.784
0.080	0.105	0.090	0.725
0.063	0.828	0.065	0.044
0.047	0.787	0.104	0.062
0.053	0.073	0.801	0.073
0.044	0.082	0.842	0.032
0.767	0.084	0.053	0.096
>GTTTGTTTTA	14-GTTTGTTTTA	6.845816	-25.307896	0	T:129.0(4.43%),B:1022.3(2.32%),P:1e-10	Tpos:149.4,Tstd:87.4,Bpos:149.4,Bstd:110.0,StrandBias:0.3,Multiplicity:1.07
0.041	0.108	0.776	0.075
0.064	0.087	0.087	0.762
0.028	0.043	0.087	0.842
0.018	0.104	0.062	0.816
0.047	0.094	0.795	0.064
0.038	0.078	0.069	0.815
0.043	0.093	0.073	0.791
0.028	0.069	0.049	0.854
0.070	0.073	0.083	0.774
0.783	0.105	0.067	0.045
>GATCAGTTCG	15-GATCAGTTCG	7.628516	-25.216306	0	T:168.0(5.76%),B:1460.8(3.31%),P:1e-10	Tpos:134.2,Tstd:78.4,Bpos:145.0,Bstd:113.6,StrandBias:-0.1,Multiplicity:1.08
0.001	0.120	0.878	0.001
0.601	0.120	0.097	0.182
0.125	0.037	0.044	0.794
0.001	0.861	0.137	0.001
0.769	0.115	0.115	0.001
0.001	0.120	0.878	0.001
0.084	0.168	0.042	0.706
0.083	0.134	0.067	0.716
0.001	0.997	0.001	0.001
0.015	0.106	0.799	0.080
>GAAAGTAACG	16-GAAAGTAACG	6.915117	-24.353912	0	T:240.0(8.23%),B:2334.4(5.29%),P:1e-10	Tpos:135.9,Tstd:87.1,Bpos:152.2,Bstd:113.4,StrandBias:-0.1,Multiplicity:1.15
0.029	0.072	0.886	0.013
0.791	0.048	0.107	0.054
0.859	0.050	0.081	0.010
0.780	0.112	0.087	0.021
0.089	0.028	0.847	0.036
0.131	0.073	0.092	0.704
0.814	0.040	0.092	0.054
0.736	0.122	0.126	0.016
0.065	0.808	0.085	0.042
0.080	0.045	0.782	0.093
>GCCCGCTGAA	17-GCCCGCTGAA	8.067368	-23.456290	0	T:73.0(2.50%),B:468.3(1.06%),P:1e-10	Tpos:157.6,Tstd:81.9,Bpos:161.4,Bstd:110.2,StrandBias:0.1,Multiplicity:1.00
0.064	0.242	0.612	0.082
0.291	0.604	0.055	0.050
0.056	0.684	0.241	0.019
0.034	0.581	0.216	0.169
0.056	0.051	0.855	0.038
0.024	0.537	0.201	0.238
0.027	0.186	0.021	0.766
0.065	0.233	0.510	0.192
0.658	0.022	0.293	0.027
0.603	0.170	0.181	0.046
>KGCCSSGSTG	18-KGCCSSGSTG	6.710445	-22.595582	0	T:1042.0(35.75%),B:13361.1(30.29%),P:1e-9	Tpos:153.2,Tstd:84.2,Bpos:151.5,Bstd:117.7,StrandBias:-0.0,Multiplicity:1.17
0.204	0.188	0.369	0.239
0.123	0.220	0.507	0.150
0.211	0.608	0.001	0.180
0.125	0.498	0.226	0.151
0.034	0.416	0.547	0.003
0.042	0.348	0.411	0.199
0.090	0.050	0.559	0.301
0.002	0.474	0.438	0.087
0.073	0.162	0.019	0.746
0.004	0.184	0.807	0.005
>CTBCTTACTT	19-CTBCTTACTT	7.120972	-22.239151	0	T:71.0(2.44%),B:462.6(1.05%),P:1e-9	Tpos:137.4,Tstd:83.6,Bpos:155.8,Bstd:98.8,StrandBias:0.9,Multiplicity:1.03
0.010	0.730	0.020	0.240
0.031	0.028	0.241	0.700
0.144	0.266	0.280	0.309
0.020	0.948	0.021	0.011
0.019	0.262	0.244	0.474
0.015	0.152	0.292	0.541
0.514	0.200	0.187	0.099
0.256	0.686	0.001	0.057
0.027	0.180	0.071	0.722
0.279	0.206	0.010	0.505
>TTTTCTCTCT	20-TTTTCTCTCT	8.525444	-21.041812	0	T:124.0(4.25%),B:1039.4(2.36%),P:1e-9	Tpos:140.3,Tstd:90.0,Bpos:154.8,Bstd:118.4,StrandBias:0.0,Multiplicity:1.10
0.001	0.170	0.200	0.629
0.001	0.236	0.020	0.743
0.146	0.310	0.043	0.501
0.001	0.001	0.001	0.997
0.221	0.511	0.001	0.267
0.001	0.001	0.001	0.997
0.079	0.791	0.129	0.001
0.001	0.001	0.001	0.997
0.001	0.827	0.001	0.171
0.104	0.108	0.001	0.787
>TCTCAGCGAG	21-TCTCAGCGAG	7.584487	-19.579848	0	T:226.0(7.75%),B:2289.9(5.19%),P:1e-8	Tpos:156.7,Tstd:84.6,Bpos:149.1,Bstd:107.0,StrandBias:-0.1,Multiplicity:1.03
0.063	0.143	0.064	0.730
0.076	0.786	0.055	0.083
0.099	0.103	0.056	0.742
0.063	0.829	0.043	0.065
0.825	0.054	0.076	0.045
0.046	0.058	0.807	0.089
0.064	0.817	0.065	0.054
0.076	0.113	0.810	0.001
0.785	0.074	0.103	0.038
0.043	0.045	0.878	0.034
>AATCGCGCTG	22-AATCGCGCTG	12.196005	-15.352783	0	T:7.0(0.24%),B:6.6(0.02%),P:1e-6	Tpos:107.7,Tstd:57.1,Bpos:173.6,Bstd:87.1,StrandBias:-0.4,Multiplicity:1.00
0.997	0.001	0.001	0.001
0.997	0.001	0.001	0.001
0.001	0.001	0.001	0.997
0.001	0.997	0.001	0.001
0.001	0.001	0.997	0.001
0.001	0.997	0.001	0.001
0.001	0.001	0.997	0.001
0.194	0.804	0.001	0.001
0.001	0.001	0.001	0.997
0.001	0.001	0.997	0.001
>TACCACCAGT	23-TACCACCAGT	11.787959	-11.380061	0	T:4.0(0.14%),B:2.6(0.01%),P:1e-4	Tpos:191.6,Tstd:60.5,Bpos:94.1,Bstd:65.6,StrandBias:0.4,Multiplicity:1.75
0.001	0.001	0.001	0.997
0.997	0.001	0.001	0.001
0.001	0.997	0.001	0.001
0.001	0.997	0.001	0.001
0.997	0.001	0.001	0.001
0.001	0.997	0.001	0.001
0.001	0.997	0.001	0.001
0.997	0.001	0.001	0.001
0.129	0.001	0.869	0.001
0.001	0.001	0.001	0.997
>NGGCTCTTCN	24-NGGCTCTTCN	7.941012	-9.594095	0	T:114.0(3.91%),B:1183.0(2.68%),P:1e-4	Tpos:151.3,Tstd:72.3,Bpos:149.9,Bstd:114.2,StrandBias:-0.2,Multiplicity:1.02
0.195	0.287	0.324	0.194
0.036	0.216	0.683	0.065
0.007	0.103	0.889	0.001
0.024	0.787	0.130	0.059
0.028	0.279	0.126	0.567
0.001	0.865	0.130	0.004
0.067	0.282	0.047	0.604
0.127	0.184	0.198	0.491
0.009	0.833	0.074	0.084
0.189	0.260	0.306	0.245
>KMGCBDHGAG	25-KMGCBDHGAG	6.602904	-9.141076	0	T:62.0(2.13%),B:562.1(1.27%),P:1e-3	Tpos:151.2,Tstd:92.3,Bpos:141.5,Bstd:102.7,StrandBias:0.8,Multiplicity:1.02
0.097	0.001	0.398	0.504
0.396	0.390	0.109	0.105
0.185	0.100	0.564	0.151
0.094	0.700	0.053	0.153
0.148	0.278	0.263	0.311
0.380	0.013	0.292	0.315
0.336	0.274	0.001	0.388
0.166	0.158	0.552	0.124
0.765	0.092	0.106	0.037
0.197	0.046	0.730	0.027
