# Supplementary material for: Detailed molecular and epigenetic characterization of the pig IPEC-J2 and chicken SL-29 cell lines
Source: iScience. 2023 Feb 20;26(3):106252. doi: 10.1016/j.isci.2023.106252 (PMC10018572; doi:10.1016/j.isci.2023.106252)
Supplement: Data S2. Complete homer output for identified motifs in Chicken SL-29, related to Tables 5 and 6 — Homer motif analysis results for histone modifications H3K4me1, H3K4me3, H3K27ac, enhancers, and ATAC-seq of chicken SL-29 cell line. Parameters for possible false positives is as mentioned earlier for S5. [file mmc3.zip › Data_S2/S6/Chicken_SL_29/motif_analyis_enhancer_regions/homerMotifs.motifs12]

>GCCGCCATGGCG	1-GCCGCCATGGCG	8.650617	-89.594203	0	T:466.0(15.99%),B:3733.6(8.46%),P:1e-38	Tpos:146.6,Tstd:86.3,Bpos:152.0,Bstd:113.4,StrandBias:0.2,Multiplicity:1.06
0.064	0.091	0.733	0.112
0.046	0.801	0.070	0.083
0.114	0.788	0.073	0.025
0.055	0.030	0.848	0.067
0.073	0.837	0.073	0.017
0.001	0.885	0.057	0.057
0.961	0.019	0.019	0.001
0.001	0.029	0.023	0.947
0.090	0.060	0.840	0.010
0.058	0.050	0.803	0.089
0.060	0.769	0.071	0.100
0.072	0.060	0.786	0.082
>AGGCCTGGGCCT	2-AGGCCTGGGCCT	8.765350	-61.605739	0	T:393.0(13.48%),B:3369.0(7.64%),P:1e-26	Tpos:154.3,Tstd:82.0,Bpos:153.9,Bstd:111.9,StrandBias:0.1,Multiplicity:1.15
0.677	0.079	0.162	0.082
0.001	0.023	0.975	0.001
0.001	0.144	0.842	0.013
0.011	0.845	0.129	0.015
0.015	0.914	0.041	0.030
0.057	0.089	0.149	0.705
0.015	0.138	0.832	0.015
0.046	0.068	0.885	0.001
0.041	0.150	0.779	0.030
0.030	0.898	0.027	0.045
0.077	0.746	0.076	0.101
0.081	0.075	0.041	0.803
>GCAGGCCGCCAT	3-GCAGGCCGCCAT	9.028338	-45.107912	0	T:315.0(10.81%),B:2772.7(6.29%),P:1e-19	Tpos:143.8,Tstd:87.8,Bpos:150.3,Bstd:111.8,StrandBias:-0.1,Multiplicity:1.05
0.035	0.071	0.871	0.023
0.054	0.846	0.071	0.029
0.699	0.104	0.108	0.089
0.035	0.066	0.896	0.003
0.031	0.065	0.820	0.084
0.074	0.856	0.047	0.023
0.062	0.812	0.029	0.097
0.016	0.027	0.926	0.031
0.035	0.891	0.039	0.035
0.053	0.849	0.049	0.049
0.796	0.083	0.079	0.042
0.088	0.075	0.092	0.745
>CGCGGCCTGACC	4-CGCGGCCTGACC	9.495533	-42.709120	0	T:481.0(16.50%),B:4852.2(11.00%),P:1e-18	Tpos:156.2,Tstd:82.1,Bpos:152.4,Bstd:119.7,StrandBias:-0.1,Multiplicity:1.14
0.085	0.810	0.047	0.058
0.004	0.088	0.878	0.030
0.035	0.893	0.069	0.003
0.025	0.070	0.833	0.072
0.020	0.064	0.905	0.011
0.038	0.919	0.039	0.004
0.057	0.843	0.074	0.026
0.067	0.097	0.053	0.783
0.046	0.132	0.765	0.057
0.692	0.109	0.126	0.073
0.012	0.862	0.121	0.005
0.074	0.801	0.115	0.010
>TGGTGAGTGCGG	5-TGGTGAGTGCGG	8.929116	-40.841000	0	T:720.0(24.70%),B:8036.3(18.22%),P:1e-17	Tpos:152.0,Tstd:82.6,Bpos:150.2,Bstd:116.3,StrandBias:0.3,Multiplicity:1.15
0.169	0.192	0.082	0.557
0.023	0.034	0.891	0.052
0.018	0.101	0.880	0.001
0.037	0.041	0.196	0.726
0.077	0.029	0.893	0.001
0.705	0.084	0.166	0.045
0.003	0.090	0.901	0.006
0.105	0.209	0.252	0.434
0.021	0.024	0.946	0.009
0.033	0.842	0.072	0.053
0.035	0.166	0.702	0.097
0.003	0.042	0.912	0.043
>AAAATGGCGGTG	6-AAAATGGCGGTG	8.184137	-39.106585	0	T:183.0(6.28%),B:1393.7(3.16%),P:1e-16	Tpos:148.4,Tstd:93.6,Bpos:154.1,Bstd:112.0,StrandBias:0.1,Multiplicity:1.04
0.641	0.105	0.170	0.084
0.624	0.114	0.166	0.096
0.607	0.158	0.180	0.055
0.598	0.133	0.185	0.084
0.139	0.175	0.163	0.523
0.092	0.126	0.729	0.053
0.066	0.111	0.759	0.064
0.105	0.726	0.096	0.073
0.084	0.095	0.737	0.084
0.090	0.137	0.717	0.056
0.124	0.154	0.136	0.586
0.067	0.091	0.755	0.087
>TGAGGGCCGGGC	7-TGAGGGCCGGGC	8.912635	-38.192092	0	T:774.0(26.55%),B:8863.6(20.09%),P:1e-16	Tpos:153.6,Tstd:84.4,Bpos:150.1,Bstd:120.3,StrandBias:0.5,Multiplicity:1.14
0.053	0.069	0.118	0.760
0.046	0.129	0.806	0.019
0.704	0.101	0.108	0.087
0.047	0.028	0.913	0.012
0.048	0.056	0.799	0.097
0.048	0.037	0.900	0.015
0.021	0.839	0.115	0.025
0.035	0.874	0.037	0.054
0.004	0.065	0.900	0.031
0.045	0.110	0.774	0.071
0.042	0.036	0.907	0.015
0.032	0.828	0.089	0.051
>GCGGCCGGTAAG	8-GCGGCCGGTAAG	6.833295	-35.642412	0	T:1507.0(51.70%),B:19506.1(44.22%),P:1e-15	Tpos:153.0,Tstd:84.0,Bpos:149.3,Bstd:121.9,StrandBias:0.2,Multiplicity:1.36
0.001	0.052	0.946	0.001
0.041	0.857	0.071	0.031
0.073	0.076	0.803	0.048
0.001	0.123	0.875	0.001
0.053	0.722	0.123	0.102
0.054	0.858	0.087	0.001
0.063	0.095	0.804	0.038
0.001	0.058	0.878	0.063
0.111	0.019	0.072	0.798
0.730	0.134	0.102	0.034
0.733	0.078	0.142	0.047
0.001	0.082	0.916	0.001
>CCGGCCCAACAC	9-CCGGCCCAACAC	9.380200	-35.626508	0	T:289.0(9.91%),B:2661.1(6.03%),P:1e-15	Tpos:149.3,Tstd:86.9,Bpos:145.1,Bstd:105.1,StrandBias:-0.4,Multiplicity:1.05
0.077	0.788	0.069	0.066
0.086	0.778	0.056	0.080
0.062	0.057	0.869	0.012
0.026	0.082	0.891	0.001
0.001	0.907	0.091	0.001
0.092	0.810	0.053	0.045
0.001	0.941	0.057	0.001
0.756	0.089	0.095	0.060
0.803	0.073	0.098	0.026
0.068	0.906	0.025	0.001
0.728	0.084	0.129	0.059
0.019	0.822	0.081	0.078
>AGGCCTCGCTGG	10-AGGCCTCGCTGG	9.126510	-34.151783	0	T:260.0(8.92%),B:2349.5(5.33%),P:1e-14	Tpos:155.3,Tstd:80.9,Bpos:146.9,Bstd:110.6,StrandBias:-0.2,Multiplicity:1.14
0.757	0.105	0.099	0.039
0.072	0.039	0.888	0.001
0.001	0.051	0.932	0.016
0.051	0.883	0.056	0.010
0.040	0.803	0.087	0.070
0.001	0.095	0.057	0.847
0.001	0.856	0.075	0.068
0.054	0.100	0.767	0.079
0.001	0.850	0.080	0.069
0.067	0.060	0.086	0.787
0.081	0.001	0.917	0.001
0.099	0.097	0.705	0.099
>CCCGGGGCCTHC	11-CCCGGGGCCTHC	9.017586	-31.181625	0	T:330.0(11.32%),B:3266.7(7.41%),P:1e-13	Tpos:144.6,Tstd:77.2,Bpos:152.4,Bstd:117.6,StrandBias:0.0,Multiplicity:1.06
0.168	0.426	0.201	0.204
0.164	0.534	0.048	0.254
0.005	0.756	0.026	0.213
0.014	0.100	0.623	0.263
0.033	0.366	0.549	0.052
0.240	0.025	0.726	0.009
0.017	0.028	0.912	0.043
0.013	0.741	0.234	0.012
0.027	0.913	0.026	0.034
0.031	0.222	0.050	0.697
0.297	0.308	0.044	0.352
0.163	0.756	0.062	0.019
>GTGGGGCCCGCT	12-GTGGGGCCCGCT	9.159528	-29.918632	0	T:329.0(11.29%),B:3287.1(7.45%),P:1e-12	Tpos:154.3,Tstd:80.1,Bpos:150.0,Bstd:117.1,StrandBias:0.1,Multiplicity:1.07
0.041	0.082	0.857	0.020
0.130	0.070	0.078	0.722
0.046	0.055	0.854	0.045
0.012	0.084	0.899	0.005
0.038	0.045	0.836	0.081
0.074	0.074	0.826	0.026
0.001	0.861	0.088	0.050
0.001	0.869	0.090	0.040
0.011	0.839	0.064	0.086
0.009	0.077	0.830	0.084
0.027	0.865	0.079	0.029
0.075	0.072	0.109	0.744
>CCGCCATSGCCC	13-CCGCCATSGCCC	9.453294	-29.333875	0	T:197.0(6.76%),B:1713.5(3.88%),P:1e-12	Tpos:141.6,Tstd:76.1,Bpos:151.2,Bstd:106.6,StrandBias:-0.3,Multiplicity:1.00
0.108	0.562	0.269	0.061
0.204	0.527	0.268	0.001
0.147	0.001	0.851	0.001
0.135	0.863	0.001	0.001
0.078	0.818	0.103	0.001
0.997	0.001	0.001	0.001
0.001	0.001	0.001	0.997
0.001	0.442	0.556	0.001
0.154	0.001	0.543	0.302
0.057	0.694	0.038	0.211
0.154	0.605	0.240	0.001
0.001	0.991	0.007	0.001
>TCCACTTCCGGT	14-TCCACTTCCGGT	9.215674	-28.540049	0	T:152.0(5.21%),B:1221.8(2.77%),P:1e-12	Tpos:151.0,Tstd:91.7,Bpos:148.7,Bstd:110.1,StrandBias:-0.2,Multiplicity:1.17
0.130	0.104	0.090	0.676
0.001	0.861	0.076	0.062
0.073	0.775	0.028	0.124
0.509	0.145	0.282	0.064
0.001	0.915	0.060	0.024
0.049	0.008	0.043	0.900
0.048	0.031	0.001	0.920
0.001	0.935	0.063	0.001
0.001	0.927	0.048	0.024
0.046	0.119	0.834	0.001
0.001	0.059	0.916	0.024
0.120	0.175	0.163	0.542
>GCGGGCCTGGGG	15-GCGGGCCTGGGG	11.518477	-28.394186	0	T:109.0(3.74%),B:767.1(1.74%),P:1e-12	Tpos:155.5,Tstd:75.5,Bpos:146.4,Bstd:116.3,StrandBias:0.2,Multiplicity:1.00
0.001	0.001	0.975	0.023
0.027	0.936	0.015	0.022
0.075	0.013	0.836	0.076
0.001	0.001	0.997	0.001
0.024	0.087	0.888	0.001
0.001	0.883	0.115	0.001
0.001	0.997	0.001	0.001
0.001	0.055	0.001	0.943
0.001	0.041	0.884	0.074
0.061	0.024	0.914	0.001
0.015	0.049	0.906	0.030
0.039	0.021	0.939	0.001
>TCCGCCGCCATC	16-TCCGCCGCCATC	12.351957	-27.356356	0	T:64.0(2.20%),B:348.9(0.79%),P:1e-11	Tpos:150.3,Tstd:89.1,Bpos:141.8,Bstd:133.9,StrandBias:0.6,Multiplicity:1.02
0.114	0.001	0.001	0.884
0.001	0.955	0.043	0.001
0.001	0.997	0.001	0.001
0.001	0.001	0.952	0.046
0.001	0.945	0.001	0.053
0.001	0.961	0.001	0.037
0.001	0.022	0.976	0.001
0.001	0.961	0.037	0.001
0.071	0.825	0.033	0.071
0.857	0.141	0.001	0.001
0.025	0.001	0.174	0.800
0.070	0.928	0.001	0.001
>GAAGGTACCGGG	17-GAAGGTACCGGG	9.285282	-26.776836	0	T:192.0(6.59%),B:1706.8(3.87%),P:1e-11	Tpos:148.0,Tstd:79.9,Bpos:148.3,Bstd:110.7,StrandBias:0.3,Multiplicity:1.04
0.067	0.049	0.883	0.001
0.807	0.084	0.092	0.017
0.854	0.040	0.091	0.015
0.081	0.028	0.879	0.012
0.008	0.050	0.893	0.049
0.085	0.099	0.112	0.704
0.804	0.056	0.109	0.031
0.067	0.806	0.107	0.020
0.042	0.806	0.065	0.087
0.012	0.045	0.906	0.037
0.069	0.108	0.801	0.022
0.039	0.083	0.862	0.016
>CGTGAGTAGCGG	18-CGTGAGTAGCGG	11.363174	-25.557610	0	T:38.0(1.30%),B:150.3(0.34%),P:1e-11	Tpos:131.5,Tstd:67.1,Bpos:151.2,Bstd:119.1,StrandBias:0.7,Multiplicity:1.00
0.001	0.941	0.057	0.001
0.001	0.001	0.997	0.001
0.001	0.001	0.050	0.948
0.081	0.001	0.917	0.001
0.997	0.001	0.001	0.001
0.001	0.001	0.997	0.001
0.051	0.001	0.102	0.846
0.816	0.062	0.121	0.001
0.001	0.001	0.997	0.001
0.001	0.835	0.082	0.082
0.001	0.081	0.917	0.001
0.001	0.081	0.917	0.001
>CGGCGGTTGTGG	19-CGGCGGTTGTGG	9.337778	-24.846749	0	T:318.0(10.91%),B:3292.5(7.46%),P:1e-10	Tpos:148.0,Tstd:84.1,Bpos:149.2,Bstd:117.1,StrandBias:0.5,Multiplicity:1.04
0.030	0.861	0.093	0.016
0.050	0.052	0.865	0.033
0.001	0.121	0.850	0.028
0.054	0.814	0.099	0.033
0.072	0.083	0.764	0.081
0.001	0.087	0.870	0.042
0.001	0.059	0.064	0.876
0.088	0.067	0.098	0.747
0.007	0.094	0.842	0.057
0.021	0.083	0.109	0.787
0.050	0.074	0.869	0.007
0.001	0.102	0.856	0.041
>CTTCCGGGTGAG	20-CTTCCGGGTGAG	10.689893	-24.098098	0	T:35.0(1.20%),B:136.9(0.31%),P:1e-10	Tpos:157.6,Tstd:85.0,Bpos:150.4,Bstd:109.3,StrandBias:-0.4,Multiplicity:1.00
0.001	0.839	0.069	0.091
0.001	0.036	0.001	0.962
0.057	0.091	0.001	0.851
0.001	0.997	0.001	0.001
0.069	0.882	0.001	0.048
0.001	0.069	0.929	0.001
0.001	0.001	0.997	0.001
0.048	0.001	0.950	0.001
0.056	0.001	0.001	0.942
0.001	0.055	0.853	0.091
0.879	0.029	0.091	0.001
0.001	0.001	0.997	0.001
>GAGGGCTTCGTG	21-GAGGGCTTCGTG	12.801287	-22.491597	0	T:15.0(0.51%),B:25.0(0.06%),P:1e-9	Tpos:127.3,Tstd:73.2,Bpos:171.4,Bstd:75.6,StrandBias:0.6,Multiplicity:1.00
0.070	0.070	0.859	0.001
0.835	0.070	0.025	0.070
0.069	0.001	0.929	0.001
0.070	0.053	0.876	0.001
0.001	0.069	0.929	0.001
0.001	0.929	0.069	0.001
0.001	0.001	0.001	0.997
0.001	0.001	0.040	0.958
0.001	0.842	0.001	0.156
0.001	0.043	0.955	0.001
0.001	0.001	0.043	0.955
0.001	0.031	0.967	0.001
>ACCGAACGGAAC	22-ACCGAACGGAAC	10.931722	-13.096234	0	T:28.0(0.96%),B:151.4(0.34%),P:1e-5	Tpos:120.8,Tstd:70.4,Bpos:133.7,Bstd:112.2,StrandBias:-0.6,Multiplicity:1.11
0.804	0.030	0.108	0.058
0.001	0.865	0.092	0.042
0.111	0.794	0.094	0.001
0.055	0.001	0.943	0.001
0.920	0.077	0.001	0.002
0.718	0.055	0.226	0.001
0.320	0.620	0.001	0.059
0.001	0.355	0.643	0.001
0.055	0.085	0.859	0.001
0.885	0.001	0.113	0.001
0.817	0.044	0.083	0.056
0.055	0.906	0.038	0.001
>TCTCTCTCTCTT	23-TCTCTCTCTCTT	8.567818	-12.689933	0	T:123.0(4.22%),B:1207.2(2.74%),P:1e-5	Tpos:142.3,Tstd:85.7,Bpos:153.6,Bstd:121.6,StrandBias:-0.0,Multiplicity:1.11
0.042	0.066	0.034	0.858
0.028	0.865	0.024	0.083
0.042	0.053	0.066	0.839
0.014	0.854	0.034	0.098
0.042	0.118	0.080	0.760
0.001	0.879	0.024	0.096
0.028	0.059	0.046	0.867
0.001	0.902	0.006	0.091
0.084	0.071	0.014	0.831
0.038	0.812	0.072	0.078
0.049	0.057	0.026	0.868
0.049	0.160	0.123	0.668
>GGRACTTATGGG	24-GGRACTTATGGG	12.850852	-9.992603	0	T:3.0(0.10%),B:1.7(0.00%),P:1e-4	Tpos:177.2,Tstd:80.9,Bpos:112.1,Bstd:53.9,StrandBias:10.0,Multiplicity:3.33
0.001	0.001	0.997	0.001
0.001	0.001	0.845	0.153
0.423	0.001	0.423	0.153
0.997	0.001	0.001	0.001
0.001	0.997	0.001	0.001
0.001	0.001	0.001	0.997
0.001	0.001	0.001	0.997
0.997	0.001	0.001	0.001
0.001	0.001	0.001	0.997
0.001	0.001	0.997	0.001
0.001	0.001	0.997	0.001
0.001	0.001	0.997	0.001
>GTSCTGGGCYTY	25-GTSCTGGGCYTY	12.933403	-9.992603	0	T:3.0(0.10%),B:1.9(0.00%),P:1e-4	Tpos:132.0,Tstd:64.2,Bpos:180.5,Bstd:79.1,StrandBias:2.6,Multiplicity:2.33
0.001	0.067	0.931	0.001
0.067	0.036	0.001	0.896
0.001	0.490	0.508	0.001
0.001	0.997	0.001	0.001
0.067	0.073	0.001	0.859
0.001	0.071	0.722	0.206
0.001	0.001	0.997	0.001
0.206	0.001	0.658	0.135
0.067	0.655	0.277	0.001
0.004	0.515	0.068	0.413
0.068	0.062	0.068	0.802
0.003	0.446	0.001	0.550
