# Supplementary material for: Detailed molecular and epigenetic characterization of the pig IPEC-J2 and chicken SL-29 cell lines
Source: iScience. 2023 Feb 20;26(3):106252. doi: 10.1016/j.isci.2023.106252 (PMC10018572; doi:10.1016/j.isci.2023.106252)
Supplement: Data S2. Complete homer output for identified motifs in Chicken SL-29, related to Tables 5 and 6 — Homer motif analysis results for histone modifications H3K4me1, H3K4me3, H3K27ac, enhancers, and ATAC-seq of chicken SL-29 cell line. Parameters for possible false positives is as mentioned earlier for S5. [file mmc3.zip › Data_S2/S6/Chicken_SL_29/motif_analyis_enhancer_regions/homerMotifs.motifs13]

>SKSATGGCGGCSB	1-SKSATGGCGGCSB	6.538220	-58.447169	0	T:1468.0(50.36%),B:17952.9(40.70%),P:1e-25	Tpos:151.9,Tstd:84.1,Bpos:148.9,Bstd:116.5,StrandBias:0.1,Multiplicity:1.29
0.177	0.385	0.381	0.057
0.115	0.155	0.369	0.361
0.104	0.351	0.482	0.063
0.758	0.071	0.047	0.124
0.087	0.006	0.038	0.869
0.138	0.051	0.723	0.088
0.101	0.048	0.687	0.164
0.062	0.869	0.003	0.066
0.040	0.096	0.816	0.048
0.088	0.114	0.699	0.099
0.131	0.664	0.103	0.102
0.082	0.453	0.347	0.118
0.131	0.341	0.335	0.192
>CCGCCATGGCGGC	2-CCGCCATGGCGGC	7.647193	-58.149959	0	T:735.0(25.21%),B:7701.3(17.46%),P:1e-25	Tpos:150.8,Tstd:85.3,Bpos:150.2,Bstd:115.5,StrandBias:-0.1,Multiplicity:1.16
0.044	0.796	0.091	0.069
0.070	0.806	0.071	0.053
0.056	0.048	0.841	0.055
0.068	0.838	0.045	0.049
0.020	0.887	0.051	0.042
0.915	0.034	0.026	0.025
0.021	0.058	0.033	0.888
0.063	0.069	0.858	0.010
0.049	0.042	0.863	0.046
0.069	0.848	0.042	0.041
0.036	0.056	0.817	0.091
0.053	0.060	0.847	0.040
0.065	0.802	0.073	0.060
>AAAATGGCGGCGG	3-AAAATGGCGGCGG	10.292539	-43.902397	0	T:256.0(8.78%),B:2118.0(4.80%),P:1e-19	Tpos:139.2,Tstd:88.2,Bpos:153.2,Bstd:116.4,StrandBias:0.0,Multiplicity:1.06
0.830	0.017	0.067	0.086
0.719	0.115	0.095	0.071
0.519	0.062	0.345	0.074
0.913	0.037	0.049	0.001
0.124	0.124	0.045	0.707
0.024	0.001	0.974	0.001
0.001	0.001	0.959	0.039
0.093	0.870	0.025	0.012
0.075	0.025	0.832	0.068
0.074	0.098	0.827	0.001
0.070	0.834	0.049	0.047
0.001	0.062	0.936	0.001
0.049	0.135	0.767	0.049
>TGGTGAGTGCGGC	4-TGGTGAGTGCGGC	11.202862	-40.257367	0	T:144.0(4.94%),B:974.9(2.21%),P:1e-17	Tpos:154.5,Tstd:82.3,Bpos:150.9,Bstd:127.0,StrandBias:0.2,Multiplicity:1.00
0.160	0.186	0.132	0.522
0.001	0.043	0.919	0.037
0.043	0.007	0.949	0.001
0.047	0.024	0.118	0.811
0.074	0.022	0.903	0.001
0.885	0.057	0.057	0.001
0.001	0.023	0.955	0.021
0.063	0.157	0.115	0.665
0.013	0.052	0.914	0.021
0.001	0.874	0.109	0.016
0.038	0.026	0.914	0.022
0.021	0.044	0.892	0.043
0.024	0.804	0.091	0.081
>AGGCCCGGGCCTG	5-AGGCCCGGGCCTG	6.733629	-39.019703	0	T:1698.0(58.25%),B:22231.5(50.40%),P:1e-16	Tpos:152.0,Tstd:84.0,Bpos:150.3,Bstd:121.3,StrandBias:0.0,Multiplicity:1.63
0.742	0.090	0.126	0.042
0.026	0.047	0.916	0.011
0.034	0.054	0.891	0.021
0.043	0.826	0.121	0.010
0.029	0.889	0.032	0.050
0.052	0.799	0.081	0.068
0.062	0.080	0.816	0.042
0.031	0.042	0.921	0.006
0.021	0.109	0.815	0.055
0.031	0.908	0.051	0.010
0.021	0.926	0.026	0.027
0.035	0.136	0.136	0.693
0.021	0.089	0.862	0.028
>CTGTAGGCCGCGG	6-CTGTAGGCCGCGG	10.118279	-31.468953	0	T:259.0(8.89%),B:2395.7(5.43%),P:1e-13	Tpos:155.0,Tstd:82.9,Bpos:152.2,Bstd:120.2,StrandBias:0.4,Multiplicity:1.02
0.001	0.883	0.099	0.017
0.051	0.050	0.125	0.774
0.001	0.023	0.948	0.028
0.035	0.137	0.137	0.691
0.729	0.089	0.151	0.031
0.007	0.038	0.938	0.017
0.017	0.013	0.936	0.034
0.011	0.946	0.026	0.017
0.011	0.861	0.057	0.071
0.008	0.116	0.830	0.046
0.130	0.816	0.001	0.053
0.048	0.070	0.811	0.071
0.017	0.104	0.845	0.034
>AGGCCGCGGBSCS	7-AGGCCGCGGBSCS	11.847055	-28.308846	0	T:230.0(7.89%),B:2120.4(4.81%),P:1e-12	Tpos:146.3,Tstd:82.1,Bpos:151.2,Bstd:120.7,StrandBias:0.1,Multiplicity:1.02
0.838	0.001	0.160	0.001
0.145	0.001	0.853	0.001
0.001	0.112	0.886	0.001
0.001	0.997	0.001	0.001
0.001	0.790	0.001	0.208
0.001	0.001	0.997	0.001
0.001	0.997	0.001	0.001
0.309	0.001	0.689	0.001
0.001	0.271	0.727	0.001
0.001	0.374	0.350	0.275
0.001	0.542	0.456	0.001
0.001	0.997	0.001	0.001
0.206	0.346	0.446	0.001
>CCTCCCGGCTGAG	8-CCTCCCGGCTGAG	14.118745	-27.019431	0	T:28.0(0.96%),B:78.6(0.18%),P:1e-11	Tpos:149.4,Tstd:92.3,Bpos:133.5,Bstd:98.8,StrandBias:0.2,Multiplicity:1.00
0.001	0.982	0.016	0.001
0.001	0.929	0.001	0.069
0.001	0.013	0.011	0.975
0.001	0.997	0.001	0.001
0.070	0.859	0.070	0.001
0.070	0.839	0.090	0.001
0.001	0.001	0.997	0.001
0.001	0.069	0.929	0.001
0.069	0.929	0.001	0.001
0.001	0.070	0.090	0.839
0.001	0.001	0.997	0.001
0.755	0.097	0.044	0.104
0.001	0.001	0.997	0.001
>CCGGTATGGGGAC	9-CCGGTATGGGGAC	11.338514	-23.948262	0	T:27.0(0.93%),B:83.7(0.19%),P:1e-10	Tpos:152.2,Tstd:81.6,Bpos:139.8,Bstd:92.6,StrandBias:0.3,Multiplicity:1.14
0.107	0.785	0.001	0.107
0.013	0.879	0.107	0.001
0.001	0.001	0.997	0.001
0.008	0.107	0.884	0.001
0.001	0.107	0.036	0.856
0.535	0.107	0.037	0.321
0.001	0.023	0.014	0.962
0.214	0.107	0.678	0.001
0.001	0.001	0.997	0.001
0.001	0.001	0.892	0.106
0.106	0.001	0.892	0.001
0.879	0.001	0.107	0.013
0.001	0.679	0.213	0.107
>GGAGCGGGTGCCC	10-GGAGCGGGTGCCC	11.984310	-23.462166	0	T:33.0(1.13%),B:125.4(0.28%),P:1e-10	Tpos:136.7,Tstd:81.7,Bpos:158.5,Bstd:102.9,StrandBias:0.9,Multiplicity:1.00
0.001	0.001	0.926	0.072
0.072	0.055	0.872	0.001
0.904	0.023	0.072	0.001
0.001	0.001	0.944	0.054
0.001	0.882	0.045	0.072
0.001	0.001	0.997	0.001
0.072	0.001	0.926	0.001
0.001	0.014	0.940	0.045
0.001	0.056	0.067	0.876
0.001	0.001	0.997	0.001
0.001	0.997	0.001	0.001
0.054	0.944	0.001	0.001
0.001	0.872	0.055	0.072
>GCCGCCCGGCGGC	11-GCCGCCCGGCGGC	12.851831	-20.962224	0	T:140.0(4.80%),B:1222.1(2.77%),P:1e-9	Tpos:154.6,Tstd:91.7,Bpos:151.0,Bstd:126.4,StrandBias:0.5,Multiplicity:1.05
0.082	0.068	0.849	0.001
0.153	0.543	0.303	0.001
0.001	0.759	0.070	0.170
0.001	0.001	0.997	0.001
0.152	0.846	0.001	0.001
0.001	0.997	0.001	0.001
0.001	0.997	0.001	0.001
0.001	0.001	0.997	0.001
0.001	0.001	0.833	0.165
0.021	0.977	0.001	0.001
0.221	0.001	0.540	0.238
0.004	0.121	0.680	0.195
0.106	0.812	0.081	0.001
>AACACTCAGCTGC	12-AACACTCAGCTGC	13.523002	-19.859205	0	T:10.0(0.34%),B:10.2(0.02%),P:1e-8	Tpos:142.8,Tstd:83.9,Bpos:147.9,Bstd:62.8,StrandBias:-0.6,Multiplicity:1.00
0.685	0.001	0.313	0.001
0.666	0.001	0.176	0.157
0.001	0.997	0.001	0.001
0.842	0.156	0.001	0.001
0.001	0.997	0.001	0.001
0.156	0.001	0.001	0.842
0.001	0.997	0.001	0.001
0.804	0.194	0.001	0.001
0.001	0.001	0.997	0.001
0.313	0.685	0.001	0.001
0.001	0.001	0.001	0.997
0.001	0.001	0.997	0.001
0.001	0.997	0.001	0.001
>GGAAGCCCCAGGA	13-GGAAGCCCCAGGA	15.098586	-18.429829	0	T:5.0(0.17%),B:1.1(0.00%),P:1e-8	Tpos:167.4,Tstd:60.8,Bpos:142.5,Bstd:47.4,StrandBias:-0.7,Multiplicity:1.60
0.001	0.001	0.997	0.001
0.001	0.001	0.997	0.001
0.901	0.097	0.001	0.001
0.997	0.001	0.001	0.001
0.001	0.001	0.997	0.001
0.001	0.710	0.288	0.001
0.128	0.870	0.001	0.001
0.001	0.997	0.001	0.001
0.001	0.997	0.001	0.001
0.773	0.098	0.128	0.001
0.001	0.001	0.997	0.001
0.001	0.001	0.997	0.001
0.870	0.001	0.001	0.128
>AGGCGCGGCCTTC	14-AGGCGCGGCCTTC	12.695443	-15.776649	0	T:17.0(0.58%),B:52.2(0.12%),P:1e-6	Tpos:104.1,Tstd:66.5,Bpos:137.6,Bstd:93.1,StrandBias:-0.8,Multiplicity:1.00
0.624	0.001	0.001	0.374
0.001	0.001	0.997	0.001
0.001	0.001	0.997	0.001
0.001	0.776	0.222	0.001
0.001	0.382	0.616	0.001
0.001	0.997	0.001	0.001
0.001	0.001	0.997	0.001
0.001	0.186	0.627	0.186
0.001	0.997	0.001	0.001
0.222	0.776	0.001	0.001
0.001	0.001	0.001	0.997
0.001	0.001	0.418	0.580
0.001	0.997	0.001	0.001
>TTCTACTAGTCGA	15-TTCTACTAGTCGA	9.992053	-13.510348	0	T:6.0(0.21%),B:5.9(0.01%),P:1e-5	Tpos:141.2,Tstd:59.9,Bpos:249.2,Bstd:57.1,StrandBias:-0.6,Multiplicity:1.00
0.001	0.209	0.209	0.581
0.208	0.001	0.001	0.790
0.001	0.626	0.372	0.001
0.253	0.001	0.001	0.745
0.604	0.001	0.209	0.186
0.186	0.812	0.001	0.001
0.001	0.001	0.372	0.626
0.997	0.001	0.001	0.001
0.187	0.187	0.440	0.187
0.001	0.001	0.001	0.997
0.022	0.932	0.001	0.045
0.001	0.001	0.997	0.001
0.626	0.001	0.001	0.372
>CTATGCCGTGCTA	16-CTATGCCGTGCTA	13.036232	-13.510348	0	T:6.0(0.21%),B:5.8(0.01%),P:1e-5	Tpos:156.1,Tstd:87.6,Bpos:175.8,Bstd:55.2,StrandBias:0.6,Multiplicity:1.50
0.001	0.997	0.001	0.001
0.001	0.156	0.001	0.842
0.674	0.314	0.011	0.001
0.001	0.001	0.156	0.842
0.001	0.001	0.997	0.001
0.001	0.997	0.001	0.001
0.001	0.831	0.001	0.167
0.314	0.157	0.528	0.001
0.001	0.001	0.156	0.842
0.001	0.001	0.997	0.001
0.001	0.997	0.001	0.001
0.001	0.156	0.001	0.842
0.675	0.157	0.011	0.157
>GGTTACTTATGGG	17-GGTTACTTATGGG	3.655501	-13.051767	0	T:2181.0(74.82%),B:31313.4(70.99%),P:1e-5	Tpos:152.4,Tstd:84.4,Bpos:149.2,Bstd:95.8,StrandBias:0.1,Multiplicity:1.98
0.100	0.100	0.700	0.100
0.100	0.100	0.700	0.100
0.100	0.100	0.100	0.700
0.100	0.100	0.100	0.700
0.700	0.100	0.100	0.100
0.100	0.700	0.100	0.100
0.100	0.100	0.100	0.700
0.100	0.100	0.100	0.700
0.700	0.100	0.100	0.100
0.100	0.100	0.100	0.700
0.100	0.100	0.700	0.100
0.100	0.100	0.700	0.100
0.100	0.100	0.700	0.100
>CGGGCCGGGCCGG	18-CGGGCCGGGCCGG	11.396264	-12.795558	0	T:459.0(15.75%),B:5661.9(12.84%),P:1e-5	Tpos:151.0,Tstd:86.6,Bpos:147.0,Bstd:123.3,StrandBias:-0.4,Multiplicity:1.02
0.001	0.997	0.001	0.001
0.001	0.001	0.960	0.038
0.001	0.001	0.997	0.001
0.243	0.001	0.454	0.301
0.169	0.660	0.170	0.001
0.001	0.657	0.149	0.193
0.001	0.001	0.997	0.001
0.001	0.204	0.794	0.001
0.327	0.001	0.559	0.113
0.258	0.648	0.093	0.001
0.001	0.517	0.203	0.279
0.001	0.001	0.997	0.001
0.001	0.186	0.812	0.001
>SBDGTTRTGCSBN	19-SBDGTTRTGCSBN	5.184188	-12.793954	0	T:591.0(20.27%),B:7509.8(17.03%),P:1e-5	Tpos:144.6,Tstd:84.8,Bpos:150.6,Bstd:105.6,StrandBias:0.2,Multiplicity:1.12
0.168	0.337	0.323	0.172
0.152	0.304	0.327	0.216
0.315	0.052	0.298	0.334
0.036	0.055	0.620	0.289
0.036	0.173	0.087	0.704
0.260	0.164	0.003	0.573
0.371	0.001	0.437	0.191
0.319	0.001	0.017	0.663
0.174	0.128	0.468	0.230
0.218	0.555	0.085	0.142
0.133	0.433	0.315	0.119
0.156	0.347	0.230	0.267
0.173	0.302	0.299	0.225
>CCCGCACAGCCGC	20-CCCGCACAGCCGC	10.919360	-12.174856	0	T:263.0(9.02%),B:3023.7(6.85%),P:1e-5	Tpos:145.9,Tstd:84.7,Bpos:149.5,Bstd:117.5,StrandBias:-0.3,Multiplicity:1.04
0.023	0.906	0.041	0.030
0.009	0.883	0.032	0.076
0.018	0.864	0.059	0.059
0.083	0.090	0.745	0.082
0.047	0.878	0.042	0.033
0.797	0.107	0.039	0.057
0.056	0.868	0.075	0.001
0.755	0.055	0.088	0.102
0.011	0.069	0.879	0.041
0.036	0.884	0.054	0.026
0.050	0.869	0.045	0.036
0.056	0.025	0.872	0.047
0.026	0.875	0.050	0.049
>CAAGCTTCAGCTG	21-CAAGCTTCAGCTG	11.439141	-11.603761	0	T:6.0(0.21%),B:8.0(0.02%),P:1e-5	Tpos:158.3,Tstd:88.1,Bpos:129.8,Bstd:44.1,StrandBias:2.3,Multiplicity:1.00
0.100	0.700	0.100	0.100
0.700	0.100	0.100	0.100
0.700	0.100	0.100	0.100
0.100	0.100	0.700	0.100
0.100	0.700	0.100	0.100
0.100	0.100	0.100	0.700
0.100	0.100	0.100	0.700
0.100	0.700	0.100	0.100
0.700	0.100	0.100	0.100
0.100	0.100	0.700	0.100
0.100	0.700	0.100	0.100
0.100	0.100	0.100	0.700
0.100	0.100	0.700	0.100
>CGTTACKCTGCTC	22-CGTTACKCTGCTC	10.641605	-9.933770	0	T:25.0(0.86%),B:152.1(0.34%),P:1e-4	Tpos:156.2,Tstd:90.7,Bpos:170.2,Bstd:119.9,StrandBias:0.6,Multiplicity:1.00
0.001	0.700	0.001	0.298
0.149	0.001	0.849	0.001
0.001	0.001	0.001	0.997
0.001	0.001	0.149	0.849
0.897	0.048	0.054	0.001
0.001	0.997	0.001	0.001
0.001	0.001	0.550	0.448
0.001	0.997	0.001	0.001
0.001	0.001	0.001	0.997
0.001	0.001	0.997	0.001
0.149	0.849	0.001	0.001
0.001	0.149	0.198	0.652
0.001	0.651	0.347	0.001
>GGGGCCGGGCCGG	23-GGGGCCGGGCCGG	11.147761	-6.985762	0	T:457.0(15.68%),B:6019.4(13.65%),P:1e-3	Tpos:153.8,Tstd:85.4,Bpos:153.5,Bstd:121.5,StrandBias:0.5,Multiplicity:1.03
0.001	0.010	0.963	0.026
0.115	0.075	0.720	0.090
0.063	0.076	0.800	0.061
0.053	0.001	0.870	0.076
0.029	0.773	0.058	0.140
0.027	0.889	0.037	0.047
0.007	0.023	0.921	0.049
0.064	0.061	0.829	0.046
0.058	0.049	0.871	0.022
0.055	0.814	0.049	0.082
0.129	0.780	0.035	0.056
0.061	0.006	0.932	0.001
0.014	0.080	0.845	0.061
>KCCACGGCCGCCC	24-KCCACGGCCGCCC	14.901131	-6.066442	0	T:13.0(0.45%),B:77.4(0.18%),P:1e-2	Tpos:167.8,Tstd:71.3,Bpos:119.0,Bstd:106.2,StrandBias:0.0,Multiplicity:1.00
0.001	0.001	0.552	0.446
0.001	0.997	0.001	0.001
0.001	0.997	0.001	0.001
0.997	0.001	0.001	0.001
0.223	0.553	0.223	0.001
0.001	0.001	0.997	0.001
0.001	0.222	0.776	0.001
0.001	0.997	0.001	0.001
0.001	0.997	0.001	0.001
0.001	0.001	0.997	0.001
0.001	0.997	0.001	0.001
0.001	0.669	0.329	0.001
0.001	0.997	0.001	0.001
>ATATATATATATA	25-ATATATATATATA	13.849871	-2.803300	0	T:2.0(0.07%),B:6.2(0.01%),P:1e-1	Tpos:22.0,Tstd:17.9,Bpos:199.1,Bstd:51.2,StrandBias:0.6,Multiplicity:1.00
0.994	0.001	0.001	0.004
0.138	0.001	0.001	0.860
0.994	0.001	0.001	0.004
0.140	0.136	0.001	0.723
0.863	0.001	0.135	0.001
0.004	0.271	0.001	0.724
0.724	0.001	0.271	0.004
0.001	0.271	0.001	0.727
0.859	0.001	0.136	0.004
0.135	0.001	0.001	0.863
0.859	0.001	0.001	0.139
0.002	0.001	0.001	0.996
0.859	0.001	0.136	0.004
