# Supplementary material for: Detailed molecular and epigenetic characterization of the pig IPEC-J2 and chicken SL-29 cell lines
Source: iScience. 2023 Feb 20;26(3):106252. doi: 10.1016/j.isci.2023.106252 (PMC10018572; doi:10.1016/j.isci.2023.106252)
Supplement: Data S2. Complete homer output for identified motifs in Chicken SL-29, related to Tables 5 and 6 — Homer motif analysis results for histone modifications H3K4me1, H3K4me3, H3K27ac, enhancers, and ATAC-seq of chicken SL-29 cell line. Parameters for possible false positives is as mentioned earlier for S5. [file mmc3.zip › Data_S2/S6/Chicken_SL_29/motif_analyis_enhancer_regions/homerMotifs.motifs15]

>CGSCATGGCGGCGGS	1-CGSCATGGCGGCGGS	9.801800	-75.338699	0	T:570.0(19.55%),B:5204.5(11.80%),P:1e-32	Tpos:148.2,Tstd:88.3,Bpos:151.9,Bstd:116.1,StrandBias:0.0,Multiplicity:1.09
0.083	0.595	0.280	0.042
0.209	0.169	0.528	0.094
0.183	0.382	0.331	0.104
0.073	0.560	0.325	0.042
0.986	0.003	0.010	0.001
0.008	0.003	0.012	0.977
0.001	0.176	0.822	0.001
0.010	0.010	0.979	0.001
0.204	0.692	0.010	0.094
0.026	0.010	0.943	0.021
0.010	0.225	0.764	0.001
0.146	0.645	0.146	0.063
0.104	0.260	0.635	0.001
0.063	0.321	0.606	0.010
0.075	0.421	0.400	0.104
>CAGCRCCGCCATCTT	2-CAGCRCCGCCATCTT	10.434431	-28.592769	0	T:67.0(2.30%),B:364.3(0.83%),P:1e-12	Tpos:162.3,Tstd:100.1,Bpos:155.4,Bstd:111.6,StrandBias:0.3,Multiplicity:1.00
0.001	0.997	0.001	0.001
0.480	0.001	0.290	0.229
0.001	0.273	0.725	0.001
0.001	0.997	0.001	0.001
0.465	0.001	0.533	0.001
0.001	0.997	0.001	0.001
0.029	0.725	0.245	0.001
0.001	0.001	0.997	0.001
0.001	0.997	0.001	0.001
0.001	0.997	0.001	0.001
0.997	0.001	0.001	0.001
0.001	0.001	0.001	0.997
0.001	0.496	0.242	0.261
0.001	0.001	0.244	0.754
0.001	0.001	0.001	0.997
>CGGTTCBRTTCGGTT	3-CGGTTCBRTTCGGTT	-1.595343	-25.188876	0	T:1819.0(62.40%),B:24825.9(56.28%),P:1e-10	Tpos:150.0,Tstd:85.7,Bpos:148.7,Bstd:111.0,StrandBias:0.1,Multiplicity:1.36
0.001	0.587	0.345	0.067
0.067	0.067	0.715	0.151
0.066	0.001	0.932	0.001
0.210	0.001	0.210	0.579
0.209	0.001	0.001	0.789
0.001	0.781	0.067	0.151
0.143	0.210	0.301	0.345
0.429	0.001	0.436	0.135
0.001	0.001	0.066	0.932
0.001	0.142	0.001	0.856
0.001	0.654	0.001	0.344
0.001	0.001	0.923	0.075
0.001	0.269	0.587	0.143
0.001	0.134	0.001	0.864
0.008	0.067	0.001	0.924
>GGCCCGCCGCTCACC	4-GGCCCGCCGCTCACC	15.692832	-23.664295	0	T:39.0(1.34%),B:168.9(0.38%),P:1e-10	Tpos:143.7,Tstd:76.1,Bpos:146.8,Bstd:120.7,StrandBias:-0.6,Multiplicity:1.03
0.001	0.136	0.862	0.001
0.080	0.109	0.774	0.037
0.001	0.997	0.001	0.001
0.079	0.841	0.079	0.001
0.001	0.997	0.001	0.001
0.244	0.207	0.548	0.001
0.001	0.909	0.089	0.001
0.001	0.997	0.001	0.001
0.079	0.001	0.919	0.001
0.001	0.997	0.001	0.001
0.001	0.173	0.079	0.747
0.001	0.997	0.001	0.001
0.876	0.036	0.001	0.087
0.001	0.997	0.001	0.001
0.001	0.997	0.001	0.001
>AGGTGAGGCCGCGGG	5-AGGTGAGGCCGCGGG	13.315298	-23.529972	0	T:77.0(2.64%),B:506.4(1.15%),P:1e-10	Tpos:152.4,Tstd:77.0,Bpos:152.0,Bstd:117.8,StrandBias:0.4,Multiplicity:1.00
0.737	0.102	0.123	0.038
0.019	0.019	0.961	0.001
0.019	0.038	0.942	0.001
0.058	0.097	0.149	0.696
0.026	0.010	0.963	0.001
0.753	0.069	0.144	0.034
0.019	0.031	0.931	0.019
0.031	0.053	0.897	0.019
0.001	0.938	0.060	0.001
0.034	0.795	0.114	0.057
0.001	0.038	0.930	0.031
0.057	0.831	0.074	0.038
0.019	0.029	0.914	0.038
0.019	0.079	0.876	0.026
0.020	0.087	0.843	0.050
>CCCATAATAGCCGCC	6-CCCATAATAGCCGCC	15.634726	-22.941660	0	T:6.0(0.21%),B:0.0(0.00%),P:1e-9	Tpos:126.3,Tstd:100.5,Bpos:0.0,Bstd:0.0,StrandBias:-0.4,Multiplicity:1.17
0.001	0.997	0.001	0.001
0.001	0.997	0.001	0.001
0.001	0.997	0.001	0.001
0.832	0.001	0.001	0.166
0.001	0.001	0.166	0.832
0.667	0.166	0.001	0.166
0.832	0.166	0.001	0.001
0.001	0.001	0.166	0.832
0.832	0.166	0.001	0.001
0.001	0.001	0.997	0.001
0.001	0.997	0.001	0.001
0.001	0.997	0.001	0.001
0.001	0.332	0.666	0.001
0.001	0.832	0.166	0.001
0.001	0.997	0.001	0.001
>GCCGGBATGGGGACG	7-GCCGGBATGGGGACG	17.271038	-22.941660	0	T:6.0(0.21%),B:0.9(0.00%),P:1e-9	Tpos:192.0,Tstd:65.5,Bpos:113.3,Bstd:74.1,StrandBias:0.7,Multiplicity:1.33
0.137	0.001	0.861	0.001
0.001	0.997	0.001	0.001
0.001	0.997	0.001	0.001
0.001	0.001	0.997	0.001
0.001	0.001	0.997	0.001
0.001	0.276	0.414	0.309
0.997	0.001	0.001	0.001
0.001	0.001	0.001	0.997
0.137	0.001	0.861	0.001
0.001	0.001	0.997	0.001
0.137	0.001	0.861	0.001
0.001	0.001	0.997	0.001
0.997	0.001	0.001	0.001
0.001	0.997	0.001	0.001
0.275	0.001	0.723	0.001
>GGCTGAAGGCCGCGG	8-GGCTGAAGGCCGCGG	14.174044	-22.195671	0	T:73.0(2.50%),B:482.5(1.09%),P:1e-9	Tpos:152.6,Tstd:82.6,Bpos:156.3,Bstd:121.6,StrandBias:0.4,Multiplicity:1.00
0.034	0.050	0.826	0.090
0.001	0.035	0.963	0.001
0.001	0.897	0.068	0.034
0.034	0.001	0.098	0.867
0.001	0.001	0.997	0.001
0.483	0.151	0.304	0.062
0.490	0.118	0.322	0.070
0.016	0.069	0.914	0.001
0.001	0.001	0.997	0.001
0.068	0.754	0.177	0.001
0.068	0.879	0.052	0.001
0.033	0.001	0.965	0.001
0.036	0.847	0.083	0.034
0.001	0.001	0.997	0.001
0.001	0.061	0.937	0.001
>VGMGCAGCASGCYGC	9-VGMGCAGCASGCYGC	6.754071	-20.331408	0	T:891.0(30.57%),B:11318.3(25.66%),P:1e-8	Tpos:150.9,Tstd:83.3,Bpos:148.5,Bstd:112.7,StrandBias:-0.0,Multiplicity:1.14
0.208	0.322	0.314	0.157
0.196	0.152	0.443	0.209
0.252	0.391	0.191	0.166
0.216	0.177	0.416	0.191
0.298	0.533	0.118	0.051
0.721	0.024	0.126	0.129
0.159	0.018	0.734	0.089
0.129	0.734	0.029	0.108
0.459	0.142	0.199	0.199
0.174	0.262	0.398	0.166
0.151	0.041	0.513	0.295
0.014	0.632	0.178	0.176
0.166	0.393	0.155	0.286
0.069	0.286	0.480	0.165
0.117	0.454	0.255	0.174
>CRAGMTGGCAGCGWC	10-CRAGMTGGCAGCGWC	14.117601	-19.023589	0	T:9.0(0.31%),B:8.2(0.02%),P:1e-8	Tpos:64.7,Tstd:34.8,Bpos:156.7,Bstd:95.2,StrandBias:1.3,Multiplicity:1.00
0.001	0.997	0.001	0.001
0.507	0.001	0.491	0.001
0.997	0.001	0.001	0.001
0.229	0.001	0.525	0.245
0.541	0.457	0.001	0.001
0.001	0.228	0.001	0.770
0.001	0.001	0.997	0.001
0.001	0.001	0.997	0.001
0.001	0.997	0.001	0.001
0.704	0.001	0.262	0.033
0.001	0.001	0.997	0.001
0.001	0.753	0.245	0.001
0.001	0.001	0.997	0.001
0.475	0.033	0.001	0.491
0.001	0.982	0.001	0.016
>GAGGCCTMCCCCGGC	11-GAGGCCTMCCCCGGC	15.481686	-18.977557	0	T:22.0(0.75%),B:71.4(0.16%),P:1e-8	Tpos:186.8,Tstd:89.2,Bpos:174.9,Bstd:81.1,StrandBias:0.4,Multiplicity:1.00
0.001	0.127	0.871	0.001
0.688	0.310	0.001	0.001
0.001	0.001	0.997	0.001
0.001	0.001	0.997	0.001
0.001	0.997	0.001	0.001
0.001	0.997	0.001	0.001
0.001	0.127	0.005	0.867
0.383	0.238	0.187	0.192
0.001	0.695	0.240	0.064
0.001	0.997	0.001	0.001
0.001	0.901	0.097	0.001
0.001	0.871	0.127	0.001
0.001	0.001	0.997	0.001
0.127	0.001	0.871	0.001
0.127	0.808	0.064	0.001
>CAGTACCACCAGTAC	12-CAGTACCACCAGTAC	3.768829	-18.421861	0	T:2506.0(85.97%),B:36206.4(82.08%),P:1e-8	Tpos:150.5,Tstd:82.2,Bpos:149.8,Bstd:101.8,StrandBias:-0.1,Multiplicity:2.29
0.100	0.700	0.100	0.100
0.700	0.100	0.100	0.100
0.100	0.100	0.700	0.100
0.100	0.100	0.100	0.700
0.700	0.100	0.100	0.100
0.100	0.700	0.100	0.100
0.100	0.700	0.100	0.100
0.700	0.100	0.100	0.100
0.100	0.700	0.100	0.100
0.100	0.700	0.100	0.100
0.700	0.100	0.100	0.100
0.100	0.100	0.700	0.100
0.100	0.100	0.100	0.700
0.700	0.100	0.100	0.100
0.100	0.700	0.100	0.100
>GGTTGTTTATGGGGC	13-GGTTGTTTATGGGGC	-15.028633	-17.548356	0	T:1632.0(55.99%),B:22461.4(50.92%),P:1e-7	Tpos:148.8,Tstd:82.9,Bpos:149.8,Bstd:96.7,StrandBias:0.1,Multiplicity:1.52
0.001	0.091	0.907	0.001
0.001	0.001	0.997	0.001
0.001	0.001	0.001	0.997
0.001	0.040	0.001	0.958
0.265	0.001	0.733	0.001
0.001	0.265	0.001	0.733
0.001	0.001	0.001	0.997
0.001	0.001	0.001	0.997
0.997	0.001	0.001	0.001
0.001	0.001	0.001	0.997
0.001	0.001	0.997	0.001
0.001	0.001	0.997	0.001
0.001	0.001	0.997	0.001
0.001	0.001	0.997	0.001
0.001	0.958	0.040	0.001
>CTGGGCCTGGGCCTG	14-CTGGGCCTGGGCCTG	13.830441	-17.109966	0	T:43.0(1.48%),B:250.0(0.57%),P:1e-7	Tpos:160.1,Tstd:72.1,Bpos:141.5,Bstd:122.2,StrandBias:0.3,Multiplicity:1.00
0.001	0.927	0.036	0.036
0.036	0.212	0.152	0.600
0.001	0.108	0.855	0.036
0.001	0.071	0.927	0.001
0.036	0.019	0.944	0.001
0.001	0.944	0.054	0.001
0.071	0.927	0.001	0.001
0.001	0.108	0.169	0.722
0.072	0.099	0.828	0.001
0.036	0.001	0.927	0.036
0.037	0.073	0.889	0.001
0.001	0.903	0.095	0.001
0.001	0.961	0.037	0.001
0.036	0.137	0.028	0.799
0.072	0.036	0.856	0.036
>GGWAGGTGRCGGCKG	15-GGWAGGTGRCGGCKG	12.870898	-16.700096	0	T:22.0(0.75%),B:81.6(0.19%),P:1e-7	Tpos:154.6,Tstd:63.8,Bpos:125.6,Bstd:119.7,StrandBias:0.4,Multiplicity:1.00
0.010	0.001	0.988	0.001
0.001	0.001	0.770	0.228
0.530	0.001	0.001	0.468
0.763	0.001	0.235	0.001
0.001	0.001	0.997	0.001
0.228	0.001	0.770	0.001
0.001	0.010	0.001	0.988
0.001	0.239	0.759	0.001
0.501	0.001	0.497	0.001
0.001	0.997	0.001	0.001
0.001	0.001	0.997	0.001
0.228	0.001	0.770	0.001
0.001	0.997	0.001	0.001
0.001	0.001	0.530	0.468
0.001	0.001	0.997	0.001
>BCGTCAGCHGCAGCA	16-BCGTCAGCHGCAGCA	13.940812	-13.256127	0	T:9.0(0.31%),B:16.9(0.04%),P:1e-5	Tpos:131.8,Tstd:95.5,Bpos:86.5,Bstd:53.5,StrandBias:1.0,Multiplicity:1.00
0.001	0.405	0.297	0.297
0.001	0.997	0.001	0.001
0.001	0.001	0.997	0.001
0.001	0.001	0.001	0.997
0.001	0.651	0.303	0.045
0.997	0.001	0.001	0.001
0.297	0.001	0.701	0.001
0.001	0.997	0.001	0.001
0.308	0.343	0.001	0.348
0.001	0.001	0.997	0.001
0.001	0.997	0.001	0.001
0.997	0.001	0.001	0.001
0.001	0.297	0.701	0.001
0.001	0.997	0.001	0.001
0.606	0.001	0.045	0.348
>SCGSGCAGCAGSSGG	17-SCGSGCAGCAGSSGG	10.176721	-10.461964	0	T:403.0(13.83%),B:5018.4(11.38%),P:1e-4	Tpos:152.6,Tstd:82.9,Bpos:150.4,Bstd:112.5,StrandBias:0.0,Multiplicity:1.05
0.055	0.468	0.425	0.052
0.151	0.526	0.254	0.069
0.063	0.257	0.643	0.037
0.143	0.448	0.394	0.015
0.015	0.013	0.913	0.059
0.006	0.992	0.001	0.001
0.980	0.006	0.007	0.007
0.007	0.001	0.985	0.007
0.006	0.992	0.001	0.001
0.970	0.024	0.005	0.001
0.037	0.007	0.944	0.012
0.088	0.394	0.511	0.007
0.148	0.470	0.375	0.007
0.110	0.200	0.663	0.027
0.022	0.327	0.650	0.001
>CAGCTGGGATATGGG	18-CAGCTGGGATATGGG	13.498380	-7.962429	0	T:3.0(0.10%),B:2.1(0.00%),P:1e-3	Tpos:104.5,Tstd:59.7,Bpos:165.3,Bstd:47.2,StrandBias:2.3,Multiplicity:2.00
0.100	0.700	0.100	0.100
0.700	0.100	0.100	0.100
0.100	0.100	0.700	0.100
0.100	0.700	0.100	0.100
0.100	0.100	0.100	0.700
0.100	0.100	0.700	0.100
0.100	0.100	0.700	0.100
0.100	0.100	0.700	0.100
0.700	0.100	0.100	0.100
0.100	0.100	0.100	0.700
0.700	0.100	0.100	0.100
0.100	0.100	0.100	0.700
0.100	0.100	0.700	0.100
0.100	0.100	0.700	0.100
0.100	0.100	0.700	0.100
>GCAGCRGCAGCAGCG	19-GCAGCRGCAGCAGCG	15.604761	-7.198279	0	T:79.0(2.71%),B:817.9(1.85%),P:1e-3	Tpos:145.8,Tstd:83.8,Bpos:137.8,Bstd:125.0,StrandBias:-0.2,Multiplicity:1.03
0.001	0.001	0.997	0.001
0.090	0.830	0.079	0.001
0.608	0.001	0.366	0.025
0.001	0.044	0.954	0.001
0.001	0.997	0.001	0.001
0.404	0.203	0.348	0.045
0.001	0.001	0.997	0.001
0.001	0.954	0.044	0.001
0.506	0.142	0.307	0.045
0.001	0.001	0.997	0.001
0.001	0.997	0.001	0.001
0.599	0.015	0.315	0.071
0.001	0.001	0.997	0.001
0.001	0.954	0.044	0.001
0.169	0.085	0.542	0.204
>ATATATAYATATATR	20-ATATATAYATATATR	14.412804	-6.795136	0	T:3.0(0.10%),B:3.1(0.01%),P:1e-2	Tpos:29.1,Tstd:21.8,Bpos:194.9,Bstd:12.3,StrandBias:0.3,Multiplicity:1.00
0.990	0.001	0.001	0.008
0.008	0.001	0.001	0.990
0.990	0.001	0.001	0.008
0.008	0.001	0.001	0.990
0.997	0.001	0.001	0.001
0.230	0.238	0.001	0.531
0.532	0.001	0.238	0.229
0.001	0.457	0.001	0.541
0.761	0.001	0.229	0.009
0.001	0.001	0.001	0.997
0.761	0.001	0.001	0.237
0.228	0.001	0.001	0.770
0.990	0.001	0.001	0.008
0.008	0.001	0.001	0.990
0.541	0.001	0.457	0.001
>GGCAGCAGCAGCAGC	21-GGCAGCAGCAGCAGC	15.219995	-6.763165	0	T:36.0(1.23%),B:310.5(0.70%),P:1e-2	Tpos:133.0,Tstd:89.7,Bpos:141.5,Bstd:127.6,StrandBias:0.0,Multiplicity:1.00
0.001	0.001	0.997	0.001
0.001	0.001	0.997	0.001
0.081	0.837	0.081	0.001
0.785	0.163	0.001	0.051
0.001	0.001	0.997	0.001
0.081	0.755	0.163	0.001
0.540	0.082	0.133	0.245
0.001	0.081	0.917	0.001
0.001	0.836	0.162	0.001
0.704	0.214	0.081	0.001
0.001	0.001	0.997	0.001
0.081	0.837	0.081	0.001
0.866	0.001	0.132	0.001
0.001	0.001	0.917	0.081
0.001	0.997	0.001	0.001
>NNNNNNHHDNNHNHH	22-NNNNNNHHDNNHNHH	1.972177	-6.182840	0	T:398.0(13.65%),B:5243.9(11.89%),P:1e-2	Tpos:149.2,Tstd:87.0,Bpos:147.7,Bstd:103.6,StrandBias:-0.1,Multiplicity:1.11
0.220	0.218	0.252	0.310
0.258	0.300	0.190	0.252
0.209	0.234	0.258	0.299
0.301	0.246	0.233	0.220
0.220	0.280	0.201	0.300
0.300	0.177	0.219	0.305
0.327	0.253	0.114	0.306
0.228	0.329	0.167	0.276
0.328	0.147	0.281	0.244
0.296	0.305	0.157	0.243
0.296	0.277	0.175	0.252
0.276	0.351	0.139	0.234
0.229	0.219	0.284	0.267
0.325	0.225	0.157	0.294
0.325	0.281	0.127	0.268
>GCTATGCTATGCTAT	23-GCTATGCTATGCTAT	19.081915	-6.170985	0	T:2.0(0.07%),B:0.3(0.00%),P:1e-2	Tpos:180.5,Tstd:109.5,Bpos:0.0,Bstd:0.0,StrandBias:0.0,Multiplicity:1.00
0.001	0.001	0.997	0.001
0.001	0.997	0.001	0.001
0.001	0.001	0.001	0.997
0.948	0.001	0.050	0.001
0.001	0.001	0.001	0.997
0.001	0.001	0.997	0.001
0.001	0.997	0.001	0.001
0.001	0.215	0.001	0.783
0.733	0.001	0.265	0.001
0.001	0.001	0.001	0.997
0.001	0.001	0.997	0.001
0.001	0.997	0.001	0.001
0.001	0.001	0.001	0.997
0.948	0.001	0.050	0.001
0.001	0.001	0.001	0.997
>CGGCAGCAGCAGCAG	24-CGGCAGCAGCAGCAG	13.818213	-5.782709	0	T:57.0(1.96%),B:584.1(1.32%),P:1e-2	Tpos:136.2,Tstd:68.5,Bpos:135.2,Bstd:123.4,StrandBias:-1.2,Multiplicity:1.00
0.079	0.841	0.001	0.079
0.001	0.001	0.997	0.001
0.001	0.001	0.920	0.078
0.079	0.734	0.186	0.001
0.666	0.001	0.175	0.158
0.078	0.001	0.920	0.001
0.001	0.920	0.078	0.001
0.677	0.001	0.164	0.158
0.001	0.001	0.997	0.001
0.001	0.920	0.078	0.001
0.874	0.001	0.124	0.001
0.001	0.001	0.997	0.001
0.001	0.792	0.206	0.001
0.805	0.001	0.079	0.115
0.078	0.001	0.920	0.001
>CGTCGTCGTCGTCGT	25-CGTCGTCGTCGTCGT	18.465789	-3.416159	0	T:4.0(0.14%),B:18.7(0.04%),P:1e-1	Tpos:123.9,Tstd:37.6,Bpos:140.4,Bstd:10.3,StrandBias:0.4,Multiplicity:1.00
0.001	0.863	0.135	0.001
0.001	0.285	0.578	0.136
0.001	0.001	0.142	0.856
0.001	0.997	0.001	0.001
0.135	0.001	0.863	0.001
0.135	0.001	0.001	0.863
0.001	0.997	0.001	0.001
0.001	0.001	0.997	0.001
0.001	0.001	0.001	0.997
0.001	0.997	0.001	0.001
0.271	0.001	0.727	0.001
0.001	0.001	0.001	0.997
0.001	0.997	0.001	0.001
0.136	0.136	0.592	0.136
0.136	0.136	0.001	0.727
