# Supplementary material for: Detailed molecular and epigenetic characterization of the pig IPEC-J2 and chicken SL-29 cell lines
Source: iScience. 2023 Feb 20;26(3):106252. doi: 10.1016/j.isci.2023.106252 (PMC10018572; doi:10.1016/j.isci.2023.106252)
Supplement: Data S2. Complete homer output for identified motifs in Chicken SL-29, related to Tables 5 and 6 — Homer motif analysis results for histone modifications H3K4me1, H3K4me3, H3K27ac, enhancers, and ATAC-seq of chicken SL-29 cell line. Parameters for possible false positives is as mentioned earlier for S5. [file mmc3.zip › Data_S2/S6/Chicken_SL_29/motif_analyis_enhancer_regions/homerMotifs.motifs6]

>SGGCCT	1-SGGCCT	6.565471	-107.050654	0	T:1749.0(60.00%),B:20595.1(46.69%),P:1e-46	Tpos:154.1,Tstd:81.1,Bpos:149.8,Bstd:112.9,StrandBias:0.0,Multiplicity:1.82
0.176	0.355	0.468	0.001
0.001	0.001	0.997	0.001
0.001	0.001	0.997	0.001
0.001	0.997	0.001	0.001
0.001	0.997	0.001	0.001
0.001	0.001	0.001	0.997
>CGCCAT	2-CGCCAT	8.199602	-98.603945	0	T:857.0(29.40%),B:8293.5(18.80%),P:1e-42	Tpos:148.2,Tstd:89.8,Bpos:149.4,Bstd:114.2,StrandBias:0.1,Multiplicity:1.19
0.001	0.997	0.001	0.001
0.001	0.001	0.997	0.001
0.096	0.902	0.001	0.001
0.001	0.997	0.001	0.001
0.997	0.001	0.001	0.001
0.001	0.001	0.001	0.997
>CGGGCC	3-CGGGCC	6.177716	-75.670811	0	T:1929.0(66.17%),B:24356.8(55.22%),P:1e-32	Tpos:152.0,Tstd:84.9,Bpos:150.5,Bstd:124.3,StrandBias:0.1,Multiplicity:1.76
0.100	0.700	0.100	0.100
0.100	0.100	0.700	0.100
0.100	0.100	0.700	0.100
0.100	0.100	0.700	0.100
0.100	0.700	0.100	0.100
0.100	0.700	0.100	0.100
>TWCCGG	4-TWCCGG	4.825593	-69.549042	0	T:2254.0(77.32%),B:29838.8(67.65%),P:1e-30	Tpos:149.4,Tstd:87.8,Bpos:149.8,Bstd:116.7,StrandBias:0.0,Multiplicity:1.91
0.307	0.001	0.001	0.691
0.471	0.160	0.001	0.369
0.259	0.639	0.101	0.001
0.001	0.939	0.059	0.001
0.063	0.051	0.565	0.321
0.041	0.001	0.812	0.146
>GGCCCW	5-GGCCCW	7.486297	-56.856306	0	T:1495.0(51.29%),B:18412.1(41.74%),P:1e-24	Tpos:152.3,Tstd:85.1,Bpos:150.5,Bstd:110.7,StrandBias:-0.1,Multiplicity:1.32
0.001	0.001	0.997	0.001
0.001	0.001	0.997	0.001
0.001	0.997	0.001	0.001
0.001	0.997	0.001	0.001
0.001	0.997	0.001	0.001
0.556	0.001	0.001	0.442
>GTGAGT	6-GTGAGT	6.615343	-49.706678	0	T:503.0(17.26%),B:4949.3(11.22%),P:1e-21	Tpos:149.5,Tstd:81.8,Bpos:151.0,Bstd:108.0,StrandBias:0.4,Multiplicity:1.06
0.001	0.001	0.997	0.001
0.001	0.001	0.001	0.997
0.185	0.001	0.813	0.001
0.997	0.001	0.001	0.001
0.001	0.001	0.997	0.001
0.001	0.001	0.001	0.997
>CGTAAG	7-CGTAAG	4.852158	-40.072649	0	T:1009.0(34.61%),B:12053.2(27.33%),P:1e-17	Tpos:148.7,Tstd:88.6,Bpos:149.1,Bstd:115.1,StrandBias:-0.2,Multiplicity:1.16
0.070	0.795	0.097	0.038
0.029	0.001	0.969	0.001
0.001	0.001	0.303	0.695
0.844	0.074	0.001	0.081
0.943	0.001	0.001	0.055
0.035	0.001	0.833	0.131
>AGCCSG	8-AGCCSG	6.713373	-38.366375	0	T:2047.0(70.22%),B:27701.7(62.80%),P:1e-16	Tpos:142.0,Tstd:87.8,Bpos:150.3,Bstd:123.2,StrandBias:0.3,Multiplicity:1.07
0.805	0.014	0.001	0.180
0.150	0.001	0.848	0.001
0.041	0.951	0.007	0.001
0.001	0.813	0.001	0.185
0.013	0.382	0.426	0.179
0.001	0.001	0.997	0.001
>TGAGGG	9-TGAGGG	6.177716	-36.972881	0	T:905.0(31.05%),B:10720.2(24.30%),P:1e-16	Tpos:152.8,Tstd:83.8,Bpos:151.5,Bstd:106.3,StrandBias:0.2,Multiplicity:1.26
0.100	0.100	0.100	0.700
0.100	0.100	0.700	0.100
0.700	0.100	0.100	0.100
0.100	0.100	0.700	0.100
0.100	0.100	0.700	0.100
0.100	0.100	0.700	0.100
>TAACCG	10-TAACCG	4.530714	-36.788439	0	T:2105.0(72.21%),B:28702.3(65.07%),P:1e-15	Tpos:151.6,Tstd:85.4,Bpos:149.2,Bstd:113.1,StrandBias:-0.1,Multiplicity:1.68
0.159	0.147	0.067	0.627
0.707	0.207	0.053	0.033
0.886	0.001	0.112	0.001
0.053	0.881	0.042	0.024
0.041	0.957	0.001	0.001
0.001	0.001	0.997	0.001
>CCCGCT	11-CCCGCT	6.177716	-30.862970	0	T:1729.0(59.31%),B:23118.4(52.41%),P:1e-13	Tpos:145.8,Tstd:83.5,Bpos:150.5,Bstd:117.0,StrandBias:-0.1,Multiplicity:1.47
0.100	0.700	0.100	0.100
0.100	0.700	0.100	0.100
0.100	0.700	0.100	0.100
0.100	0.100	0.700	0.100
0.100	0.700	0.100	0.100
0.100	0.100	0.100	0.700
>CCGGGC	12-CCGGGC	4.231805	-30.067127	0	T:2913.0(99.93%),B:43558.5(98.75%),P:1e-13	Tpos:150.0,Tstd:86.4,Bpos:149.8,Bstd:118.5,StrandBias:-0.0,Multiplicity:5.43
0.100	0.700	0.100	0.100
0.100	0.700	0.100	0.100
0.100	0.100	0.700	0.100
0.100	0.100	0.700	0.100
0.100	0.100	0.700	0.100
0.100	0.700	0.100	0.100
>ACGATC	13-ACGATC	4.776792	-22.874525	0	T:1245.0(42.71%),B:16309.6(36.97%),P:1e-9	Tpos:150.4,Tstd:86.6,Bpos:150.4,Bstd:113.8,StrandBias:-0.1,Multiplicity:1.26
0.719	0.001	0.279	0.001
0.001	0.940	0.001	0.058
0.001	0.037	0.880	0.082
0.918	0.001	0.001	0.080
0.042	0.156	0.142	0.660
0.028	0.923	0.048	0.001
>CGTACT	14-CGTACT	5.157251	-22.360280	0	T:1028.0(35.27%),B:13172.6(29.86%),P:1e-9	Tpos:148.0,Tstd:82.6,Bpos:149.3,Bstd:111.8,StrandBias:-0.0,Multiplicity:1.23
0.072	0.738	0.155	0.035
0.001	0.051	0.947	0.001
0.056	0.001	0.001	0.942
0.757	0.001	0.241	0.001
0.001	0.935	0.063	0.001
0.091	0.231	0.001	0.677
>GCTGCT	15-GCTGCT	4.274898	-21.819208	0	T:1988.0(68.20%),B:27662.9(62.71%),P:1e-9	Tpos:148.0,Tstd:85.6,Bpos:149.7,Bstd:104.0,StrandBias:0.0,Multiplicity:1.67
0.001	0.001	0.872	0.126
0.001	0.997	0.001	0.001
0.001	0.001	0.001	0.997
0.222	0.001	0.622	0.155
0.001	0.867	0.001	0.131
0.001	0.001	0.001	0.997
>CGATYW	16-CGATYW	4.568132	-21.012250	0	T:705.0(24.19%),B:8648.5(19.61%),P:1e-9	Tpos:150.4,Tstd:85.1,Bpos:149.9,Bstd:109.1,StrandBias:0.0,Multiplicity:1.19
0.027	0.933	0.039	0.001
0.043	0.001	0.809	0.147
0.800	0.033	0.001	0.166
0.219	0.002	0.137	0.642
0.129	0.398	0.167	0.306
0.447	0.075	0.086	0.393
>CGGYAT	17-CGGYAT	6.070455	-12.106892	0	T:357.0(12.25%),B:4295.0(9.74%),P:1e-5	Tpos:136.8,Tstd:80.8,Bpos:147.7,Bstd:114.0,StrandBias:0.1,Multiplicity:1.06
0.106	0.892	0.001	0.001
0.001	0.001	0.997	0.001
0.001	0.295	0.579	0.125
0.001	0.438	0.157	0.404
0.997	0.001	0.001	0.001
0.139	0.289	0.102	0.470
>TGGCGG	18-TGGCGG	4.231805	-7.948107	0	T:2910.0(99.83%),B:43839.1(99.39%),P:1e-3	Tpos:150.0,Tstd:85.9,Bpos:150.0,Bstd:116.8,StrandBias:0.1,Multiplicity:7.74
0.100	0.100	0.100	0.700
0.100	0.100	0.700	0.100
0.100	0.100	0.700	0.100
0.100	0.700	0.100	0.100
0.100	0.100	0.700	0.100
0.100	0.100	0.700	0.100
