# Supplementary material for: Detailed molecular and epigenetic characterization of the pig IPEC-J2 and chicken SL-29 cell lines
Source: iScience. 2023 Feb 20;26(3):106252. doi: 10.1016/j.isci.2023.106252 (PMC10018572; doi:10.1016/j.isci.2023.106252)
Supplement: Data S2. Complete homer output for identified motifs in Chicken SL-29, related to Tables 5 and 6 — Homer motif analysis results for histone modifications H3K4me1, H3K4me3, H3K27ac, enhancers, and ATAC-seq of chicken SL-29 cell line. Parameters for possible false positives is as mentioned earlier for S5. [file mmc3.zip › Data_S2/S6/Chicken_SL_29/motif_analyis_enhancer_regions/homerMotifs.motifs8]

>GCCGCCAT	1-GCCGCCAT	5.783100	-127.561243	0	T:818.0(28.06%),B:7237.7(16.41%),P:1e-55	Tpos:141.6,Tstd:91.0,Bpos:149.8,Bstd:112.7,StrandBias:-0.0,Multiplicity:1.15
0.073	0.001	0.809	0.117
0.074	0.871	0.001	0.054
0.057	0.941	0.001	0.001
0.001	0.001	0.955	0.043
0.001	0.949	0.049	0.001
0.001	0.947	0.001	0.051
0.997	0.001	0.001	0.001
0.001	0.001	0.001	0.997
>SNAGGCCB	2-SNAGGCCB	6.240688	-108.661185	0	T:1910.0(65.52%),B:23038.8(52.23%),P:1e-47	Tpos:154.4,Tstd:81.6,Bpos:149.7,Bstd:115.1,StrandBias:0.0,Multiplicity:2.01
0.160	0.289	0.353	0.198
0.214	0.255	0.206	0.325
0.579	0.034	0.386	0.001
0.067	0.001	0.915	0.017
0.023	0.001	0.975	0.001
0.001	0.960	0.038	0.001
0.001	0.986	0.001	0.012
0.001	0.326	0.262	0.410
>ACTAACCG	3-ACTAACCG	4.199929	-98.050451	0	T:1601.0(54.92%),B:18627.6(42.23%),P:1e-42	Tpos:151.2,Tstd:85.7,Bpos:150.5,Bstd:115.5,StrandBias:-0.2,Multiplicity:1.44
0.467	0.261	0.159	0.112
0.154	0.528	0.271	0.047
0.237	0.136	0.131	0.496
0.455	0.193	0.089	0.263
0.543	0.256	0.121	0.080
0.115	0.739	0.074	0.072
0.087	0.523	0.327	0.063
0.137	0.105	0.692	0.066
>AGGCCTSR	4-AGGCCTSR	4.462825	-89.281463	0	T:1042.0(35.75%),B:10947.9(24.82%),P:1e-38	Tpos:154.3,Tstd:81.7,Bpos:150.9,Bstd:110.6,StrandBias:-0.2,Multiplicity:1.14
0.423	0.271	0.203	0.104
0.197	0.080	0.574	0.149
0.005	0.357	0.512	0.126
0.019	0.517	0.259	0.205
0.277	0.545	0.104	0.074
0.001	0.170	0.339	0.491
0.167	0.383	0.289	0.162
0.423	0.075	0.291	0.211
>GRTCCGGH	5-GRTCCGGH	5.466341	-77.789995	0	T:2082.0(71.42%),B:26729.2(60.60%),P:1e-33	Tpos:149.5,Tstd:85.4,Bpos:151.3,Bstd:119.4,StrandBias:0.0,Multiplicity:1.59
0.001	0.001	0.760	0.238
0.396	0.194	0.279	0.131
0.001	0.257	0.001	0.741
0.271	0.451	0.104	0.174
0.001	0.731	0.267	0.001
0.001	0.001	0.997	0.001
0.001	0.197	0.801	0.001
0.250	0.266	0.097	0.387
>CRCTAACV	6-CRCTAACV	5.601861	-61.946704	0	T:776.0(26.62%),B:8134.9(18.44%),P:1e-26	Tpos:151.1,Tstd:81.9,Bpos:147.9,Bstd:111.7,StrandBias:-0.3,Multiplicity:1.09
0.048	0.753	0.089	0.110
0.397	0.060	0.536	0.007
0.027	0.706	0.105	0.162
0.062	0.041	0.154	0.743
0.474	0.290	0.019	0.217
0.858	0.064	0.029	0.049
0.073	0.724	0.133	0.070
0.361	0.350	0.268	0.021
>CWGGCCGC	7-CWGGCCGC	6.982063	-61.382531	0	T:1142.0(39.18%),B:13143.6(29.80%),P:1e-26	Tpos:151.6,Tstd:83.3,Bpos:149.5,Bstd:119.5,StrandBias:-0.1,Multiplicity:1.15
0.211	0.787	0.001	0.001
0.430	0.001	0.082	0.487
0.263	0.001	0.591	0.145
0.062	0.106	0.831	0.001
0.150	0.848	0.001	0.001
0.096	0.684	0.219	0.001
0.001	0.001	0.997	0.001
0.001	0.697	0.195	0.107
>GSCCGCTA	8-GSCCGCTA	5.212633	-52.114098	0	T:2071.0(71.05%),B:27487.1(62.32%),P:1e-22	Tpos:148.3,Tstd:84.8,Bpos:149.8,Bstd:118.9,StrandBias:0.0,Multiplicity:1.63
0.164	0.072	0.601	0.163
0.052	0.484	0.384	0.080
0.042	0.795	0.082	0.081
0.030	0.548	0.343	0.079
0.089	0.108	0.702	0.101
0.039	0.606	0.249	0.106
0.232	0.177	0.001	0.590
0.541	0.111	0.248	0.100
>TGAGGGCC	9-TGAGGGCC	7.403684	-44.270591	0	T:877.0(30.09%),B:10052.3(22.79%),P:1e-19	Tpos:150.6,Tstd:83.8,Bpos:150.5,Bstd:116.1,StrandBias:0.2,Multiplicity:1.14
0.076	0.001	0.089	0.834
0.031	0.116	0.852	0.001
0.873	0.125	0.001	0.001
0.001	0.001	0.976	0.022
0.001	0.045	0.932	0.022
0.001	0.001	0.987	0.011
0.052	0.652	0.295	0.001
0.001	0.929	0.069	0.001
>AGGCCTCC	10-AGGCCTCC	5.405448	-39.640084	0	T:1483.0(50.87%),B:18956.6(42.98%),P:1e-17	Tpos:149.8,Tstd:87.2,Bpos:150.0,Bstd:109.0,StrandBias:0.0,Multiplicity:1.20
0.799	0.049	0.142	0.010
0.117	0.140	0.706	0.037
0.095	0.113	0.618	0.174
0.139	0.668	0.118	0.075
0.109	0.806	0.034	0.051
0.138	0.069	0.026	0.767
0.032	0.839	0.024	0.105
0.040	0.798	0.058	0.104
>CCTSAGGY	11-CCTSAGGY	6.887001	-37.069394	0	T:463.0(15.88%),B:4779.1(10.83%),P:1e-16	Tpos:150.8,Tstd:84.5,Bpos:148.0,Bstd:105.1,StrandBias:0.1,Multiplicity:1.03
0.092	0.845	0.001	0.062
0.001	0.771	0.226	0.002
0.136	0.136	0.064	0.664
0.095	0.408	0.496	0.001
0.997	0.001	0.001	0.001
0.281	0.001	0.717	0.001
0.023	0.001	0.975	0.001
0.154	0.402	0.188	0.255
>CTTCCGGT	12-CTTCCGGT	6.174577	-36.982611	0	T:766.0(26.28%),B:8799.2(19.95%),P:1e-16	Tpos:148.2,Tstd:93.2,Bpos:147.6,Bstd:114.0,StrandBias:-0.1,Multiplicity:1.19
0.001	0.911	0.077	0.011
0.016	0.030	0.001	0.953
0.005	0.001	0.061	0.933
0.001	0.930	0.068	0.001
0.073	0.901	0.001	0.025
0.001	0.001	0.906	0.092
0.001	0.149	0.812	0.038
0.063	0.080	0.179	0.678
>TGATCCCG	13-TGATCCCG	7.380771	-23.439860	0	T:287.0(9.85%),B:2942.8(6.67%),P:1e-10	Tpos:154.5,Tstd:83.0,Bpos:154.4,Bstd:111.7,StrandBias:0.1,Multiplicity:1.06
0.162	0.001	0.001	0.836
0.021	0.001	0.871	0.107
0.648	0.224	0.079	0.049
0.001	0.001	0.061	0.937
0.065	0.933	0.001	0.001
0.001	0.981	0.001	0.017
0.037	0.935	0.001	0.027
0.024	0.001	0.929	0.046
>TTSTTGAA	14-TTSTTGAA	6.693222	-22.839375	0	T:117.0(4.01%),B:932.0(2.11%),P:1e-9	Tpos:138.4,Tstd:82.9,Bpos:144.3,Bstd:94.3,StrandBias:0.2,Multiplicity:1.03
0.081	0.168	0.105	0.646
0.058	0.001	0.340	0.601
0.120	0.486	0.393	0.001
0.001	0.003	0.313	0.683
0.186	0.001	0.001	0.812
0.001	0.001	0.997	0.001
0.516	0.001	0.296	0.187
0.870	0.015	0.001	0.114
>TCGAACTC	15-TCGAACTC	6.563130	-22.746786	0	T:162.0(5.56%),B:1440.3(3.27%),P:1e-9	Tpos:150.0,Tstd:84.5,Bpos:151.6,Bstd:109.5,StrandBias:0.4,Multiplicity:1.02
0.001	0.001	0.050	0.948
0.041	0.875	0.065	0.019
0.099	0.001	0.894	0.006
0.906	0.001	0.049	0.044
0.626	0.108	0.157	0.109
0.001	0.971	0.001	0.027
0.001	0.001	0.001	0.997
0.001	0.956	0.014	0.029
>TACATCTT	16-TACATCTT	6.937318	-22.060006	0	T:92.0(3.16%),B:676.9(1.53%),P:1e-9	Tpos:159.3,Tstd:88.4,Bpos:155.8,Bstd:92.3,StrandBias:0.0,Multiplicity:1.01
0.065	0.033	0.130	0.772
0.769	0.030	0.001	0.200
0.019	0.923	0.057	0.001
0.830	0.051	0.056	0.063
0.001	0.001	0.069	0.929
0.017	0.910	0.001	0.072
0.041	0.001	0.063	0.895
0.001	0.001	0.001	0.997
>CCTGATCG	17-CCTGATCG	6.087369	-20.127755	0	T:157.0(5.39%),B:1437.4(3.26%),P:1e-8	Tpos:157.4,Tstd:81.3,Bpos:152.2,Bstd:106.1,StrandBias:0.1,Multiplicity:1.03
0.052	0.492	0.244	0.212
0.218	0.582	0.001	0.199
0.249	0.260	0.072	0.419
0.105	0.252	0.497	0.146
0.779	0.147	0.030	0.044
0.001	0.323	0.193	0.483
0.069	0.748	0.182	0.001
0.062	0.008	0.929	0.001
>AACGGTAC	18-AACGGTAC	6.202314	-17.830192	0	T:213.0(7.31%),B:2177.2(4.94%),P:1e-7	Tpos:136.3,Tstd:90.2,Bpos:144.8,Bstd:113.9,StrandBias:-0.1,Multiplicity:1.14
0.819	0.001	0.001	0.179
0.737	0.105	0.001	0.157
0.113	0.860	0.001	0.026
0.033	0.089	0.847	0.031
0.176	0.001	0.615	0.208
0.197	0.001	0.001	0.801
0.614	0.384	0.001	0.001
0.001	0.636	0.302	0.061
>ACAWCSAM	19-ACAWCSAM	4.772990	-15.001727	0	T:220.0(7.55%),B:2354.5(5.34%),P:1e-6	Tpos:149.0,Tstd:81.2,Bpos:151.2,Bstd:103.7,StrandBias:-0.3,Multiplicity:1.06
0.556	0.105	0.010	0.329
0.023	0.701	0.151	0.125
0.487	0.131	0.261	0.121
0.418	0.229	0.073	0.280
0.105	0.558	0.268	0.069
0.135	0.327	0.384	0.154
0.528	0.001	0.315	0.156
0.337	0.430	0.001	0.232
>TTCGTTTT	20-TTCGTTTT	7.536057	-14.136132	0	T:116.0(3.98%),B:1088.0(2.47%),P:1e-6	Tpos:159.9,Tstd:88.8,Bpos:147.8,Bstd:122.7,StrandBias:0.5,Multiplicity:1.16
0.001	0.059	0.027	0.913
0.001	0.023	0.041	0.935
0.001	0.911	0.001	0.087
0.027	0.055	0.637	0.281
0.072	0.116	0.001	0.811
0.023	0.001	0.001	0.975
0.001	0.039	0.039	0.921
0.001	0.001	0.105	0.893
>YTCTCTCT	21-YTCTCTCT	7.644038	-13.349506	0	T:271.0(9.30%),B:3080.7(6.98%),P:1e-5	Tpos:144.4,Tstd:89.7,Bpos:150.2,Bstd:113.0,StrandBias:-0.3,Multiplicity:1.19
0.001	0.393	0.197	0.410
0.001	0.001	0.001	0.997
0.092	0.598	0.001	0.309
0.001	0.164	0.001	0.834
0.001	0.802	0.001	0.196
0.001	0.001	0.001	0.997
0.001	0.997	0.001	0.001
0.001	0.001	0.001	0.997
