# Supplementary material for: Detailed molecular and epigenetic characterization of the pig IPEC-J2 and chicken SL-29 cell lines
Source: iScience. 2023 Feb 20;26(3):106252. doi: 10.1016/j.isci.2023.106252 (PMC10018572; doi:10.1016/j.isci.2023.106252)
Supplement: Data S2. Complete homer output for identified motifs in Chicken SL-29, related to Tables 5 and 6 — Homer motif analysis results for histone modifications H3K4me1, H3K4me3, H3K27ac, enhancers, and ATAC-seq of chicken SL-29 cell line. Parameters for possible false positives is as mentioned earlier for S5. [file mmc3.zip › Data_S2/S6/Chicken_SL_29/motif_analyis_enhancer_regions/homerResults/motif1.similar18.motif]

>CGGYAT	17-CGGYAT	6.070455	-12.106892	0	T:357.0(12.25%),B:4295.0(9.74%),P:1e-5
0.106	0.892	0.001	0.001
0.001	0.001	0.997	0.001
0.001	0.295	0.579	0.125
0.001	0.438	0.157	0.404
0.997	0.001	0.001	0.001
0.139	0.289	0.102	0.470
