# Supplementary material for: Detailed molecular and epigenetic characterization of the pig IPEC-J2 and chicken SL-29 cell lines
Source: iScience. 2023 Feb 20;26(3):106252. doi: 10.1016/j.isci.2023.106252 (PMC10018572; doi:10.1016/j.isci.2023.106252)
Supplement: Data S2. Complete homer output for identified motifs in Chicken SL-29, related to Tables 5 and 6 — Homer motif analysis results for histone modifications H3K4me1, H3K4me3, H3K27ac, enhancers, and ATAC-seq of chicken SL-29 cell line. Parameters for possible false positives is as mentioned earlier for S5. [file mmc3.zip › Data_S2/S6/Chicken_SL_29/motif_analyis_enhancer_regions/homerResults/motif11.similar1.motif]

>GCTGCT	15-GCTGCT	4.274898	-21.819208	0	T:1988.0(68.20%),B:27662.9(62.71%),P:1e-9
0.001	0.001	0.872	0.126
0.001	0.997	0.001	0.001
0.001	0.001	0.001	0.997
0.222	0.001	0.622	0.155
0.001	0.867	0.001	0.131
0.001	0.001	0.001	0.997
