# Supplementary material for: Detailed molecular and epigenetic characterization of the pig IPEC-J2 and chicken SL-29 cell lines
Source: iScience. 2023 Feb 20;26(3):106252. doi: 10.1016/j.isci.2023.106252 (PMC10018572; doi:10.1016/j.isci.2023.106252)
Supplement: Data S2. Complete homer output for identified motifs in Chicken SL-29, related to Tables 5 and 6 — Homer motif analysis results for histone modifications H3K4me1, H3K4me3, H3K27ac, enhancers, and ATAC-seq of chicken SL-29 cell line. Parameters for possible false positives is as mentioned earlier for S5. [file mmc3.zip › Data_S2/S6/Chicken_SL_29/motif_analyis_enhancer_regions/homerResults/motif13.similar2.motif]

>CGTACT	14-CGTACT	5.157251	-22.360280	0	T:1028.0(35.27%),B:13172.6(29.86%),P:1e-9
0.072	0.738	0.155	0.035
0.001	0.051	0.947	0.001
0.056	0.001	0.001	0.942
0.757	0.001	0.241	0.001
0.001	0.935	0.063	0.001
0.091	0.231	0.001	0.677
