# Supplementary material for: Detailed molecular and epigenetic characterization of the pig IPEC-J2 and chicken SL-29 cell lines
Source: iScience. 2023 Feb 20;26(3):106252. doi: 10.1016/j.isci.2023.106252 (PMC10018572; doi:10.1016/j.isci.2023.106252)
Supplement: Data S2. Complete homer output for identified motifs in Chicken SL-29, related to Tables 5 and 6 — Homer motif analysis results for histone modifications H3K4me1, H3K4me3, H3K27ac, enhancers, and ATAC-seq of chicken SL-29 cell line. Parameters for possible false positives is as mentioned earlier for S5. [file mmc3.zip › Data_S2/S6/Chicken_SL_29/motif_analyis_enhancer_regions/homerResults/motif2.similar5.motif]

>CGGGCC	3-CGGGCC	6.177716	-75.670811	0	T:1929.0(66.17%),B:24356.8(55.22%),P:1e-32
0.100	0.700	0.100	0.100
0.100	0.100	0.700	0.100
0.100	0.100	0.700	0.100
0.100	0.100	0.700	0.100
0.100	0.700	0.100	0.100
0.100	0.700	0.100	0.100
