# Supplementary material for: Detailed molecular and epigenetic characterization of the pig IPEC-J2 and chicken SL-29 cell lines
Source: iScience. 2023 Feb 20;26(3):106252. doi: 10.1016/j.isci.2023.106252 (PMC10018572; doi:10.1016/j.isci.2023.106252)
Supplement: Data S2. Complete homer output for identified motifs in Chicken SL-29, related to Tables 5 and 6 — Homer motif analysis results for histone modifications H3K4me1, H3K4me3, H3K27ac, enhancers, and ATAC-seq of chicken SL-29 cell line. Parameters for possible false positives is as mentioned earlier for S5. [file mmc3.zip › Data_S2/S6/Chicken_SL_29/motif_analyis_enhancer_regions/homerResults/motif20.motif]

>ACGATC	13-ACGATC,BestGuess:HOXA9/MA0594.2/Jaspar(0.654)	4.776792	-22.874525	0	T:1245.0(42.71%),B:16309.6(36.97%),P:1e-9
0.719	0.001	0.279	0.001
0.001	0.940	0.001	0.058
0.001	0.037	0.880	0.082
0.918	0.001	0.001	0.080
0.042	0.156	0.142	0.660
0.028	0.923	0.048	0.001
