# Supplementary material for: Detailed molecular and epigenetic characterization of the pig IPEC-J2 and chicken SL-29 cell lines
Source: iScience. 2023 Feb 20;26(3):106252. doi: 10.1016/j.isci.2023.106252 (PMC10018572; doi:10.1016/j.isci.2023.106252)
Supplement: Data S2. Complete homer output for identified motifs in Chicken SL-29, related to Tables 5 and 6 — Homer motif analysis results for histone modifications H3K4me1, H3K4me3, H3K27ac, enhancers, and ATAC-seq of chicken SL-29 cell line. Parameters for possible false positives is as mentioned earlier for S5. [file mmc3.zip › Data_S2/S6/Chicken_SL_29/motif_analyis_enhancer_regions/homerResults/motif20.similar1.motif]

>CGATYW	16-CGATYW	4.568132	-21.012250	0	T:705.0(24.19%),B:8648.5(19.61%),P:1e-9
0.027	0.933	0.039	0.001
0.043	0.001	0.809	0.147
0.800	0.033	0.001	0.166
0.219	0.002	0.137	0.642
0.129	0.398	0.167	0.306
0.447	0.075	0.086	0.393
