# Supplementary material for: Detailed molecular and epigenetic characterization of the pig IPEC-J2 and chicken SL-29 cell lines
Source: iScience. 2023 Feb 20;26(3):106252. doi: 10.1016/j.isci.2023.106252 (PMC10018572; doi:10.1016/j.isci.2023.106252)
Supplement: Data S2. Complete homer output for identified motifs in Chicken SL-29, related to Tables 5 and 6 — Homer motif analysis results for histone modifications H3K4me1, H3K4me3, H3K27ac, enhancers, and ATAC-seq of chicken SL-29 cell line. Parameters for possible false positives is as mentioned earlier for S5. [file mmc3.zip › Data_S2/S6/Chicken_SL_29/motif_analyis_enhancer_regions/homerResults/motif3.similar2.motif]

>TWCCGG	4-TWCCGG	4.825593	-69.549042	0	T:2254.0(77.32%),B:29838.8(67.65%),P:1e-30
0.307	0.001	0.001	0.691
0.471	0.160	0.001	0.369
0.259	0.639	0.101	0.001
0.001	0.939	0.059	0.001
0.063	0.051	0.565	0.321
0.041	0.001	0.812	0.146
