# Supplementary material for: Detailed molecular and epigenetic characterization of the pig IPEC-J2 and chicken SL-29 cell lines
Source: iScience. 2023 Feb 20;26(3):106252. doi: 10.1016/j.isci.2023.106252 (PMC10018572; doi:10.1016/j.isci.2023.106252)
Supplement: Data S2. Complete homer output for identified motifs in Chicken SL-29, related to Tables 5 and 6 — Homer motif analysis results for histone modifications H3K4me1, H3K4me3, H3K27ac, enhancers, and ATAC-seq of chicken SL-29 cell line. Parameters for possible false positives is as mentioned earlier for S5. [file mmc3.zip › Data_S2/S6/Chicken_SL_29/motif_analyis_enhancer_regions/homerResults/motif3.similar5.motif]

>CGTAAG	7-CGTAAG	4.852158	-40.072649	0	T:1009.0(34.61%),B:12053.2(27.33%),P:1e-17
0.070	0.795	0.097	0.038
0.029	0.001	0.969	0.001
0.001	0.001	0.303	0.695
0.844	0.074	0.001	0.081
0.943	0.001	0.001	0.055
0.035	0.001	0.833	0.131
