# Supplementary material for: Detailed molecular and epigenetic characterization of the pig IPEC-J2 and chicken SL-29 cell lines
Source: iScience. 2023 Feb 20;26(3):106252. doi: 10.1016/j.isci.2023.106252 (PMC10018572; doi:10.1016/j.isci.2023.106252)
Supplement: Data S2. Complete homer output for identified motifs in Chicken SL-29, related to Tables 5 and 6 — Homer motif analysis results for histone modifications H3K4me1, H3K4me3, H3K27ac, enhancers, and ATAC-seq of chicken SL-29 cell line. Parameters for possible false positives is as mentioned earlier for S5. [file mmc3.zip › Data_S2/S6/Chicken_SL_29/motif_analyis_enhancer_regions/homerResults/motif3.similar6.motif]

>TAACCG	10-TAACCG	4.530714	-36.788439	0	T:2105.0(72.21%),B:28702.3(65.07%),P:1e-15
0.159	0.147	0.067	0.627
0.707	0.207	0.053	0.033
0.886	0.001	0.112	0.001
0.053	0.881	0.042	0.024
0.041	0.957	0.001	0.001
0.001	0.001	0.997	0.001
