# Supplementary material for: Detailed molecular and epigenetic characterization of the pig IPEC-J2 and chicken SL-29 cell lines
Source: iScience. 2023 Feb 20;26(3):106252. doi: 10.1016/j.isci.2023.106252 (PMC10018572; doi:10.1016/j.isci.2023.106252)
Supplement: Data S2. Complete homer output for identified motifs in Chicken SL-29, related to Tables 5 and 6 — Homer motif analysis results for histone modifications H3K4me1, H3K4me3, H3K27ac, enhancers, and ATAC-seq of chicken SL-29 cell line. Parameters for possible false positives is as mentioned earlier for S5. [file mmc3.zip › Data_S2/S6/Chicken_SL_29/motif_analyis_enhancer_regions/homerResults/motif3.similar8.motif]

>CCTGATCG	17-CCTGATCG	6.087369	-20.127755	0	T:157.0(5.39%),B:1437.4(3.26%),P:1e-8
0.052	0.492	0.244	0.212
0.218	0.582	0.001	0.199
0.249	0.260	0.072	0.419
0.105	0.252	0.497	0.146
0.779	0.147	0.030	0.044
0.001	0.323	0.193	0.483
0.069	0.748	0.182	0.001
0.062	0.008	0.929	0.001
